# Supplementary material for: Multi-study reanalysis of 2,213 acute myeloid leukemia patients reveals age- and sex-dependent gene expression signatures
Source: Sci Rep. 2019 Aug 27;9:12413. doi: 10.1038/s41598-019-48872-0 (PMC6712049; doi:10.1038/s41598-019-48872-0)
Supplement: Supplementary file 2 — Supplementary Tables [file 41598_2019_48872_MOESM2_ESM.xlsx]

## Sheet: Supplementary Table S1
Model Training Statistics:
a: Logistic Regression Sex (Male/Female) Classification Using 44,754 Probesets:
Accuracy (%)	Error (%)	Specificity (%)	Sensitivity (%)	Precision (%)	AUC Score (%)*
Avg. Accuracy: 96.01 (+/- 8)	3.99	97.35	96.45	97.5	96.9
b: Logistic Regression Sample Source/Tissue (Bone Marrow/Peripheral Blood) Classification Using 44,754 Probesets:
Accuracy (%)	Error (%)	Specificity (%)	Sensitivity (%)	Precision (%)	AUC Score (%)*
Avg. Accuracy: 96.74 (+/- 4)	3.26	98.58	92.52	96.6	95.55
c: k-Nearest Neighbors Disease State (AML/Healthy) Classification Using disease-analysis 974 DEPS:
Accuracy (%)	Error (%)	Specificity (%)	Sensitivity (%)	Precision (%)	AUC Score (%)*
Avg. Accuracy: 97.9 (+/- 3)	2.1	97.51	99.82	90.86	98.67
d: k-Nearest Neighbors Disease State (AML/Healthy) Classification Using top 10 effect-ranked disease-analysis DEPS:
Accuracy (%)	Error (%)	Specificity (%)	Sensitivity (%)	Precision (%)	AUC Score (%)*
Avg. Accuracy (%): 96.1 (+/- 4)	3.9	96.2	96.9	86.34	AUC Score (%): 96.55
Model Testing Statistics:
e: k-Nearest Neighbors Disease State (AML/Healthy) Classification Using 974 disease analysis DEPS:
Accuracy (%)	Error (%)	Specificity (%)	Sensitivity (%)	Precision (%)	AUC Score (%)*
Accuracy: 92.01	7.99	94.07	86.08	83.44	90.07
f: k-Nearest Neighbors Disease State (AML/Healthy) Classification Using top 10 effect-ranked disease-analysis DEPS:
Accuracy (%)	Error (%)	Specificity (%)	Sensitivity (%)	Precision (%)	AUC Score (%)*
Accuracy: 90.9	9.1	92.97	84.81	80.72	88.89
*AUC: Area under receiver operating characteristic (ROC) curve

## Sheet: Supplementary Table S2
Analysis 1: Gene expression analysis of AML disease state
Gene symbol	ProbeSet	Disease state	Disease state mean difference	Disease state lwr	Disease state upr	Disease state p-adj	Gene title
APP	200602_at	AML-Healthy	-0.266954	0.171985	0.361923	3.78816e-08	amyloid beta (A4) precursor protein
CAPRIN1	200722_s_at	AML-Healthy	0.0641505	-0.08159	-0.046711	0	cell cycle associated protein 1
ANXA5	200782_at	AML-Healthy	-0.122165	0.0587453	0.185585	0.000162026	annexin A5
SCD	200832_s_at	AML-Healthy	-0.131307	0.084378	0.178236	4.38338e-08	stearoyl-CoA desaturase (delta-9-desaturase)
GLUD1	200946_x_at	AML-Healthy	0.0730832	-0.0927239	-0.0534426	0	glutamate dehydrogenase 1
ACTA2	200974_at	AML-Healthy	0.0728806	-0.105939	-0.0398218	1.59573e-05	actin, alpha 2, smooth muscle, aorta
CD59	200983_x_at	AML-Healthy	-0.138111	0.0948861	0.181337	0	CD59 molecule, complement regulatory protein
SERPING1	200986_at	AML-Healthy	0.070467	-0.117784	-0.0231499	0.00352706	serpin peptidase inhibitor, clade G (C1 inhibitor), member 1
CKAP4	200998_s_at	AML-Healthy	-0.159821	0.115539	0.204104	0	cytoskeleton-associated protein 4
JUP	201015_s_at	AML-Healthy	0.133163	-0.172592	-0.0937335	0	junction plakoglobin
CD99	201028_s_at	AML-Healthy	0.0943226	-0.120185	-0.0684604	0	CD99 molecule
PFKP	201037_at	AML-Healthy	0.0799355	-0.104713	-0.0551581	0	phosphofructokinase, platelet
CTTN	201059_at	AML-Healthy	-0.152139	0.109464	0.194814	0	cortactin
RCN1	201063_at	AML-Healthy	0.0946198	-0.122638	-0.066602	0	reticulocalbin 1, EF-hand calcium binding domain
MMP2	201069_at	AML-Healthy	0.101715	-0.155246	-0.0481836	0.000198659	matrix metallopeptidase 2
DCTN1	201082_s_at	AML-Healthy	0.0723892	-0.104518	-0.0402601	1.03543e-05	dynactin 1
THBS1	201110_s_at	AML-Healthy	-0.120385	0.0265475	0.214222	0.0119409	thrombospondin 1
CDH1	201131_s_at	AML-Healthy	-0.255638	0.191618	0.319658	0	cadherin 1, type 1
BHLHE40	201169_s_at	AML-Healthy	0.0621958	-0.0998346	-0.0245571	0.00120897	basic helix-loop-helix family, member e40
ATP1B1	201242_s_at	AML-Healthy	0.165197	-0.227955	-0.102439	2.61642e-07	ATPase, Na+/K+ transporting, beta 1 polypeptide
TRAK1	201283_s_at	AML-Healthy	0.0713678	-0.096823	-0.0459126	4.11299e-08	trafficking protein, kinesin binding 1
TOP2A	201291_s_at	AML-Healthy	-0.162433	0.107619	0.217248	5.99431e-09	topoisomerase (DNA) II alpha
NREP	201309_x_at	AML-Healthy	0.0778982	-0.11592	-0.0398764	6.04565e-05	neuronal regeneration related protein
EMP1	201324_at	AML-Healthy	0.12871	-0.193925	-0.0634939	0.000111432	epithelial membrane protein 1
ETS2	201329_s_at	AML-Healthy	0.0783146	-0.107981	-0.0486485	2.41788e-07	v-ets avian erythroblastosis virus E26 oncogene homolog 2
ARHGEF12	201334_s_at	AML-Healthy	-0.118988	0.0693304	0.168645	2.74963e-06	Rho guanine nucleotide exchange factor (GEF) 12
GPX3	201348_at	AML-Healthy	-0.113427	0.0624139	0.164441	1.34951e-05	glutathione peroxidase 3
IVNS1ABP	201362_at	AML-Healthy	-0.139989	0.105578	0.1744	0	influenza virus NS1A binding protein
ZFP36L2	201367_s_at	AML-Healthy	0.0822941	-0.133519	-0.0310694	0.0016496	ZFP36 ring finger protein-like 2
ITGA5	201389_at	AML-Healthy	0.0616844	-0.0849278	-0.0384411	2.08842e-07	integrin alpha 5
IGF2R	201392_s_at	AML-Healthy	-0.112437	0.0701882	0.154685	1.93066e-07	insulin-like growth factor 2 receptor
PLEKHB2	201411_s_at	AML-Healthy	0.0608147	-0.0963589	-0.0252705	0.000804772	pleckstrin homology domain containing, family B (evectins) member 2
SOX4	201416_at	AML-Healthy	0.0817608	-0.119298	-0.0442232	2.01337e-05	SRY box 4
TGFBI	201506_at	AML-Healthy	-0.141692	0.0920337	0.191351	2.33142e-08	transforming growth factor, beta-induced, 68kDa
DUSP3	201536_at	AML-Healthy	0.0610837	-0.0809801	-0.0411874	1.02537e-09	dual specificity phosphatase 3
FSCN1	201564_s_at	AML-Healthy	0.0947164	-0.129224	-0.0602092	7.89055e-08	fascin actin-bundling protein 1
DCTD	201572_x_at	AML-Healthy	0.0618732	-0.0801055	-0.0436409	0	dCMP deaminase
KRT18	201596_x_at	AML-Healthy	0.107876	-0.15842	-0.0573317	2.94176e-05	keratin 18, type I
MARCKS	201669_s_at	AML-Healthy	-0.115039	0.0489806	0.181097	0.000647734	myristoylated alanine-rich protein kinase C substrate
DLG5	201681_s_at	AML-Healthy	0.0663587	-0.106663	-0.0260544	0.00125962	discs, large homolog 5 (Drosophila)
CD14	201743_at	AML-Healthy	-0.128345	0.0545812	0.202108	0.000654872	CD14 molecule
EPCAM	201839_s_at	AML-Healthy	-0.204109	0.13465	0.273567	8.28748e-09	epithelial cell adhesion molecule
MPZL1	201874_at	AML-Healthy	0.0749636	-0.102504	-0.0474229	1.01183e-07	myelin protein zero-like 1
RRM2	201890_at	AML-Healthy	-0.110466	0.0697426	0.151189	1.11875e-07	ribonucleotide reductase M2
PSRC1	201896_s_at	AML-Healthy	-0.120857	0.0805396	0.161174	3.70661e-09	proline/serine-rich coiled-coil 1
CTDSPL	201904_s_at	AML-Healthy	-0.147105	0.115813	0.178397	0	CTD small phosphatase like
RPS4Y1	201909_at	AML-Healthy	-0.127752	0.0902595	0.165244	0	ribosomal protein S4, Y-linked 1
PLK2	201939_at	AML-Healthy	0.0918923	-0.146552	-0.0372328	0.000991495	polo-like kinase 2
LTF	202018_s_at	AML-Healthy	-0.292924	0.212002	0.373846	0	lactotransferrin
SLC39A6	202089_s_at	AML-Healthy	0.0652628	-0.0942779	-0.0362477	1.07147e-05	solute carrier family 39 (zinc transporter), member 6
CPNE3	202118_s_at	AML-Healthy	-0.16427	0.118057	0.210482	0	copine III
LY6E	202145_at	AML-Healthy	0.0748285	-0.105625	-0.0440318	1.9929e-06	lymphocyte antigen 6 complex, locus E
DDAH2	202262_x_at	AML-Healthy	0.0732129	-0.0962504	-0.0501755	0	dimethylarginine dimethylaminohydrolase 2
TACSTD2	202286_s_at	AML-Healthy	-0.32394	0.253673	0.394207	0	tumor-associated calcium signal transducer 2
BASP1	202391_at	AML-Healthy	-0.172659	0.11792	0.227399	0	brain abundant, membrane attached signal protein 1
KLF10	202393_s_at	AML-Healthy	0.0686568	-0.0927157	-0.0445979	2.32158e-08	Kruppel-like factor 10
IDS	202438_x_at	AML-Healthy	0.0826295	-0.119947	-0.0453125	1.46467e-05	iduronate 2-sulfatase
SVIL	202565_s_at	AML-Healthy	-0.112092	0.0784952	0.14569	0	supervillin
EPS8	202609_at	AML-Healthy	0.108992	-0.179304	-0.0386794	0.00239217	epidermal growth factor receptor pathway substrate 8
SERPINE1	202627_s_at	AML-Healthy	0.0648502	-0.0921637	-0.0375368	3.38403e-06	serpin peptidase inhibitor, clade E (nexin, plasminogen activator inhibitor type 1), member 1
ATF3	202672_s_at	AML-Healthy	0.150727	-0.197854	-0.103599	0	activating transcription factor 3
CCNB2	202705_at	AML-Healthy	-0.114118	0.0778412	0.150395	0	cyclin B2
HIST2H2BE	202708_s_at	AML-Healthy	0.0821764	-0.120433	-0.0439202	2.61347e-05	histone cluster 2, H2be
SYNE2	202761_s_at	AML-Healthy	-0.195933	0.146426	0.24544	0	spectrin repeat containing, nuclear envelope 2
AHR	202820_at	AML-Healthy	0.0881455	-0.130801	-0.0454895	5.22165e-05	aryl hydrocarbon receptor
CDC20	202870_s_at	AML-Healthy	-0.157149	0.113429	0.200868	0	cell division cycle 20
TRAF4	202871_at	AML-Healthy	0.0655631	-0.0951183	-0.0360079	1.41276e-05	TNF receptor-associated factor 4
IL1R1	202948_at	AML-Healthy	-0.199215	0.142025	0.256404	0	interleukin 1 receptor, type I
FHL2	202949_s_at	AML-Healthy	-0.16834	0.118276	0.218403	0	four and a half LIM domains 2
DYRK2	202968_s_at	AML-Healthy	0.0795411	-0.103174	-0.0559084	0	dual specificity tyrosine-(Y)-phosphorylation regulated kinase 2
SLPI	203021_at	AML-Healthy	-0.173056	0.123968	0.222144	0	secretory leukocyte peptidase inhibitor
CHST15	203066_at	AML-Healthy	-0.130615	0.0761028	0.185126	2.75228e-06	carbohydrate (N-acetylgalactosamine 4-sulfate 6-O) sulfotransferase 15
MAP1A	203151_at	AML-Healthy	0.0777996	-0.11473	-0.0408695	3.72318e-05	microtubule associated protein 1A
FBN2	203184_at	AML-Healthy	-0.153382	0.0910814	0.215683	1.45793e-06	fibrillin 2
DOCK1	203187_at	AML-Healthy	0.073472	-0.104552	-0.0423925	3.72877e-06	dedicator of cytokinesis 1
MTRR	203199_s_at	AML-Healthy	0.066679	-0.0906658	-0.0426923	5.36828e-08	5-methyltetrahydrofolate-homocysteine methyltransferase reductase
CDK1	203213_at	AML-Healthy	-0.119444	0.0797105	0.159177	3.26613e-09	cyclin-dependent kinase 1
ETV5	203348_s_at	AML-Healthy	0.0637639	-0.091949	-0.0355787	9.52509e-06	ets variant 5
DUSP14	203367_at	AML-Healthy	0.106417	-0.137213	-0.0756209	0	dual specificity phosphatase 14
CCNA2	203418_at	AML-Healthy	-0.150235	0.104323	0.196146	0	cyclin A2
MME	203434_s_at	AML-Healthy	-0.179255	0.134475	0.224035	0	membrane metallo-endopeptidase
RTN1	203485_at	AML-Healthy	-0.170445	0.116669	0.224221	0	reticulon 1
S100A9	203535_at	AML-Healthy	-0.115647	0.0656705	0.165623	5.93937e-06	S100 calcium binding protein A9
ITPR1	203710_at	AML-Healthy	0.0643307	-0.092855	-0.0358064	1.0149e-05	inositol 1,4,5-trisphosphate receptor, type 1
JUND	203751_x_at	AML-Healthy	0.078374	-0.112923	-0.0438253	9.00645e-06	jun D proto-oncogene
BUB1B	203755_at	AML-Healthy	-0.11635	0.0810693	0.151631	0	BUB1 mitotic checkpoint serine/threonine kinase B
CEACAM6	203757_s_at	AML-Healthy	-0.260125	0.187428	0.332822	0	carcinoembryonic antigen-related cell adhesion molecule 6 (non-specific cross reacting antigen)
DLGAP5	203764_at	AML-Healthy	-0.213324	0.15323	0.273419	0	discs, large (Drosophila) homolog-associated protein 5
GCA	203765_at	AML-Healthy	-0.16694	0.129075	0.204806	0	grancalcin, EF-hand calcium binding protein
BLVRA	203771_s_at	AML-Healthy	-0.116204	0.0753222	0.157086	2.64548e-08	biliverdin reductase A
SEMA3C	203789_s_at	AML-Healthy	-0.114434	0.0717985	0.157069	1.51859e-07	sema domain, immunoglobulin domain (Ig), short basic domain, secreted, (semaphorin) 3C
IGF2BP3	203819_s_at	AML-Healthy	0.0906258	-0.13808	-0.0431718	0.000184327	insulin-like growth factor 2 mRNA binding protein 3
WIPI1	203827_at	AML-Healthy	-0.147013	0.106092	0.187934	0	WD repeat domain, phosphoinositide interacting 1
PALM	203859_s_at	AML-Healthy	0.0629114	-0.0866596	-0.0391632	2.19508e-07	paralemmin
VCAM1	203868_s_at	AML-Healthy	-0.202267	0.13985	0.264684	0	vascular cell adhesion molecule 1
USP46	203869_at	AML-Healthy	0.0966536	-0.139909	-0.0533979	1.22348e-05	ubiquitin specific peptidase 46
NR1H3	203920_at	AML-Healthy	0.0894108	-0.124022	-0.0547995	4.33807e-07	nuclear receptor subfamily 1, group H, member 3
CYBB	203922_s_at	AML-Healthy	-0.150114	0.097195	0.203033	2.82646e-08	cytochrome b-245, beta polypeptide
GCLM	203925_at	AML-Healthy	-0.116324	0.0812417	0.151407	0	glutamate-cysteine ligase, modifier subunit
NFKBIE	203927_at	AML-Healthy	0.0824512	-0.110424	-0.0544778	7.38687e-09	nuclear factor of kappa light polypeptide gene enhancer in B-cells inhibitor, epsilon
MMP9	203936_s_at	AML-Healthy	-0.262947	0.209485	0.316409	0	matrix metallopeptidase 9
PPP1R26	203955_at	AML-Healthy	0.062177	-0.0893496	-0.0350044	7.5277e-06	protein phosphatase 1, regulatory subunit 26
CDC6	203967_at	AML-Healthy	-0.126725	0.0846974	0.168752	2.83627e-09	cell division cycle 6
FAM47E-STBD1	203986_at	AML-Healthy	-0.137216	0.106135	0.168297	0	FAM47E-STBD1 readthrough
FZD6	203987_at	AML-Healthy	-0.12517	0.0618465	0.188494	0.000108719	frizzled class receptor 6
FCGR3A	204006_s_at	AML-Healthy	-0.150572	0.0848363	0.216308	7.36843e-06	Fc fragment of IgG, low affinity IIIa, receptor (CD16a)
FCGR3B	204007_at	AML-Healthy	-0.183957	0.122239	0.245676	4.73357e-09	Fc fragment of IgG, low affinity IIIb, receptor (CD16b)
IQCJ-SCHIP1	204030_s_at	AML-Healthy	0.101084	-0.166107	-0.0360617	0.00232332	IQCJ-SCHIP1 readthrough
PRKX	204061_at	AML-Healthy	0.0792998	-0.108163	-0.0504362	7.67164e-08	protein kinase, X-linked
MEIS1	204069_at	AML-Healthy	0.124534	-0.196653	-0.0524162	0.000719271	Meis homeobox 1
AURKA	204092_s_at	AML-Healthy	-0.138073	0.0991523	0.176994	0	aurora kinase A
GNG11	204115_at	AML-Healthy	-0.193007	0.1367	0.249314	0	guanine nucleotide binding protein (G protein), gamma 11
RAD51AP1	204146_at	AML-Healthy	-0.110998	0.0695512	0.152445	1.61729e-07	RAD51 associated protein 1
STAB1	204150_at	AML-Healthy	0.0895447	-0.134946	-0.0441434	0.000112598	stabilin 1
NDC80	204162_at	AML-Healthy	-0.141174	0.100087	0.182261	0	NDC80 kinetochore complex component
CPOX	204172_at	AML-Healthy	-0.160478	0.115496	0.20546	0	coproporphyrinogen oxidase
ALOX5AP	204174_at	AML-Healthy	-0.140516	0.0982509	0.182781	0	arachidonate 5-lipoxygenase-activating protein
ZBTB43	204182_s_at	AML-Healthy	0.0653445	-0.107382	-0.0233067	0.00232607	zinc finger and BTB domain containing 43
RTN2	204217_s_at	AML-Healthy	0.063062	-0.08704	-0.039084	2.68002e-07	reticulon 2
MMP7	204259_at	AML-Healthy	0.0634322	-0.089003	-0.0378615	1.21384e-06	matrix metallopeptidase 7
PMAIP1	204285_s_at	AML-Healthy	0.0933014	-0.126698	-0.0599045	4.59882e-08	phorbol-12-myristate-13-acetate-induced protein 1
AK4	204347_at	AML-Healthy	0.0914212	-0.130596	-0.0522467	4.95094e-06	adenylate kinase 4
S100P	204351_at	AML-Healthy	-0.23004	0.1652	0.29488	0	S100 calcium binding protein P
GRK5	204396_s_at	AML-Healthy	-0.116988	0.0718488	0.162127	3.9794e-07	G protein-coupled receptor kinase 5
EIF1AY	204409_s_at	AML-Healthy	-0.231517	0.171145	0.291889	0	eukaryotic translation initiation factor 1A, Y-linked
FOSL1	204420_at	AML-Healthy	0.0730073	-0.109468	-0.0365464	8.84115e-05	FOS-like antigen 1
SOX12	204432_at	AML-Healthy	0.0662192	-0.0952714	-0.037167	8.1644e-06	SRY box 12
KIF11	204444_at	AML-Healthy	-0.177971	0.126678	0.229264	0	kinesin family member 11
TIE1	204468_s_at	AML-Healthy	0.126185	-0.174834	-0.0775373	3.89355e-07	tyrosine kinase with immunoglobulin-like and EGF-like domains 1
CXCL1	204470_at	AML-Healthy	-0.19326	0.140374	0.246146	0	chemokine (C-X-C motif) ligand 1 (melanoma growth stimulating activity, alpha)
CD44	204489_s_at	AML-Healthy	0.0684324	-0.0895506	-0.0473142	0	CD44 molecule (Indian blood group)
CDC7	204510_at	AML-Healthy	-0.113464	0.0764501	0.150477	1.13785e-09	cell division cycle 7
STAR	204548_at	AML-Healthy	0.0774202	-0.1266	-0.0282404	0.00204355	steroidogenic acute regulatory protein
PPP1R3D	204554_at	AML-Healthy	-0.122306	0.0851296	0.159482	0	protein phosphatase 1, regulatory subunit 3D
APOC2	204561_x_at	AML-Healthy	0.144597	-0.185363	-0.103831	0	apolipoprotein C-II
L1CAM	204584_at	AML-Healthy	0.0706948	-0.0975391	-0.0438505	2.5836e-07	L1 cell adhesion molecule
VCAN	204619_s_at	AML-Healthy	-0.146514	0.0571206	0.235907	0.00132531	versican
TFF3	204623_at	AML-Healthy	-0.164249	0.138038	0.19046	0	trefoil factor 3
COL17A1	204636_at	AML-Healthy	-0.157884	0.124389	0.19138	0	collagen, type XVII, alpha 1
ADA	204639_at	AML-Healthy	0.064662	-0.0943532	-0.0349708	2.01839e-05	adenosine deaminase
NEK2	204641_at	AML-Healthy	-0.155438	0.110351	0.200526	0	NIMA-related kinase 2
HOMER3	204647_at	AML-Healthy	0.0878344	-0.129772	-0.0458968	4.12997e-05	homer scaffolding protein 3
KIF23	204709_s_at	AML-Healthy	-0.156668	0.108687	0.204649	0	kinesin family member 23
DNAJC6	204720_s_at	AML-Healthy	-0.145484	0.0861139	0.204854	1.63091e-06	DnaJ (Hsp40) homolog, subfamily C, member 6
TGFBR3	204731_at	AML-Healthy	-0.155103	0.107523	0.202682	0	transforming growth factor beta receptor III
PTGS2	204748_at	AML-Healthy	-0.124455	0.0584635	0.190447	0.000221611	prostaglandin-endoperoxide synthase 2 (prostaglandin G/H synthase and cyclooxygenase)
MAL	204777_s_at	AML-Healthy	-0.155637	0.10886	0.202415	0	mal, T-cell differentiation protein
MLF1	204784_s_at	AML-Healthy	0.0789274	-0.133007	-0.0248473	0.00424523	myeloid leukemia factor 1
ZBED4	204799_at	AML-Healthy	0.0604239	-0.0903949	-0.0304529	7.90741e-05	zinc finger, BED-type containing 4
RRAD	204803_s_at	AML-Healthy	0.0631805	-0.100929	-0.0254322	0.00104405	Ras-related associated with diabetes
TTK	204822_at	AML-Healthy	-0.155033	0.10852	0.201546	0	TTK protein kinase
CA3	204865_at	AML-Healthy	-0.234988	0.182544	0.287432	0	carbonic anhydrase III
UGCG	204881_s_at	AML-Healthy	-0.128319	0.0844297	0.172207	1.00017e-08	UDP-glucose ceramide glucosyltransferase
PLK4	204886_at	AML-Healthy	-0.127006	0.0841177	0.169894	6.15587e-09	polo-like kinase 4
PTGER4	204896_s_at	AML-Healthy	0.0855419	-0.124295	-0.0467891	1.55672e-05	prostaglandin E receptor 4 (subtype EP4)
MNDA	204959_at	AML-Healthy	-0.153757	0.0971406	0.210374	1.08139e-07	myeloid cell nuclear differentiation antigen
NCF1	204961_s_at	AML-Healthy	-0.143148	0.0888038	0.197492	2.56763e-07	neutrophil cytosolic factor 1
CENPA	204962_s_at	AML-Healthy	-0.170928	0.129334	0.212522	0	centromere protein A
AMMECR1	204976_s_at	AML-Healthy	-0.164543	0.120193	0.208893	0	Alport syndrome, mental retardation, midface hypoplasia and elliptocytosis chromosomal region gene 1
CDK5R1	204995_at	AML-Healthy	-0.13803	0.0990506	0.177009	0	cyclin-dependent kinase 5, regulatory subunit 1 (p35)
DDX3Y	205000_at	AML-Healthy	-0.220987	0.165727	0.276248	0	DEAD (Asp-Glu-Ala-Asp) box helicase 3, Y-linked
AHDC1	205002_at	AML-Healthy	0.064215	-0.089769	-0.038661	8.82185e-07	AT hook, DNA binding motif, containing 1
DEFA1	205033_s_at	AML-Healthy	-0.196703	0.123204	0.270202	1.6488e-07	defensin, alpha 1
CCNE2	205034_at	AML-Healthy	-0.129299	0.0842869	0.174312	1.8617e-08	cyclin E2
ORM1	205040_at	AML-Healthy	-0.336303	0.284315	0.388292	0	orosomucoid 1
ORM1	205041_s_at	AML-Healthy	-0.465233	0.389716	0.54075	0	orosomucoid 1
CENPE	205046_at	AML-Healthy	-0.159773	0.117337	0.20221	0	centromere protein E
CRIP1	205081_at	AML-Healthy	0.0699221	-0.112023	-0.0278211	0.00114139	cysteine-rich protein 1 (intestinal)
CMC4	205106_at	AML-Healthy	0.0725935	-0.0934524	-0.0517347	0	C-x(9)-C motif containing 4
FGF13	205110_s_at	AML-Healthy	-0.23556	0.174796	0.296323	0	fibroblast growth factor 13
NCAN	205143_at	AML-Healthy	0.0668291	-0.0896646	-0.0439936	9.65318e-09	neurocan
QPCT	205174_s_at	AML-Healthy	-0.303365	0.233075	0.373655	0	glutaminyl-peptide cyclotransferase
PLS1	205190_at	AML-Healthy	-0.118151	0.0711404	0.165162	8.78975e-07	plastin 1
MAFF	205193_at	AML-Healthy	0.0644078	-0.100173	-0.0286429	0.000420526	v-maf avian musculoaponeurotic fibrosarcoma oncogene homolog F
ATP7A	205198_s_at	AML-Healthy	-0.111356	0.0755602	0.147152	2.58467e-10	ATPase, Cu++ transporting, alpha polypeptide
IL1RAP	205227_at	AML-Healthy	0.0608098	-0.0895361	-0.0320835	3.41416e-05	interleukin 1 receptor accessory protein
RBMS2	205228_at	AML-Healthy	0.0639336	-0.0839954	-0.0438719	0	RNA binding motif, single stranded interacting protein 2
FCN1	205237_at	AML-Healthy	-0.135901	0.0761463	0.195655	8.54391e-06	ficolin (collagen/fibrinogen domain containing) 1
AMPH	205257_s_at	AML-Healthy	0.0604503	-0.0886234	-0.0322773	2.66749e-05	amphiphysin
KCNH2	205262_at	AML-Healthy	-0.163348	0.12249	0.204207	0	potassium channel, voltage gated eag related subfamily H, member 2
POU2AF1	205267_at	AML-Healthy	-0.183694	0.134932	0.232456	0	POU class 2 associating factor 1
ADD2	205268_s_at	AML-Healthy	-0.186644	0.126295	0.246994	5.54881e-10	adducin 2 (beta)
GAD1	205278_at	AML-Healthy	-0.132871	0.0891522	0.17659	1.90387e-09	glutamate decarboxylase 1
GLRB	205279_s_at	AML-Healthy	0.0632052	-0.085008	-0.0414024	1.35693e-08	glycine receptor beta
EIF2S3	205321_at	AML-Healthy	0.0614198	-0.0951241	-0.0277156	0.000358674	eukaryotic translation initiation factor 2, subunit 3 gamma, 52kDa
MN1	205330_at	AML-Healthy	0.112148	-0.178251	-0.0460454	0.000890473	meningioma (disrupted in balanced translocation) 1
GNA15	205349_at	AML-Healthy	0.0741203	-0.0997581	-0.0484826	1.49257e-08	guanine nucleotide binding protein (G protein), alpha 15 (Gq class)
ANK1	205389_s_at	AML-Healthy	-0.145556	0.0925161	0.198596	7.93886e-08	ankyrin 1, erythrocytic
IL1R2	205403_at	AML-Healthy	-0.201136	0.135932	0.26634	7.07102e-10	interleukin 1 receptor, type II
SPA17	205406_s_at	AML-Healthy	-0.128817	0.0896968	0.167937	0	sperm autoantigenic protein 17
MFAP3L	205442_at	AML-Healthy	-0.188734	0.143115	0.234353	0	microfibrillar associated protein 3 like
IRF5	205468_s_at	AML-Healthy	0.0632843	-0.0875251	-0.0390435	3.27484e-07	interferon regulatory factor 5
GZMA	205488_at	AML-Healthy	-0.128792	0.0746864	0.182898	3.19478e-06	granzyme A
TCN1	205513_at	AML-Healthy	-0.250621	0.181812	0.319431	0	transcobalamin I (vitamin B12 binding protein, R binder family)
CMAHP	205518_s_at	AML-Healthy	0.105033	-0.149035	-0.0610307	3.00063e-06	cytidine monophospho-N-acetylneuraminic acid hydroxylase, pseudogene
CORO2A	205538_at	AML-Healthy	-0.130792	0.0945816	0.167003	0	coronin, actin binding protein, 2A
BPI	205557_at	AML-Healthy	-0.191923	0.122839	0.261006	5.47063e-08	bactericidal/permeability-increasing protein
PCSK5	205559_s_at	AML-Healthy	-0.126274	0.085553	0.166994	4.12218e-10	proprotein convertase subtilisin/kexin type 5
AQP9	205568_at	AML-Healthy	-0.137818	0.0789215	0.196715	4.66868e-06	aquaporin 9
RASGRP1	205590_at	AML-Healthy	-0.158397	0.102715	0.214078	2.57706e-08	RAS guanyl releasing protein 1 (calcium and DAG-regulated)
HOXB5	205600_x_at	AML-Healthy	0.124499	-0.162923	-0.086076	0	homeobox B5
ANGPT1	205608_s_at	AML-Healthy	0.149757	-0.203622	-0.0958913	5.34588e-08	angiopoietin 1
CDA	205627_at	AML-Healthy	-0.215729	0.16042	0.271039	0	cytidine deaminase
PIP5K1B	205632_s_at	AML-Healthy	-0.140908	0.0849431	0.196873	8.40298e-07	phosphatidylinositol-4-phosphate 5-kinase, type I, beta
CTSG	205653_at	AML-Healthy	-0.128644	0.0752385	0.18205	2.4373e-06	cathepsin G
CYP27B1	205676_at	AML-Healthy	0.0739262	-0.103501	-0.0443516	1.00627e-06	cytochrome P450, family 27, subfamily B, polypeptide 1
TPSAB1	205683_x_at	AML-Healthy	0.11696	-0.172717	-0.0612031	4.01748e-05	tryptase alpha/beta 1
BST1	205715_at	AML-Healthy	-0.163241	0.117832	0.208651	0	bone marrow stromal cell antigen 1
RASGRP3	205801_s_at	AML-Healthy	0.11281	-0.164727	-0.0608926	2.10736e-05	RAS guanyl releasing protein 3 (calcium and DAG-regulated)
ASPH	205808_at	AML-Healthy	0.0688128	-0.0904964	-0.0471292	0	aspartate beta-hydroxylase
CLGN	205830_at	AML-Healthy	-0.120932	0.0634958	0.178368	3.76032e-05	calmegin
GYPA	205837_s_at	AML-Healthy	-0.304581	0.212178	0.396985	0	glycophorin A (MNS blood group)
VNN1	205844_at	AML-Healthy	-0.190222	0.108774	0.271669	4.86818e-06	vanin 1
SLC14A1	205856_at	AML-Healthy	-0.176437	0.103626	0.249247	2.12248e-06	solute carrier family 14 (urea transporter), member 1 (Kidd blood group)
S100A12	205863_at	AML-Healthy	-0.222138	0.150103	0.294173	7.26725e-10	S100 calcium binding protein A12
ITGA4	205884_at	AML-Healthy	0.0645799	-0.106651	-0.0225085	0.00263733	integrin alpha 4
SLC22A4	205896_at	AML-Healthy	-0.14715	0.105328	0.188972	0	solute carrier family 22 (organic cation/zwitterion transporter), member 4
CCNA1	205899_at	AML-Healthy	0.18505	-0.253708	-0.116393	1.34707e-07	cyclin A1
POLE2	205909_at	AML-Healthy	-0.111111	0.0769214	0.1453	0	polymerase (DNA directed), epsilon 2, accessory subunit
CEL	205910_s_at	AML-Healthy	0.0914133	-0.125806	-0.0570206	2.0009e-07	carboxyl ester lipase
VNN2	205922_at	AML-Healthy	-0.150577	0.100684	0.20047	2.71626e-09	vanin 2
CTSE	205927_s_at	AML-Healthy	-0.17217	0.132373	0.211967	0	cathepsin E
GPA33	205929_at	AML-Healthy	0.0646059	-0.0975325	-0.0316794	0.000122116	glycoprotein A33 (transmembrane)
HK3	205936_s_at	AML-Healthy	-0.12319	0.0762619	0.170118	2.82026e-07	hexokinase 3 (white cell)
ACSM3	205942_s_at	AML-Healthy	0.0652147	-0.109349	-0.0210804	0.00379254	acyl-CoA synthetase medium-chain family member 3
CA1	205950_s_at	AML-Healthy	-0.128361	0.0675734	0.189148	3.56948e-05	carbonic anhydrase I
PAK2	205962_at	AML-Healthy	0.0615583	-0.0890506	-0.034066	1.17374e-05	p21 protein (Cdc42/Rac)-activated kinase 2
MT3	205970_at	AML-Healthy	0.0690585	-0.0957964	-0.0423206	4.35967e-07	metallothionein 3
SOCS6	206020_at	AML-Healthy	0.106635	-0.151455	-0.0618145	3.23169e-06	suppressor of cytokine signaling 6
NMU	206023_at	AML-Healthy	-0.240794	0.189572	0.292017	0	neuromedin U
TNFAIP6	206025_s_at	AML-Healthy	-0.173879	0.124923	0.222835	0	tumor necrosis factor, alpha-induced protein 6
ATP2C2	206043_s_at	AML-Healthy	-0.140833	0.113798	0.167868	0	ATPase, Ca++ transporting, type 2C, member 2
WT1	206067_s_at	AML-Healthy	0.255353	-0.318609	-0.192098	0	Wilms tumor 1
CHML	206079_at	AML-Healthy	0.060312	-0.0899196	-0.0307043	6.66009e-05	choroideremia-like (Rab escort protein 2)
GINS1	206102_at	AML-Healthy	-0.134254	0.0842556	0.184253	1.50028e-07	GINS complex subunit 1 (Psf1 homolog)
MAPK12	206106_at	AML-Healthy	0.0931124	-0.123352	-0.062873	8.21455e-10	mitogen-activated protein kinase 12
ADAMDEC1	206134_at	AML-Healthy	0.0757646	-0.13082	-0.0207093	0.00701005	ADAM-like, decysin 1
RHAG	206145_at	AML-Healthy	-0.235968	0.152887	0.319049	2.71385e-08	Rh-associated glycoprotein
IL3RA	206148_at	AML-Healthy	0.0749273	-0.0996809	-0.0501737	2.35073e-09	interleukin 3 receptor, alpha (low affinity)
ARG1	206177_s_at	AML-Healthy	-0.248677	0.172391	0.324963	0	arginase 1
CLC	206207_at	AML-Healthy	-0.199875	0.131647	0.268102	9.296e-09	Charcot-Leyden crystal galectin
CA4	206208_at	AML-Healthy	-0.111834	0.0848579	0.138811	0	carbonic anhydrase IV
KPNA5	206241_at	AML-Healthy	0.0875238	-0.12019	-0.0548574	1.5962e-07	karyopherin alpha 5 (importin alpha 6)
RAB4A	206272_at	AML-Healthy	0.0784686	-0.115657	-0.0412804	3.61813e-05	RAB4A, member RAS oncogene family
TAL1	206283_s_at	AML-Healthy	-0.210274	0.146185	0.274362	0	T-cell acute lymphocytic leukemia 1
TEC	206301_at	AML-Healthy	0.0991955	-0.125674	-0.0727168	0	tec protein tyrosine kinase
SPINK2	206310_at	AML-Healthy	0.0808383	-0.142089	-0.0195873	0.009708	serine peptidase inhibitor, Kazal type 2 (acrosin-trypsin inhibitor)
CALCRL	206331_at	AML-Healthy	0.085357	-0.121011	-0.049703	2.8064e-06	calcitonin receptor like receptor
NRG1	206343_s_at	AML-Healthy	-0.126272	0.0835586	0.168985	6.58336e-09	neuregulin 1
XCL1	206366_x_at	AML-Healthy	-0.124289	0.0844087	0.164168	1.77466e-10	chemokine (C motif) ligand 1
FOLR3	206371_at	AML-Healthy	-0.211806	0.16081	0.262802	0	folate receptor 3 (gamma)
PF4	206390_x_at	AML-Healthy	-0.122232	0.070123	0.174341	4.42699e-06	platelet factor 4
IGSF6	206420_at	AML-Healthy	-0.155272	0.0962454	0.214298	2.6643e-07	immunoglobulin superfamily, member 6
LIN7A	206440_at	AML-Healthy	-0.224191	0.170289	0.278093	0	lin-7 homolog A (C. elegans)
BMX	206464_at	AML-Healthy	-0.181991	0.139836	0.224146	0	BMX non-receptor tyrosine kinase
KIAA0125	206478_at	AML-Healthy	0.0923442	-0.158294	-0.026394	0.00608	KIAA0125
CYP4F2	206514_s_at	AML-Healthy	-0.147762	0.120737	0.174786	0	cytochrome P450, family 4, subfamily F, polypeptide 2
CYP4F3	206515_at	AML-Healthy	-0.453467	0.385058	0.521877	0	cytochrome P450, family 4, subfamily F, polypeptide 3
MGAM	206522_at	AML-Healthy	-0.26596	0.202305	0.329615	0	maltase-glucoamylase
CD28	206545_at	AML-Healthy	-0.112798	0.0661636	0.159433	2.21558e-06	CD28 molecule
PTP4A3	206574_s_at	AML-Healthy	0.0693119	-0.106479	-0.0321446	0.000260325	protein tyrosine phosphatase type IVA, member 3
CEACAM1	206576_s_at	AML-Healthy	-0.174453	0.137789	0.211117	0	carcinoembryonic antigen-related cell adhesion molecule 1 (biliary glycoprotein)
LY96	206584_at	AML-Healthy	-0.154278	0.0892797	0.219275	3.40694e-06	lymphocyte antigen 96
IL18R1	206618_at	AML-Healthy	-0.1119	0.0716963	0.152104	5.16459e-08	interleukin 18 receptor 1
TRH	206622_at	AML-Healthy	0.089827	-0.142924	-0.0367299	0.00092104	thyrotropin-releasing hormone
APOBEC3B	206632_s_at	AML-Healthy	-0.186723	0.129307	0.24414	0	apolipoprotein B mRNA editing enzyme, catalytic polypeptide-like 3B
SIX3	206634_at	AML-Healthy	0.076117	-0.110167	-0.0420672	1.21267e-05	SIX homeobox 3
GZMK	206666_at	AML-Healthy	-0.112409	0.070401	0.154418	1.65547e-07	granzyme K
FLT3	206674_at	AML-Healthy	0.19342	-0.233848	-0.152992	0	fms-related tyrosine kinase 3
CEACAM8	206676_at	AML-Healthy	-0.351181	0.256836	0.445526	0	carcinoembryonic antigen-related cell adhesion molecule 8
HP	206697_s_at	AML-Healthy	-0.201455	0.153673	0.249237	0	haptoglobin
XK	206698_at	AML-Healthy	-0.150248	0.0672147	0.233282	0.000394556	X-linked Kx blood group
KDM5D	206700_s_at	AML-Healthy	-0.158863	0.115087	0.202639	0	lysine (K)-specific demethylase 5D
SPAG9	206748_s_at	AML-Healthy	0.0611833	-0.0938281	-0.0285386	0.000242404	sperm associated antigen 9
CYP2B6	206754_s_at	AML-Healthy	0.0774515	-0.10306	-0.0518428	2.44968e-09	cytochrome P450, family 2, subfamily B, polypeptide 6
KCNJ2	206765_at	AML-Healthy	-0.109709	0.0671617	0.152256	4.55412e-07	potassium channel, inwardly rectifying subfamily J, member 2
HNRNPA3P1	206808_at	AML-Healthy	0.0665296	-0.0895633	-0.0434959	1.54186e-08	heterogeneous nuclear ribonucleoprotein A3 pseudogene 1
HOXA7	206847_s_at	AML-Healthy	0.0780854	-0.114277	-0.0418939	2.40727e-05	homeobox A7
RASL10A	206850_at	AML-Healthy	0.0687603	-0.0973086	-0.0402121	2.44294e-06	RAS-like, family 10, member A
RNASE3	206851_at	AML-Healthy	-0.121955	0.0712752	0.172634	2.49435e-06	ribonuclease, RNase A family, 3
ELANE	206871_at	AML-Healthy	-0.139279	0.0767627	0.201795	1.29756e-05	elastase, neutrophil expressed
LILRA3	206881_s_at	AML-Healthy	-0.133159	0.0874503	0.178869	1.13995e-08	leukocyte immunoglobulin-like receptor, subfamily A (without TM domain), member 3
TNFSF9	206907_at	AML-Healthy	0.108055	-0.148437	-0.0676734	1.65614e-07	tumor necrosis factor (ligand) superfamily, member 9
GNA13	206917_at	AML-Healthy	0.0726362	-0.110668	-0.0346047	0.000184131	guanine nucleotide binding protein (G protein), alpha 13
SPTA1	206937_at	AML-Healthy	-0.155909	0.0983622	0.213455	1.15957e-07	spectrin, alpha, erythrocytic 1
LCT	206945_at	AML-Healthy	0.0777724	-0.111635	-0.0439096	6.96673e-06	lactase
WT1-AS	206954_at	AML-Healthy	0.0711476	-0.0998376	-0.0424575	1.22329e-06	WT1 antisense RNA
LPAR4	206960_at	AML-Healthy	0.0691313	-0.107387	-0.030876	0.000401584	lysophosphatidic acid receptor 4
CXCR2	207008_at	AML-Healthy	-0.230176	0.183082	0.277269	0	chemokine (C-X-C motif) receptor 2
PTK7	207011_s_at	AML-Healthy	0.0651508	-0.0840718	-0.0462298	0	protein tyrosine kinase 7 (inactive)
CSRP2	207030_s_at	AML-Healthy	0.100535	-0.15023	-0.0508396	7.47129e-05	cysteine and glycine-rich protein 2
CDKN2A	207039_at	AML-Healthy	0.107385	-0.145084	-0.0696857	2.46687e-08	cyclin-dependent kinase inhibitor 2A
SMAD6	207069_s_at	AML-Healthy	0.0661144	-0.0892216	-0.0430072	2.12691e-08	SMAD family member 6
IL18RAP	207072_at	AML-Healthy	-0.237246	0.186483	0.28801	0	interleukin 18 receptor accessory protein
CDK6	207143_at	AML-Healthy	0.103294	-0.134094	-0.0724941	0	cyclin-dependent kinase 6
IL12A	207160_at	AML-Healthy	0.0631726	-0.0969019	-0.0294432	0.000244808	interleukin 12A
HMMR	207165_at	AML-Healthy	-0.164811	0.114049	0.215573	0	hyaluronan-mediated motility receptor (RHAMM)
NR1I2	207202_s_at	AML-Healthy	0.0648358	-0.0933501	-0.0363215	8.5842e-06	nuclear receptor subfamily 1, group I, member 2
ALOX12	207206_s_at	AML-Healthy	-0.142623	0.104363	0.180884	0	arachidonate 12-lipoxygenase
ART4	207220_at	AML-Healthy	-0.118394	0.0791123	0.157675	2.89509e-09	ADP-ribosyltransferase 4 (Dombrock blood group)
DEFA4	207269_at	AML-Healthy	-0.236827	0.161569	0.312085	0	defensin, alpha 4, corticostatin
MMP8	207329_at	AML-Healthy	-0.310145	0.221384	0.398907	0	matrix metallopeptidase 8
PRTN3	207341_at	AML-Healthy	-0.221669	0.150293	0.293045	3.37399e-10	proteinase 3
PGLYRP1	207384_at	AML-Healthy	-0.250831	0.202565	0.299096	0	peptidoglycan recognition protein 1
GYPB	207459_x_at	AML-Healthy	-0.13204	0.0810186	0.183062	4.13693e-07	glycophorin B (MNS blood group)
PIR	207469_s_at	AML-Healthy	-0.128935	0.0858952	0.171974	3.81283e-09	pirin
GUCA2B	207502_at	AML-Healthy	0.0632805	-0.0862113	-0.0403496	6.71046e-08	guanylate cyclase activator 2B (uroguanylin)
ADGRE2	207610_s_at	AML-Healthy	0.0714348	-0.111539	-0.0313308	0.000485743	adhesion G protein-coupled receptor E2
SERPINI2	207636_at	AML-Healthy	0.114568	-0.149404	-0.0797318	0	serpin peptidase inhibitor, clade I (pancpin), member 2
GPR171	207651_at	AML-Healthy	-0.124882	0.0791699	0.170594	9.07947e-08	G protein-coupled receptor 171
BLNK	207655_s_at	AML-Healthy	-0.123328	0.0516574	0.194998	0.000750822	B-cell linker
FCAR	207674_at	AML-Healthy	-0.285355	0.209317	0.361393	0	Fc fragment of IgA receptor
ARTN	207675_x_at	AML-Healthy	0.0931614	-0.130207	-0.0561155	8.66148e-07	artemin
ENTPD1	207691_x_at	AML-Healthy	-0.126406	0.0741145	0.178698	2.24618e-06	ectonucleoside triphosphate diphosphohydrolase 1
CACNB4	207693_at	AML-Healthy	0.0667498	-0.0991111	-0.0343885	5.3889e-05	calcium channel, voltage-dependent, beta 4 subunit
PKP2	207717_s_at	AML-Healthy	-0.209224	0.16542	0.253028	0	plakophilin 2
KLRC3	207723_s_at	AML-Healthy	-0.111947	0.0726963	0.151198	2.36502e-08	killer cell lectin-like receptor subfamily C, member 3
RNF125	207735_at	AML-Healthy	0.084424	-0.126314	-0.042534	7.95299e-05	ring finger protein 125, E3 ubiquitin protein ligase
TPSAB1	207741_x_at	AML-Healthy	0.129226	-0.177074	-0.0813781	1.27022e-07	tryptase alpha/beta 1
SORBS3	207788_s_at	AML-Healthy	0.0656905	-0.0891056	-0.0422753	4.03023e-08	sorbin and SH3 domain containing 3
LRRC1	207790_at	AML-Healthy	0.0601318	-0.0843797	-0.0358838	1.22323e-06	leucine rich repeat containing 1
CRISP3	207802_at	AML-Healthy	-0.519656	0.424298	0.615015	0	cysteine-rich secretory protein 3
PF4V1	207815_at	AML-Healthy	-0.182868	0.134487	0.231249	0	platelet factor 4 variant 1
MAZ	207824_s_at	AML-Healthy	0.0780348	-0.11014	-0.0459299	1.97646e-06	MYC-associated zinc finger protein (purine-binding transcription factor)
RBPMS	207836_s_at	AML-Healthy	0.0764359	-0.123844	-0.0290278	0.0015871	RNA binding protein with multiple splicing
CD160	207840_at	AML-Healthy	-0.12462	0.0924211	0.15682	0	CD160 molecule
CXCL3	207850_at	AML-Healthy	0.10031	-0.161748	-0.0388726	0.00138291	chemokine (C-X-C motif) ligand 3
GYPE	207854_at	AML-Healthy	-0.144656	0.0999318	0.18938	0	glycophorin E (MNS blood group)
MMP25	207890_s_at	AML-Healthy	-0.148953	0.119857	0.178049	0	matrix metallopeptidase 25
MEF2C	207968_s_at	AML-Healthy	0.0713281	-0.10279	-0.0398663	9.11963e-06	myocyte enhancer factor 2C
AMPD3	207992_s_at	AML-Healthy	-0.11749	0.0911581	0.143823	0	adenosine monophosphate deaminase 3
CDC14B	208022_s_at	AML-Healthy	-0.158545	0.12901	0.188081	0	cell division cycle 14B
SOCS5	208127_s_at	AML-Healthy	0.0925634	-0.121907	-0.0632197	0	suppressor of cytokine signaling 5
OSBPL1A	208158_s_at	AML-Healthy	-0.138262	0.100399	0.176125	0	oxysterol binding protein-like 1A
CHIT1	208168_s_at	AML-Healthy	-0.301047	0.257568	0.344525	0	chitinase 1 (chitotriosidase)
TRIO	208178_x_at	AML-Healthy	0.0674686	-0.0928545	-0.0420828	2.00513e-07	trio Rho guanine nucleotide exchange factor
ACKR1	208335_s_at	AML-Healthy	-0.118313	0.0729204	0.163705	3.42023e-07	atypical chemokine receptor 1 (Duffy blood group)
CSN1S1	208350_at	AML-Healthy	0.0959318	-0.135358	-0.056506	1.92737e-06	casein alpha s1
ATM	208442_s_at	AML-Healthy	0.071319	-0.112195	-0.0304427	0.000632708	ATM serine/threonine kinase
HP	208470_s_at	AML-Healthy	-0.243046	0.189648	0.296443	0	haptoglobin
GFI1B	208501_at	AML-Healthy	-0.131932	0.0845156	0.179349	5.21672e-08	growth factor independent 1B transcription repressor
LOC102724229	208534_s_at	AML-Healthy	0.0680344	-0.0955366	-0.0405321	1.2987e-06	uncharacterized LOC102724229
HOXA6	208557_at	AML-Healthy	0.0647292	-0.100739	-0.0287191	0.00043101	homeobox A6
H2BFS	208579_x_at	AML-Healthy	0.0656312	-0.0943185	-0.0369439	7.55606e-06	H2B histone family, member S (pseudogene)
SNTB1	208608_s_at	AML-Healthy	0.0708663	-0.105357	-0.0363758	5.7582e-05	syntrophin, beta 1 (dystrophin-associated protein A1, 59kDa, basic component 1)
CD24	208650_s_at	AML-Healthy	-0.302368	0.213172	0.391565	0	CD24 molecule
PDLIM1	208690_s_at	AML-Healthy	0.0846567	-0.120943	-0.0483705	4.98166e-06	PDZ and LIM domain 1
DDX17	208719_s_at	AML-Healthy	0.0666199	-0.10637	-0.0268696	0.00102807	DEAD (Asp-Glu-Ala-Asp) box helicase 17
ESYT1	208858_s_at	AML-Healthy	0.0680054	-0.0887741	-0.0472367	0	extended synaptotagmin-like protein 1
PLXNB2	208890_s_at	AML-Healthy	0.0978661	-0.125105	-0.0706275	0	plexin B2
MDK	209035_at	AML-Healthy	0.0677961	-0.0991957	-0.0363965	2.37456e-05	midkine (neurite growth-promoting factor 2)
UBE2G2	209041_s_at	AML-Healthy	0.065769	-0.0885456	-0.0429924	1.55658e-08	ubiquitin conjugating enzyme E2G 2
DDAH1	209094_at	AML-Healthy	-0.109765	0.0600905	0.15944	1.52523e-05	dimethylarginine dimethylaminohydrolase 1
AKR1C3	209160_at	AML-Healthy	-0.11633	0.0639312	0.168729	1.39087e-05	aldo-keto reductase family 1, member C3
CYB561	209163_at	AML-Healthy	0.0905144	-0.12179	-0.0592392	1.43853e-08	cytochrome b561
KLF5	209211_at	AML-Healthy	-0.258238	0.206303	0.310173	0	Kruppel-like factor 5 (intestinal)
KIF1B	209234_at	AML-Healthy	-0.121319	0.0884801	0.154158	0	kinesin family member 1B
STX3	209238_at	AML-Healthy	-0.121433	0.093997	0.14887	0	syntaxin 3
TNFRSF10B	209294_x_at	AML-Healthy	0.0627174	-0.0889211	-0.0365136	2.82201e-06	tumor necrosis factor receptor superfamily, member 10b
CA2	209301_at	AML-Healthy	-0.10996	0.0550854	0.164834	8.73405e-05	carbonic anhydrase II
TPM4	209344_at	AML-Healthy	0.101108	-0.134597	-0.0676186	2.66991e-09	tropomyosin 4
ECM1	209365_s_at	AML-Healthy	0.104594	-0.130914	-0.0782732	0	extracellular matrix protein 1
ANXA3	209369_at	AML-Healthy	-0.390689	0.304246	0.477132	0	annexin A3
TM4SF1	209386_at	AML-Healthy	0.0813455	-0.138389	-0.0243017	0.00520717	transmembrane 4 L six family member 1
CHI3L1	209395_at	AML-Healthy	-0.42152	0.344198	0.498843	0	chitinase 3-like 1 (cartilage glycoprotein-39)
DEAF1	209407_s_at	AML-Healthy	0.0612779	-0.0845128	-0.0380431	2.48266e-07	DEAF1 transcription factor
SYNE1	209447_at	AML-Healthy	-0.150723	0.11552	0.185927	0	spectrin repeat containing, nuclear envelope 1
AURKB	209464_at	AML-Healthy	-0.12477	0.0911317	0.158408	0	aurora kinase B
HDGFRP3	209524_at	AML-Healthy	-0.11481	0.04255	0.187069	0.00185564	hepatoma-derived growth factor, related protein 3
CD34	209543_s_at	AML-Healthy	0.104214	-0.154701	-0.0537262	5.32181e-05	CD34 molecule
GNAI1	209576_at	AML-Healthy	0.0872875	-0.15523	-0.0193447	0.0118215	guanine nucleotide binding protein (G protein), alpha inhibiting activity polypeptide 1
MINPP1	209585_s_at	AML-Healthy	-0.17273	0.117939	0.227521	0	multiple inositol-polyphosphate phosphatase 1
PAK1	209615_s_at	AML-Healthy	-0.113325	0.0668822	0.159767	1.80309e-06	p21 protein (Cdc42/Rac)-activated kinase 1
CES1	209616_s_at	AML-Healthy	-0.124518	0.0675189	0.181517	1.90285e-05	carboxylesterase 1
BUB1	209642_at	AML-Healthy	-0.15837	0.111396	0.205343	0	BUB1 mitotic checkpoint serine/threonine kinase
TFPI	209676_at	AML-Healthy	0.0985107	-0.148118	-0.048903	0.000101046	tissue factor pathway inhibitor (lipoprotein-associated coagulation inhibitor)
S100B	209686_at	AML-Healthy	0.0866713	-0.143023	-0.0303196	0.00258629	S100 calcium binding protein B
CDKN3	209714_s_at	AML-Healthy	-0.139521	0.0968927	0.182149	0	cyclin-dependent kinase inhibitor 3
CXCL2	209774_x_at	AML-Healthy	0.0992046	-0.153479	-0.0449303	0.000344191	chemokine (C-X-C motif) ligand 2
PADI2	209791_at	AML-Healthy	-0.125887	0.0929799	0.158795	0	peptidyl arginine deiminase, type II
FRAT2	209864_at	AML-Healthy	-0.117247	0.0874333	0.14706	0	frequently rearranged in advanced T-cell lymphomas 2
SPC25	209891_at	AML-Healthy	-0.192137	0.144778	0.239496	0	SPC25, NDC80 kinetochore complex component
HOXA10-HOXA9	209905_at	AML-Healthy	0.114404	-0.181262	-0.047546	0.000803695	HOXA10-HOXA9 readthrough
NCF2	209949_at	AML-Healthy	-0.131545	0.0745075	0.188583	6.37931e-06	neutrophil cytosolic factor 2
EPOR	209962_at	AML-Healthy	-0.132211	0.0915137	0.172909	0	erythropoietin receptor
NRXN2	209982_s_at	AML-Healthy	0.166598	-0.218742	-0.114455	0	neurexin 2
TCL1A	209995_s_at	AML-Healthy	-0.132507	0.104579	0.160435	0	T-cell leukemia/lymphoma 1A
OLR1	210004_at	AML-Healthy	-0.355255	0.294501	0.416009	0	oxidized low density lipoprotein (lectin-like) receptor 1
EWSR1	210012_s_at	AML-Healthy	0.0638392	-0.096381	-0.0312974	0.000122465	EWS RNA binding protein 1
CHKB-CPT1B	210070_s_at	AML-Healthy	0.0775726	-0.109774	-0.0453712	2.4334e-06	CHKB-CPT1B readthrough (NMD candidate)
MYL4	210088_x_at	AML-Healthy	-0.118834	0.0776808	0.159988	1.5564e-08	myosin light chain 4
SPAG1	210117_at	AML-Healthy	-0.110455	0.0558819	0.165028	7.41329e-05	sperm associated antigen 1
KCNJ15	210119_at	AML-Healthy	-0.273792	0.225474	0.32211	0	potassium channel, inwardly rectifying subfamily J, member 15
GZMB	210164_at	AML-Healthy	-0.142396	0.0967925	0.187999	9.92211e-11	granzyme B
TLR1	210176_at	AML-Healthy	-0.113054	0.0656126	0.160496	3.11601e-06	toll-like receptor 1
CDC42	210232_at	AML-Healthy	0.0623912	-0.109371	-0.0154117	0.00926186	cell division cycle 42
IRX5	210239_at	AML-Healthy	0.0987932	-0.156038	-0.0415484	0.000724435	iroquois homeobox 5
CAMP	210244_at	AML-Healthy	-0.323743	0.267319	0.380166	0	cathelicidin antimicrobial peptide
MS4A3	210254_at	AML-Healthy	-0.178732	0.11072	0.246744	2.73775e-07	membrane-spanning 4-domains, subfamily A, member 3 (hematopoietic cell-specific)
CRISP2	210262_at	AML-Healthy	-0.296543	0.256554	0.336532	0	cysteine-rich secretory protein 2
CYP2B7P	210272_at	AML-Healthy	0.060201	-0.0826823	-0.0377197	1.62165e-07	cytochrome P450, family 2, subfamily B, polypeptide 7, pseudogene
MS4A1	210356_x_at	AML-Healthy	-0.119081	0.0753573	0.162804	9.94596e-08	membrane-spanning 4-domains, subfamily A, member 1
BARX2	210419_at	AML-Healthy	0.0651249	-0.0864051	-0.0438448	1.26926e-09	BARX homeobox 2
RORA	210426_x_at	AML-Healthy	-0.169305	0.115163	0.223448	4.25666e-11	RAR-related orphan receptor A
RHD	210429_at	AML-Healthy	-0.192497	0.125074	0.25992	2.28461e-08	Rh blood group, D antigen
PKLR	210451_at	AML-Healthy	-0.12534	0.0918505	0.158829	0	pyruvate kinase, liver and RBC
CYP4F2	210452_x_at	AML-Healthy	-0.144071	0.11279	0.175352	0	cytochrome P450, family 4, subfamily F, polypeptide 2
ADGRA3	210473_s_at	AML-Healthy	0.0668023	-0.110245	-0.0233599	0.00259162	adhesion G protein-coupled receptor A3
KLF1	210504_at	AML-Healthy	-0.179938	0.118419	0.241457	9.85279e-09	Kruppel-like factor 1 (erythroid)
INHBA	210511_s_at	AML-Healthy	-0.140885	0.09137	0.1904	2.55905e-08	inhibin beta A
VEGFA	210512_s_at	AML-Healthy	-0.114055	0.0633	0.16481	1.09185e-05	vascular endothelial growth factor A
CCL23	210548_at	AML-Healthy	0.0847384	-0.149635	-0.0198421	0.0105097	chemokine (C-C motif) ligand 23
EPB42	210746_s_at	AML-Healthy	-0.164104	0.0933384	0.234869	5.67435e-06	erythrocyte membrane protein band 4.2
CACNA1A	210770_s_at	AML-Healthy	0.0710065	-0.0988971	-0.0431158	6.34042e-07	calcium channel, voltage-dependent, P/Q type, alpha 1A subunit
FPR2	210772_at	AML-Healthy	-0.209628	0.161671	0.257584	0	formyl peptide receptor 2
ENPP2	210839_s_at	AML-Healthy	0.0801502	-0.124557	-0.0357436	0.000408135	ectonucleotide pyrophosphatase/phosphodiesterase 2
APOBEC3A	210873_x_at	AML-Healthy	-0.182566	0.111246	0.253885	5.5069e-07	apolipoprotein B mRNA editing enzyme, catalytic polypeptide-like 3A
GTF2I	210892_s_at	AML-Healthy	0.0857748	-0.120954	-0.0505956	1.83624e-06	general transcription factor IIi
CAPN3	210944_s_at	AML-Healthy	-0.160672	0.125031	0.196313	0	calpain 3
PFKM	210976_s_at	AML-Healthy	-0.134421	0.0946452	0.174197	0	phosphofructokinase, muscle
CLIP2	211031_s_at	AML-Healthy	0.152582	-0.189878	-0.115285	0	CAP-GLY domain containing linker protein 2
MLLT11	211071_s_at	AML-Healthy	0.0632835	-0.102633	-0.0239343	0.00163068	myeloid/lymphoid or mixed-lineage leukemia; translocated to, 11
ACSL6	211207_s_at	AML-Healthy	-0.202433	0.135179	0.269687	3.08082e-09	acyl-CoA synthetase long-chain family member 6
DAPK1	211214_s_at	AML-Healthy	0.0624265	-0.0910147	-0.0338383	1.91812e-05	death-associated protein kinase 1
HSF2	211220_s_at	AML-Healthy	0.0635021	-0.099127	-0.0278773	0.000481196	heat shock transcription factor 2
MRE11A	211334_at	AML-Healthy	0.0648194	-0.0893722	-0.0402666	2.41441e-07	MRE11 homolog A, double strand break repair nuclease
PADI4	211412_at	AML-Healthy	-0.182843	0.141864	0.223821	0	peptidyl arginine deiminase, type IV
RB1	211540_s_at	AML-Healthy	0.0686367	-0.0946001	-0.0426733	2.3255e-07	retinoblastoma 1
LRIG1	211596_s_at	AML-Healthy	-0.187885	0.146922	0.228848	0	leucine-rich repeats and immunoglobulin-like domains 1
IGKV1-17	211645_x_at	AML-Healthy	-0.154655	0.104572	0.204738	6.43753e-10	immunoglobulin kappa variable 1-17
ZNF551	211721_s_at	AML-Healthy	0.0875075	-0.135158	-0.0398566	0.000322727	zinc finger protein 551
PRG2	211743_s_at	AML-Healthy	-0.147965	0.0897742	0.206156	6.54392e-07	proteoglycan 2, bone marrow (natural killer cell activator, eosinophil granule major basic protein)
PDE4D	211840_s_at	AML-Healthy	0.0725813	-0.106921	-0.0382416	3.50964e-05	phosphodiesterase 4D, cAMP-specific
AHNAK	211986_at	AML-Healthy	0.0636526	-0.0930919	-0.0342133	2.31305e-05	AHNAK nucleoprotein
MKI67	212020_s_at	AML-Healthy	-0.112312	0.0808506	0.143774	0	marker of proliferation Ki-67
ATP9A	212062_at	AML-Healthy	-0.116501	0.0767852	0.156216	8.85456e-09	ATPase, class II, type 9A
PBX1	212148_at	AML-Healthy	-0.202447	0.1479	0.256994	0	pre-B-cell leukemia homeobox 1
SERPINE2	212190_at	AML-Healthy	-0.116769	0.0638927	0.169645	1.54331e-05	serpin peptidase inhibitor, clade E (nexin, plasminogen activator inhibitor type 1), member 2
KCTD12	212192_at	AML-Healthy	-0.156388	0.0710615	0.241715	0.000331595	potassium channel tetramerization domain containing 12
ALDH1A1	212224_at	AML-Healthy	-0.189336	0.130677	0.247995	0	aldehyde dehydrogenase 1 family, member A1
PIK3R1	212240_s_at	AML-Healthy	0.0689181	-0.0947594	-0.0430768	1.81889e-07	phosphoinositide-3-kinase, regulatory subunit 1 (alpha)
MYO1B	212364_at	AML-Healthy	0.0816107	-0.119705	-0.0435163	2.74559e-05	myosin IB
MYH10	212372_at	AML-Healthy	-0.202191	0.146398	0.257984	0	myosin, heavy chain 10, non-muscle
FEM1B	212374_at	AML-Healthy	0.0640731	-0.0938079	-0.0343382	2.46523e-05	fem-1 homolog b (C. elegans)
2018-09-06	212413_at	AML-Healthy	0.0854945	-0.122849	-0.0481402	7.49199e-06	septin 6
LCN2	212531_at	AML-Healthy	-0.311454	0.246654	0.376253	0	lipocalin 2
TMEM259	212574_x_at	AML-Healthy	0.084578	-0.118359	-0.0507967	9.66849e-07	transmembrane protein 259
JCHAIN	212592_at	AML-Healthy	-0.157994	0.0952232	0.220764	8.46891e-07	joining chain of multimeric IgA and IgM
IL1RN	212657_s_at	AML-Healthy	-0.127234	0.0672003	0.187268	3.34212e-05	interleukin 1 receptor antagonist
OLFM4	212768_s_at	AML-Healthy	-0.489845	0.403705	0.575986	0	olfactomedin 4
OBSL1	212775_at	AML-Healthy	0.11	-0.175146	-0.044854	0.00094208	obscurin-like 1
PRUNE2	212805_at	AML-Healthy	-0.150155	0.106832	0.193478	0	prune homolog 2 (Drosophila)
MEGF9	212830_at	AML-Healthy	-0.140437	0.0901292	0.190745	4.71075e-08	multiple EGF-like-domains 9
TBC1D9	212956_at	AML-Healthy	-0.127539	0.0610047	0.194074	0.000174383	TBC1 domain family, member 9 (with GRAM domain)
ANKRD28	213035_at	AML-Healthy	0.0830047	-0.120297	-0.0457126	1.32188e-05	ankyrin repeat domain 28
TTC28	213058_at	AML-Healthy	0.0860023	-0.121637	-0.0503681	2.33076e-06	tetratricopeptide repeat domain 28
OLFML2A	213075_at	AML-Healthy	0.0631624	-0.0996836	-0.0266412	0.00070576	olfactomedin like 2A
COL4A5	213110_s_at	AML-Healthy	0.177721	-0.258596	-0.0968462	1.6987e-05	collagen, type IV, alpha 5
HOXA10	213147_at	AML-Healthy	0.106253	-0.138201	-0.0743065	0	homeobox A10
ADCY2	213217_at	AML-Healthy	0.0741903	-0.105651	-0.0427299	3.93716e-06	adenylate cyclase 2 (brain)
2018-03-03	213256_at	AML-Healthy	-0.142348	0.0987095	0.185987	0	membrane associated ring finger 3
FOXC1	213260_at	AML-Healthy	0.0912165	-0.136002	-0.0464314	6.67543e-05	forkhead box C1
ERI2	213365_at	AML-Healthy	-0.10981	0.0675833	0.152036	3.63616e-07	ERI1 exoribonuclease family member 2
LOC155060	213367_at	AML-Healthy	0.0694192	-0.0893775	-0.0494609	0	AI894139 pseudogene
IQCK	213392_at	AML-Healthy	0.0663661	-0.0968877	-0.0358445	2.07951e-05	IQ motif containing K
NPTX2	213479_at	AML-Healthy	0.102129	-0.163806	-0.0404519	0.00118092	neuronal pentraxin II
G0S2	213524_s_at	AML-Healthy	-0.117325	0.0529388	0.18171	0.000358949	G0/G1 switch 2
OSR2	213568_at	AML-Healthy	0.0754936	-0.111217	-0.0397704	3.51963e-05	odd-skipped related transciption factor 2
OIP5	213599_at	AML-Healthy	-0.111413	0.0698593	0.152966	1.56494e-07	Opa interacting protein 5
SMPDL3A	213624_at	AML-Healthy	-0.162875	0.0946517	0.231099	2.98991e-06	sphingomyelin phosphodiesterase, acid-like 3A
IGHD	213674_x_at	AML-Healthy	-0.133211	0.08593	0.180493	3.52122e-08	immunoglobulin heavy constant delta
C12orf29	213701_at	AML-Healthy	-0.122912	0.0833875	0.162437	2.74657e-10	chromosome 12 open reading frame 29
ABHD5	213805_at	AML-Healthy	-0.139311	0.0947217	0.183901	7.63202e-11	abhydrolase domain containing 5
HOXA11	213823_at	AML-Healthy	0.0777106	-0.109966	-0.0454549	2.42795e-06	homeobox A11
HOXA5	213844_at	AML-Healthy	0.145694	-0.219899	-0.0714885	0.000120891	homeobox A5
MYBL1	213906_at	AML-Healthy	-0.164669	0.108097	0.22124	1.17414e-08	v-myb avian myeloblastosis viral oncogene homolog-like 1
TWF1	214007_s_at	AML-Healthy	0.0741836	-0.11287	-0.0354969	0.000173483	twinfilin actin binding protein 1
NCF1	214084_x_at	AML-Healthy	-0.137156	0.0887864	0.185526	2.86247e-08	neutrophil cytosolic factor 1
PPBP	214146_s_at	AML-Healthy	-0.11479	0.0431624	0.186418	0.00169355	pro-platelet basic protein
CCPG1	214151_s_at	AML-Healthy	-0.113123	0.0775483	0.148698	0	cell cycle progression 1
XIST	214218_s_at	AML-Healthy	0.230331	-0.285022	-0.175639	0	X inactive specific transcript (non-protein coding)
KIAA0485	214295_at	AML-Healthy	-0.206526	0.164639	0.248413	0	uncharacterized LOC57235
PPFIBP1	214374_s_at	AML-Healthy	0.0772218	-0.107228	-0.0472155	4.79269e-07	PTPRF interacting protein, binding protein 1 (liprin beta 1)
SELENBP1	214433_s_at	AML-Healthy	-0.153864	0.0840458	0.223683	1.60704e-05	selenium binding protein 1
HIST1H2BC	214455_at	AML-Healthy	0.094359	-0.16362	-0.0250978	0.00759909	histone cluster 1, H2bc
KLRB1	214470_at	AML-Healthy	-0.132037	0.0859877	0.178086	1.97974e-08	killer cell lectin-like receptor subfamily B, member 1
CEBPE	214523_at	AML-Healthy	-0.151758	0.119124	0.184392	0	CCAAT/enhancer binding protein (C/EBP), epsilon
SERPINB10	214539_at	AML-Healthy	-0.181466	0.121604	0.241329	2.18102e-09	serpin peptidase inhibitor, clade B (ovalbumin), member 10
XCL1	214567_s_at	AML-Healthy	-0.128632	0.0855335	0.17173	4.47306e-09	chemokine (C motif) ligand 1
TSPAN2	214606_at	AML-Healthy	-0.138329	0.092657	0.184	2.27978e-09	tetraspanin 2
EPX	214627_at	AML-Healthy	-0.165693	0.110068	0.221319	4.85681e-09	eosinophil peroxidase
CCNT2	214638_s_at	AML-Healthy	0.0611145	-0.0817909	-0.040438	6.62985e-09	cyclin T2
HOXA1	214639_s_at	AML-Healthy	0.10798	-0.153043	-0.0629176	2.74843e-06	homeobox A1
ABR	214671_s_at	AML-Healthy	0.0621025	-0.0856161	-0.038589	2.38594e-07	active BCR-related
TCF25	214704_at	AML-Healthy	0.0663888	-0.0937789	-0.0389988	2.11002e-06	transcription factor 25 (basic helix-loop-helix)
CCNB1	214710_s_at	AML-Healthy	-0.16196	0.117722	0.206198	0	cyclin B1
TWISTNB	214729_at	AML-Healthy	0.128595	-0.166002	-0.0911879	0	TWIST neighbor
IPCEF1	214735_at	AML-Healthy	-0.156059	0.120141	0.191977	0	interaction protein for cytohesin exchange factors 1
NAAA	214765_s_at	AML-Healthy	0.0674942	-0.102083	-0.0329057	0.00013302	N-acylethanolamine acid amidase
IGKV2-28	214768_x_at	AML-Healthy	-0.145614	0.09832	0.192908	8.27193e-10	immunoglobulin kappa variable 2-28
IGKV4-1	214777_at	AML-Healthy	-0.131669	0.0925976	0.17074	0	immunoglobulin kappa variable 4-1
EIF4A1	214805_at	AML-Healthy	0.0813138	-0.118369	-0.0442589	1.74514e-05	eukaryotic translation initiation factor 4A1
CEACAM21	214907_at	AML-Healthy	-0.138313	0.109978	0.166649	0	carcinoembryonic antigen-related cell adhesion molecule 21
AKIRIN1	215029_at	AML-Healthy	0.0638394	-0.110569	-0.0171095	0.0074337	akirin 1
SRCAP	215053_at	AML-Healthy	0.0665539	-0.0892766	-0.0438312	9.36382e-09	Snf2-related CREBBP activator protein
EPOR	215054_at	AML-Healthy	-0.133105	0.101784	0.164426	0	erythropoietin receptor
LOC100129518	215078_at	AML-Healthy	-0.122799	0.0564915	0.189107	0.000287098	uncharacterized LOC100129518
DPY19L1P1	215102_at	AML-Healthy	-0.194171	0.157935	0.230406	0	DPY19L1 pseudogene 1
DNM1	215116_s_at	AML-Healthy	0.131106	-0.170469	-0.0917442	0	dynamin 1
IGKV1-39	215176_x_at	AML-Healthy	-0.127243	0.0801815	0.174305	1.23016e-07	immunoglobulin kappa variable 1-39 (gene/pseudogene)
NUS1	215207_x_at	AML-Healthy	0.0660818	-0.0975945	-0.0345691	4.041e-05	NUS1 dehydrodolichyl diphosphate synthase subunit
WFDC8	215276_at	AML-Healthy	0.0683889	-0.0924403	-0.0443376	2.61419e-08	WAP four-disulfide core domain 8
TSPO2	215449_at	AML-Healthy	-0.145809	0.0971716	0.194447	3.69548e-09	translocator protein 2
DUSP10	215501_s_at	AML-Healthy	0.144446	-0.17653	-0.112362	0	dual specificity phosphatase 10
DIRAS3	215506_s_at	AML-Healthy	0.0648443	-0.106504	-0.023185	0.0022943	DIRAS family, GTP-binding RAS-like 3
ANKRD53	215759_at	AML-Healthy	0.0604932	-0.085852	-0.0351344	3.04366e-06	ankyrin repeat domain 53
ZNF804A	215767_at	AML-Healthy	0.0771054	-0.130766	-0.023445	0.00487396	zinc finger protein 804A
GLUD2	215794_x_at	AML-Healthy	0.0757846	-0.101121	-0.0504484	4.07429e-09	glutamate dehydrogenase 2
RHCE	215819_s_at	AML-Healthy	-0.224654	0.15038	0.298928	2.43986e-09	Rh blood group, CcEe antigens
LILRA5	215838_at	AML-Healthy	-0.143573	0.0894724	0.197673	2.08907e-07	leukocyte immunoglobulin-like receptor, subfamily A (with TM domain), member 5
PTGDR	215894_at	AML-Healthy	-0.147967	0.113757	0.182178	0	prostaglandin D2 receptor (DP)
ATP2B3	215911_x_at	AML-Healthy	0.0618938	-0.0876484	-0.0361393	2.57116e-06	ATPase, Ca++ transporting, plasma membrane 3
NLRP3	216016_at	AML-Healthy	0.0697105	-0.12033	-0.0190913	0.006969	NLR family, pyrin domain containing 3
TMX4	216027_at	AML-Healthy	0.0984243	-0.151474	-0.0453745	0.000279882	thioredoxin-related transmembrane protein 4
DAAM1	216060_s_at	AML-Healthy	-0.112503	0.0670017	0.158005	1.3149e-06	dishevelled associated activator of morphogenesis 1
ABCA1	216066_at	AML-Healthy	0.0700533	-0.104323	-0.0357837	6.27943e-05	ATP binding cassette subfamily A member 1
TRDV3	216191_s_at	AML-Healthy	-0.121509	0.0652385	0.17778	2.3699e-05	T cell receptor delta variable 3
SPTLC2	216203_at	AML-Healthy	0.0748201	-0.117086	-0.0325537	0.000526434	serine palmitoyltransferase, long chain base subunit 2
DICER1	216260_at	AML-Healthy	0.0958626	-0.132617	-0.0591079	3.35959e-07	dicer 1, ribonuclease type III
TARP	216298_at	AML-Healthy	0.0703886	-0.0971315	-0.0436457	2.62326e-07	TCR gamma alternate reading frame protein
RHCE	216317_x_at	AML-Healthy	-0.142043	0.0942338	0.189852	5.39961e-09	Rh blood group, CcEe antigens
IGKV1-37	216401_x_at	AML-Healthy	-0.127928	0.0902095	0.165646	0	immunoglobulin kappa variable 1-37 (non-functional)
HOXB9	216417_x_at	AML-Healthy	0.0895784	-0.118537	-0.0606196	5.44462e-10	homeobox B9
IGLV3-10	216560_x_at	AML-Healthy	-0.113675	0.0769335	0.150417	5.3378e-10	immunoglobulin lambda variable 3-10
HIST1H2APS4	216585_at	AML-Healthy	0.0686449	-0.0924063	-0.0448834	1.53151e-08	histone cluster 1, H2a, pseudogene 4
GYPA	216833_x_at	AML-Healthy	-0.127415	0.0813939	0.173435	6.07649e-08	glycophorin A (MNS blood group)
GDF11	216860_s_at	AML-Healthy	0.102468	-0.136319	-0.0686171	2.34639e-09	growth differentiation factor 11
HNF1A	216930_at	AML-Healthy	0.0623906	-0.0831046	-0.0416767	2.9853e-09	HNF1 homeobox A
RUNX2	216994_s_at	AML-Healthy	0.0683433	-0.0905203	-0.0461663	7.68155e-10	runt-related transcription factor 2
AZGP1P1	217013_at	AML-Healthy	0.061694	-0.0809433	-0.0424447	0	alpha-2-glycoprotein 1, zinc-binding pseudogene 1
SFXN3	217226_s_at	AML-Healthy	0.1036	-0.135071	-0.0721288	0	sideroflexin 3
IGLVIVOR22-1	217277_at	AML-Healthy	0.0623294	-0.0830902	-0.0415686	3.46189e-09	immunoglobulin lambda variable (IV)/OR22-1 (pseudogene)
FOXJ3	217310_s_at	AML-Healthy	0.0605967	-0.0832741	-0.0379194	1.72254e-07	forkhead box J3
DNAJC16	217358_at	AML-Healthy	0.0721329	-0.0976512	-0.0466146	3.16802e-08	DnaJ (Hsp40) homolog, subfamily C, member 16
CLIC1P1	217382_at	AML-Healthy	0.0620283	-0.0875727	-0.0364839	2.02197e-06	chloride intracellular channel 1 pseudogene 1
PWWP2A	217533_x_at	AML-Healthy	0.061722	-0.0851128	-0.0383313	2.44652e-07	PWWP domain containing 2A
PPIA	217602_at	AML-Healthy	0.0674965	-0.102045	-0.0329476	0.000130616	peptidylprolyl isomerase A (cyclophilin A)
GTPBP4	217631_at	AML-Healthy	0.0629367	-0.0897946	-0.0360787	4.52628e-06	GTP binding protein 4
SKA1	217640_x_at	AML-Healthy	-0.111844	0.0735948	0.150093	9.95325e-09	spindle and kinetochore associated complex subunit 1
RAB31	217762_s_at	AML-Healthy	-0.175171	0.117858	0.232484	1.37755e-09	RAB31, member RAS oncogene family
MSRB1	217977_at	AML-Healthy	-0.132336	0.100771	0.163902	0	methionine sulfoxide reductase B1
RBM47	218035_s_at	AML-Healthy	-0.124543	0.0658453	0.183242	3.27473e-05	RNA binding motif protein 47
NPDC1	218086_at	AML-Healthy	0.0612981	-0.101422	-0.0211739	0.00276387	neural proliferation, differentiation and control, 1
SPATA20	218164_at	AML-Healthy	0.0675804	-0.0949522	-0.0402087	1.36113e-06	spermatogenesis associated 20
PLEKHO1	218223_s_at	AML-Healthy	0.0669441	-0.0929156	-0.0409725	4.5974e-07	pleckstrin homology domain containing, family O member 1
PNMA1	218224_at	AML-Healthy	0.0608575	-0.0913817	-0.0303333	9.47748e-05	paraneoplastic Ma antigen 1
MAP4K3	218311_at	AML-Healthy	0.0711407	-0.120506	-0.0217759	0.00475057	mitogen-activated protein kinase kinase kinase kinase 3
LGR4	218326_s_at	AML-Healthy	-0.116961	0.0708103	0.163113	7.1229e-07	leucine-rich repeat containing G protein-coupled receptor 4
NAV2	218330_s_at	AML-Healthy	-0.132859	0.104386	0.161332	0	neuron navigator 2
BEX1	218332_at	AML-Healthy	-0.145046	0.079357	0.210734	1.54705e-05	brain expressed X-linked 1
PHC1	218338_at	AML-Healthy	0.0942386	-0.118818	-0.0696591	0	polyhomeotic homolog 1 (Drosophila)
KIF4A	218355_at	AML-Healthy	-0.126091	0.0850369	0.167145	9.96236e-10	kinesin family member 4A
FBXO3	218432_at	AML-Healthy	-0.125019	0.0857002	0.164338	0	F-box protein 3
PLBD1	218454_at	AML-Healthy	-0.222911	0.151435	0.294386	1.48479e-10	phospholipase B domain containing 1
C11orf95	218641_at	AML-Healthy	0.088161	-0.12286	-0.0534623	6.67649e-07	chromosome 11 open reading frame 95
RHBDF1	218686_s_at	AML-Healthy	0.069086	-0.100611	-0.0375608	1.79118e-05	rhomboid 5 homolog 1 (Drosophila)
HJURP	218726_at	AML-Healthy	-0.114492	0.0805529	0.148431	0	Holliday junction recognition protein
KIF20A	218755_at	AML-Healthy	-0.154778	0.115008	0.194549	0	kinesin family member 20A
SMYD3	218788_s_at	AML-Healthy	0.0785901	-0.11153	-0.0456504	3.0326e-06	SET and MYND domain containing 3
ACP6	218795_at	AML-Healthy	-0.112907	0.0836254	0.142188	0	acid phosphatase 6, lysophosphatidic
CHD7	218829_s_at	AML-Healthy	-0.11599	0.0669563	0.165023	3.67581e-06	chromodomain helicase DNA binding protein 7
ARRB1	218832_x_at	AML-Healthy	0.0620198	-0.0943069	-0.0297326	0.000169033	arrestin, beta 1
MOSPD1	218853_s_at	AML-Healthy	-0.124071	0.0867192	0.161424	0	motile sperm domain containing 1
DEPTOR	218858_at	AML-Healthy	0.113854	-0.159767	-0.0679409	1.22449e-06	DEP domain containing MTOR-interacting protein
FBXO5	218875_s_at	AML-Healthy	-0.147949	0.101579	0.19432	0	F-box protein 5
TPPP3	218876_at	AML-Healthy	0.0637011	-0.0994599	-0.0279422	0.000485146	tubulin polymerization-promoting protein family member 3
PLSCR4	218901_at	AML-Healthy	-0.14248	0.0905641	0.194396	7.92499e-08	phospholipid scramblase 4
NABP2	218903_s_at	AML-Healthy	0.063498	-0.0844123	-0.0425838	2.01101e-09	nucleic acid binding protein 2
C9orf40	218904_s_at	AML-Healthy	-0.117381	0.0790807	0.155681	1.15574e-09	chromosome 9 open reading frame 40
RMI1	218979_at	AML-Healthy	-0.118045	0.0792881	0.156803	1.6907e-09	RecQ mediated genome instability 1
CEP70	219036_at	AML-Healthy	0.0605226	-0.098433	-0.0226121	0.00176417	centrosomal protein 70kDa
CSGALNACT1	219049_at	AML-Healthy	-0.155274	0.102133	0.208416	1.02303e-08	chondroitin sulfate N-acetylgalactosaminyltransferase 1
NPR3	219054_at	AML-Healthy	0.0788816	-0.123851	-0.0339126	0.000591395	natriuretic peptide receptor 3
PBK	219148_at	AML-Healthy	-0.219645	0.161502	0.277788	0	PDZ binding kinase
GTF3C4	219198_at	AML-Healthy	0.0621797	-0.0816316	-0.0427277	0	general transcription factor IIIC subunit 4
TWSG1	219201_s_at	AML-Healthy	0.103729	-0.135994	-0.0714636	0	twisted gastrulation BMP signaling modulator 1
FBXO11	219208_at	AML-Healthy	0.0714455	-0.112128	-0.0307626	0.000582831	F-box protein 11
BAHCC1	219218_at	AML-Healthy	0.106332	-0.139246	-0.0734194	0	BAH domain and coiled-coil containing 1
MOB3B	219265_at	AML-Healthy	0.0675916	-0.0890214	-0.0461618	0	MOB kinase activator 3B
C3orf14	219288_at	AML-Healthy	-0.139343	0.0895096	0.189176	4.47341e-08	chromosome 3 open reading frame 14
PCOLCE2	219295_s_at	AML-Healthy	-0.229453	0.169438	0.289468	0	procollagen C-endopeptidase enhancer 2
ZDHHC13	219296_at	AML-Healthy	-0.122064	0.0878788	0.15625	0	zinc finger, DHHC-type containing 13
KIF15	219306_at	AML-Healthy	-0.173578	0.125191	0.221966	0	kinesin family member 15
ZBTB10	219312_s_at	AML-Healthy	0.152721	-0.206479	-0.0989617	2.69407e-08	zinc finger and BTB domain containing 10
TRPM4	219360_s_at	AML-Healthy	0.0679365	-0.104384	-0.0314892	0.000262103	transient receptor potential cation channel, subfamily M, member 4
TMEM45A	219410_at	AML-Healthy	-0.140012	0.0974755	0.182548	0	transmembrane protein 45A
KIAA0226L	219471_at	AML-Healthy	-0.11293	0.0788419	0.147019	0	KIAA0226-like
SHCBP1	219493_at	AML-Healthy	-0.109737	0.0638329	0.155641	2.90046e-06	SHC SH2-domain binding protein 1
NEIL3	219502_at	AML-Healthy	-0.114068	0.0775917	0.150545	4.10001e-11	nei-like DNA glycosylase 3
SNCAIP	219511_s_at	AML-Healthy	0.0993914	-0.135941	-0.0628421	1.03992e-07	synuclein alpha interacting protein
BCL11B	219528_s_at	AML-Healthy	-0.144704	0.0921914	0.197216	7.01171e-08	B-cell CLL/lymphoma 11B (zinc finger protein)
CLIC3	219529_at	AML-Healthy	-0.117047	0.0784834	0.155611	2.0445e-09	chloride intracellular channel 3
NRIP3	219557_s_at	AML-Healthy	0.091836	-0.1312	-0.0524715	4.98429e-06	nuclear receptor interacting protein 3
SLC17A9	219559_at	AML-Healthy	0.0843475	-0.105357	-0.0633381	0	solute carrier family 17 (vesicular nucleotide transporter), member 9
PIEZO2	219602_s_at	AML-Healthy	0.0801857	-0.12356	-0.0368113	0.000294279	piezo-type mechanosensitive ion channel component 2
ZMAT3	219628_at	AML-Healthy	0.0976331	-0.130904	-0.0643618	8.73438e-09	zinc finger, matrin-type 3
PDZK1IP1	219630_at	AML-Healthy	-0.137299	0.0870097	0.187588	9.25245e-08	PDZK1 interacting protein 1
LRP12	219631_at	AML-Healthy	0.11414	-0.16209	-0.0661902	3.19419e-06	LDL receptor related protein 12
CD177	219669_at	AML-Healthy	-0.21265	0.173684	0.251616	0	CD177 molecule
AHSP	219672_at	AML-Healthy	-0.163533	0.0970392	0.230027	1.49522e-06	alpha hemoglobin stabilizing protein
C16orf95	219785_s_at	AML-Healthy	-0.146775	0.105608	0.187942	0	chromosome 16 open reading frame 95
ECT2	219787_s_at	AML-Healthy	-0.152903	0.10285	0.202956	1.42083e-09	epithelial cell transforming 2
EFHC1	219833_s_at	AML-Healthy	0.0722612	-0.106211	-0.0383118	3.09149e-05	EF-hand domain (C-terminal) containing 1
CARF	219834_at	AML-Healthy	0.0608035	-0.0985706	-0.0230365	0.00161213	calcium responsive transcription factor
MFSD6	219858_s_at	AML-Healthy	0.0688668	-0.105043	-0.0326908	0.000193257	major facilitator superfamily domain containing 6
KLF3-AS1	219871_at	AML-Healthy	0.0965652	-0.142661	-0.0504697	4.11307e-05	KLF3 antisense RNA 1
CLEC5A	219890_at	AML-Healthy	-0.249231	0.174354	0.324108	0	C-type lectin domain family 5, member A
TM6SF1	219892_at	AML-Healthy	-0.2001	0.146558	0.253642	0	transmembrane 6 superfamily member 1
ASPM	219918_s_at	AML-Healthy	-0.16323	0.113772	0.212689	0	abnormal spindle microtubule assembly
CLEC4A	219947_at	AML-Healthy	-0.189299	0.121329	0.257268	5.06545e-08	C-type lectin domain family 4, member A
E2F8	219990_at	AML-Healthy	-0.168163	0.12254	0.213786	0	E2F transcription factor 8
LGALSL	219998_at	AML-Healthy	-0.140548	0.105392	0.175705	0	lectin, galactoside-binding-like
SIGLEC5	220000_at	AML-Healthy	-0.144342	0.110668	0.178016	0	sialic acid binding Ig-like lectin 5
P2RY13	220005_at	AML-Healthy	-0.204069	0.139951	0.268187	0	purinergic receptor P2Y, G-protein coupled, 13
VPREB3	220068_at	AML-Healthy	-0.128844	0.100787	0.156901	0	pre-B lymphocyte 3
IKZF5	220086_at	AML-Healthy	0.0632803	-0.0899672	-0.0365934	3.48394e-06	IKAROS family zinc finger 5
C5AR1	220088_at	AML-Healthy	-0.175403	0.106354	0.244453	6.70899e-07	complement component 5a receptor 1
NUBPL	220176_at	AML-Healthy	0.0758537	-0.109642	-0.0420655	1.11358e-05	nucleotide binding protein-like
RC3H2	220202_s_at	AML-Healthy	0.0613377	-0.0869725	-0.0357029	2.84085e-06	ring finger and CCCH-type domains 2
ABHD17B	220285_at	AML-Healthy	0.0725624	-0.0998282	-0.0452966	1.93113e-07	abhydrolase domain containing 17B
DEPDC1	220295_x_at	AML-Healthy	-0.171353	0.125213	0.217493	0	DEP domain containing 1
SPATA6	220299_at	AML-Healthy	0.0615253	-0.0920273	-0.0310233	7.8424e-05	spermatogenesis associated 6
NME8	220384_at	AML-Healthy	-0.153453	0.114396	0.19251	0	NME/NM23 family member 8
ADGRG3	220404_at	AML-Healthy	-0.149784	0.114349	0.18522	0	adhesion G protein-coupled receptor G3
SLC25A21	220474_at	AML-Healthy	-0.259756	0.216316	0.303196	0	solute carrier family 25 (mitochondrial oxoadipate carrier), member 21
VNN3	220528_at	AML-Healthy	-0.211766	0.16901	0.254521	0	vanin 3
RETN	220570_at	AML-Healthy	-0.182357	0.134013	0.230701	0	resistin
ELP6	220600_at	AML-Healthy	0.0630681	-0.0863622	-0.0397739	1.18217e-07	elongator acetyltransferase complex subunit 6
FAR2	220615_s_at	AML-Healthy	-0.153521	0.107099	0.199944	0	fatty acyl-CoA reductase 2
KLRF1	220646_s_at	AML-Healthy	-0.158887	0.102558	0.215217	3.39381e-08	killer cell lectin-like receptor subfamily F, member 1
ZIM2	220653_at	AML-Healthy	0.0722527	-0.0930737	-0.0514318	0	zinc finger, imprinted 2
DNMT3B	220668_s_at	AML-Healthy	0.0722726	-0.105305	-0.0392403	1.84728e-05	DNA (cytosine-5-)-methyltransferase 3 beta
ZNF614	220721_at	AML-Healthy	0.0642529	-0.0888071	-0.0396988	3.07355e-07	zinc finger protein 614
HBQ1	220807_at	AML-Healthy	-0.142475	0.0855914	0.199359	9.57411e-07	hemoglobin, theta 1
PRG3	220811_at	AML-Healthy	-0.254711	0.204484	0.304939	0	proteoglycan 3
TCP10L	220826_at	AML-Healthy	0.0742555	-0.0994448	-0.0490661	7.34834e-09	t-complex 10-like
CENPJ	220885_s_at	AML-Healthy	0.07803	-0.105005	-0.0510546	1.46461e-08	centromere protein J
NYNRIN	220911_s_at	AML-Healthy	0.078209	-0.108195	-0.0482229	3.35955e-07	NYN domain and retroviral integrase containing
MANSC1	220945_x_at	AML-Healthy	-0.276243	0.224478	0.328008	0	MANSC domain containing 1
PLEKHA5	220952_s_at	AML-Healthy	0.1085	-0.161744	-0.0552557	6.61993e-05	pleckstrin homology domain containing, family A member 5
TRMT1L	220992_s_at	AML-Healthy	-0.111875	0.0595112	0.164239	2.88681e-05	tRNA methyltransferase 1 like
PLA2G12A	221027_s_at	AML-Healthy	-0.114047	0.0743842	0.153709	1.79903e-08	phospholipase A2, group XIIA
ARHGAP24	221030_s_at	AML-Healthy	-0.110097	0.0833013	0.136892	0	Rho GTPase activating protein 24
CCPG1	221156_x_at	AML-Healthy	-0.129665	0.0883003	0.17103	0	cell cycle progression 1
NPL	221210_s_at	AML-Healthy	-0.157454	0.0958531	0.219056	5.72356e-07	N-acetylneuraminate pyruvate lyase (dihydrodipicolinate synthase)
MAP3K7CL	221211_s_at	AML-Healthy	-0.203063	0.156273	0.249854	0	MAP3K7 C-terminal like
NSMF	221214_s_at	AML-Healthy	0.0611238	-0.083142	-0.0391055	5.59794e-08	NMDA receptor synaptonuclear signaling and neuronal migration factor
BACH2	221234_s_at	AML-Healthy	-0.133987	0.090586	0.177388	6.58814e-10	BTB and CNC homology 1, basic leucine zipper transcription factor 2
KIF18A	221258_s_at	AML-Healthy	-0.125471	0.0848265	0.166116	6.61902e-10	kinesin family member 18A
SGPP1	221268_s_at	AML-Healthy	-0.11441	0.0660326	0.162788	3.69605e-06	sphingosine-1-phosphate phosphatase 1
FFAR2	221345_at	AML-Healthy	-0.122913	0.0810762	0.164749	8.3553e-09	free fatty acid receptor 2
MED17	221517_s_at	AML-Healthy	0.0738353	-0.100653	-0.0470178	7.196e-08	mediator complex subunit 17
RRAGD	221523_s_at	AML-Healthy	-0.126343	0.0817908	0.170895	2.85372e-08	Ras-related GTP binding D
CRISPLD2	221541_at	AML-Healthy	-0.133281	0.0802079	0.186353	8.96592e-07	cysteine-rich secretory protein LCCL domain containing 2
GDF15	221577_x_at	AML-Healthy	0.0746478	-0.122324	-0.026972	0.00216058	growth differentiation factor 15
PIPOX	221605_s_at	AML-Healthy	0.0704804	-0.0912573	-0.0497034	0	pipecolic acid oxidase
HMGN5	221606_s_at	AML-Healthy	-0.138298	0.0885596	0.188037	5.32824e-08	high mobility group nucleosome binding domain 5
DSPP	221681_s_at	AML-Healthy	0.0604669	-0.0908951	-0.0300386	9.99136e-05	dentin sialophosphoprotein
CLEC7A	221698_s_at	AML-Healthy	-0.11729	0.0605891	0.17399	5.12884e-05	C-type lectin domain family 7, member A
KDM7A	221778_at	AML-Healthy	-0.129472	0.0900963	0.168847	0	lysine (K)-specific demethylase 7A
NRBF2	221803_s_at	AML-Healthy	-0.119122	0.08168	0.156564	0	nuclear receptor binding factor 2
LUZP1	221831_at	AML-Healthy	0.0706221	-0.0910211	-0.0502231	0	leucine zipper protein 1
EOGT	221935_s_at	AML-Healthy	0.0693387	-0.110866	-0.027811	0.00107361	EGF domain-specific O-linked N-acetylglucosamine (GlcNAc) transferase
GUCY1A3	221942_s_at	AML-Healthy	0.0883196	-0.139626	-0.0370132	0.000747369	guanylate cyclase 1, soluble, alpha 3
WLS	221958_s_at	AML-Healthy	-0.168712	0.132923	0.204501	0	wntless Wnt ligand secretion mediator
NTM	222020_s_at	AML-Healthy	0.0655703	-0.0902483	-0.0408923	2.01983e-07	neurotrimin
KIF18B	222039_at	AML-Healthy	-0.132954	0.0968127	0.169096	0	kinesin family member 18B
SLCO4C1	222071_s_at	AML-Healthy	-0.223509	0.168349	0.27867	0	solute carrier organic anion transporter family, member 4C1
RACGAP1	222077_s_at	AML-Healthy	-0.129947	0.0925476	0.167347	0	Rac GTPase activating protein 1
TBC1D16	222116_s_at	AML-Healthy	0.0773295	-0.113882	-0.0407768	3.45238e-05	TBC1 domain family, member 16
ISYNA1	222240_s_at	AML-Healthy	0.0672552	-0.0968651	-0.0376452	8.77567e-06	inositol-3-phosphate synthase 1
C1orf186	222281_s_at	AML-Healthy	0.079555	-0.134173	-0.024937	0.00432132	chromosome 1 open reading frame 186
GALNT7	222587_s_at	AML-Healthy	0.0618375	-0.105855	-0.01782	0.00591444	polypeptide N-acetylgalactosaminyltransferase 7
ANLN	222608_s_at	AML-Healthy	-0.212415	0.154421	0.27041	0	anillin actin binding protein
SDPR	222717_at	AML-Healthy	-0.186388	0.114745	0.25803	3.59384e-07	serum deprivation response
PDGFC	222719_s_at	AML-Healthy	0.0780934	-0.117601	-0.0385862	0.00010871	platelet derived growth factor C
NETO2	222774_s_at	AML-Healthy	0.0810819	-0.137617	-0.0245472	0.00495524	neuropilin (NRP) and tolloid (TLL)-like 2
BLOC1S6	222826_at	AML-Healthy	0.0798194	-0.126762	-0.032877	0.000867064	biogenesis of lysosomal organelles complex-1, subunit 6, pallidin
CENPK	222848_at	AML-Healthy	-0.13951	0.081888	0.197132	2.16581e-06	centromere protein K
FLVCR1	222906_at	AML-Healthy	-0.123911	0.0859198	0.161902	0	feline leukemia virus subgroup C cellular receptor 1
NEU4	222957_at	AML-Healthy	0.061106	-0.0861146	-0.0360975	1.74642e-06	sialidase 4
PSAT1	223062_s_at	AML-Healthy	-0.123449	0.070802	0.176096	4.46232e-06	phosphoserine aminotransferase 1
TRIM8	223131_s_at	AML-Healthy	0.0807207	-0.114256	-0.0471857	2.47846e-06	tripartite motif containing 8
AIG1	223136_at	AML-Healthy	-0.16969	0.114465	0.224916	9.64909e-10	androgen-induced 1
KIAA1147	223161_at	AML-Healthy	0.072672	-0.100937	-0.0444068	4.91335e-07	KIAA1147
UBE2T	223229_at	AML-Healthy	-0.128543	0.0928808	0.164205	0	ubiquitin conjugating enzyme E2T
NAT14	223284_at	AML-Healthy	0.0673565	-0.0884786	-0.0462345	0	N-acetyltransferase 14 (GCN5-related, putative)
SLC37A3	223304_at	AML-Healthy	-0.172004	0.13651	0.207498	0	solute carrier family 37, member 3
NUF2	223381_at	AML-Healthy	-0.170584	0.122731	0.218437	0	NUF2, NDC80 kinetochore complex component
ZNRF1	223383_at	AML-Healthy	0.0629159	-0.0909517	-0.0348801	1.12212e-05	zinc and ring finger 1, E3 ubiquitin protein ligase
PBRM1	223400_s_at	AML-Healthy	0.062816	-0.107598	-0.0180341	0.0059901	polybromo 1
KBTBD7	223412_at	AML-Healthy	-0.257992	0.207065	0.308919	0	kelch repeat and BTB (POZ) domain containing 7
GPR160	223423_at	AML-Healthy	-0.153087	0.103392	0.202781	7.92524e-10	G protein-coupled receptor 160
SYT4	223529_at	AML-Healthy	0.06368	-0.0875434	-0.0398167	1.78945e-07	synaptotagmin IV
PKIB	223551_at	AML-Healthy	0.13896	-0.205515	-0.0724056	4.36226e-05	protein kinase (cAMP-dependent, catalytic) inhibitor beta
LRRC4	223552_at	AML-Healthy	-0.116901	0.0929326	0.140869	0	leucine rich repeat containing 4
KIAA1549	223575_at	AML-Healthy	0.0675072	-0.0972986	-0.0377158	9.21354e-06	KIAA1549
ROPN1L	223609_at	AML-Healthy	-0.17439	0.134334	0.214447	0	rhophilin associated tail protein 1-like
MEX3B	223627_at	AML-Healthy	0.181068	-0.226906	-0.13523	0	mex-3 RNA binding family member B
HEMGN	223669_at	AML-Healthy	-0.216094	0.125962	0.306225	2.71443e-06	hemogen
C1QTNF4	223708_at	AML-Healthy	0.0828369	-0.143984	-0.0216897	0.00794481	C1q and tumor necrosis factor related protein 4
ZNF256	223714_at	AML-Healthy	0.0671079	-0.108334	-0.0258816	0.00142981	zinc finger protein 256
DNAJC12	223722_at	AML-Healthy	0.0627381	-0.099308	-0.0261682	0.000779002	DnaJ (Hsp40) homolog, subfamily C, member 12
STK4	223746_at	AML-Healthy	-0.115596	0.0723156	0.158876	1.74583e-07	serine/threonine kinase 4
GPR84	223767_at	AML-Healthy	-0.185078	0.136296	0.23386	0	G protein-coupled receptor 84
FGFBP2	223836_at	AML-Healthy	-0.152603	0.100532	0.204673	9.16344e-09	fibroblast growth factor binding protein 2
SCARA3	223842_s_at	AML-Healthy	0.0667793	-0.0878047	-0.045754	0	scavenger receptor class A, member 3
MOV10	223849_s_at	AML-Healthy	0.0715469	-0.0987306	-0.0443631	2.62539e-07	Mov10 RISC complex RNA helicase
ROPN1	224191_x_at	AML-Healthy	0.0606171	-0.0837884	-0.0374459	3.09698e-07	rhophilin associated tail protein 1
GPR174	224285_at	AML-Healthy	0.0660498	-0.103196	-0.028904	0.000496915	G protein-coupled receptor 174
STK26	224407_s_at	AML-Healthy	0.0659968	-0.104149	-0.0278451	0.000703859	serine/threonine protein kinase 26
TRPM6	224412_s_at	AML-Healthy	-0.163551	0.133127	0.193976	0	transient receptor potential cation channel, subfamily M, member 6
GPAT3	224480_s_at	AML-Healthy	-0.18034	0.120237	0.240442	3.55246e-09	glycerol-3-phosphate acyltransferase 3
CYSTM1	224707_at	AML-Healthy	-0.164871	0.125082	0.20466	0	cysteine-rich transmembrane module containing 1
MIB1	224725_at	AML-Healthy	0.0669478	-0.104588	-0.0293072	0.000495179	mindbomb E3 ubiquitin protein ligase 1
KIAA1522	224746_at	AML-Healthy	0.0711186	-0.0902155	-0.0520218	0	KIAA1522
UBE2Q2	224747_at	AML-Healthy	0.0710809	-0.0950111	-0.0471506	5.45209e-09	ubiquitin-conjugating enzyme E2Q family member 2
LOC100506548	224763_at	AML-Healthy	0.0771702	-0.108233	-0.0461071	1.17104e-06	uncharacterized LOC100506548
MYLK	224823_at	AML-Healthy	-0.151977	0.0958289	0.208126	1.19182e-07	myosin light chain kinase
GPT2	224839_s_at	AML-Healthy	0.0732654	-0.102254	-0.0442768	7.6351e-07	glutamic pyruvate transaminase (alanine aminotransferase) 2
TMEM173	224916_at	AML-Healthy	0.0692515	-0.0934479	-0.0450551	2.10577e-08	transmembrane protein 173
MIR21	224917_at	AML-Healthy	0.0947534	-0.147516	-0.0419908	0.000436385	microRNA 21
NFIA	224970_at	AML-Healthy	-0.203483	0.153194	0.253773	0	nuclear factor I/A
H19	224997_x_at	AML-Healthy	0.0643287	-0.0959092	-0.0327482	6.6637e-05	H19, imprinted maternally expressed transcript (non-protein coding)
LINC01420	225029_at	AML-Healthy	0.0607313	-0.0804177	-0.0410449	7.03029e-10	long intergenic non-protein coding RNA 1420
SIPA1L2	225056_at	AML-Healthy	-0.112326	0.0554947	0.169156	0.000108883	signal-induced proliferation-associated 1 like 2
DNAJA4	225061_at	AML-Healthy	-0.135171	0.0952355	0.175106	0	DnaJ (Hsp40) homolog, subfamily A, member 4
MSI2	225233_at	AML-Healthy	0.068513	-0.0988828	-0.0381432	1.00885e-05	musashi RNA binding protein 2
SLC39A10	225295_at	AML-Healthy	0.0646606	-0.106985	-0.0223362	0.00276332	solute carrier family 39 (zinc transporter), member 10
SLC25A29	225305_at	AML-Healthy	0.0640145	-0.0863859	-0.041643	2.12105e-08	solute carrier family 25 (mitochondrial carnitine/acylcarnitine carrier), member 29
CCDC50	225331_at	AML-Healthy	-0.115986	0.062209	0.169764	2.42344e-05	coiled-coil domain containing 50
HNRNPLL	225385_s_at	AML-Healthy	-0.131202	0.0838706	0.178533	5.85542e-08	heterogeneous nuclear ribonucleoprotein L-like
ZBTB21	225539_at	AML-Healthy	0.0618747	-0.107278	-0.0164717	0.00758029	zinc finger and BTB domain containing 21
CNIH1	225553_at	AML-Healthy	0.0733058	-0.0970193	-0.0495923	5.80981e-10	cornichon family AMPA receptor auxiliary protein 1
SH3RF1	225589_at	AML-Healthy	0.0715435	-0.120777	-0.0223096	0.00441364	SH3 domain containing ring finger 1
IFFO2	225615_at	AML-Healthy	0.068297	-0.0971548	-0.0394391	3.63651e-06	intermediate filament family orphan 2
SLAIN1	225619_at	AML-Healthy	-0.21113	0.143785	0.278474	0	SLAIN motif family member 1
TMTC4	225666_at	AML-Healthy	0.0855927	-0.118386	-0.0527991	3.29558e-07	transmembrane and tetratricopeptide repeat containing 4
FAM83D	225687_at	AML-Healthy	-0.134023	0.0935671	0.174478	0	family with sequence similarity 83, member D
PHLDB2	225688_s_at	AML-Healthy	-0.11775	0.077974	0.157526	6.23911e-09	pleckstrin homology-like domain, family B, member 2
KIAA1715	225717_at	AML-Healthy	-0.118359	0.0687051	0.168012	3.09607e-06	KIAA1715
ZDHHC8	225744_at	AML-Healthy	0.0799254	-0.0997675	-0.0600833	0	zinc finger, DHHC-type containing 8
MSRB3	225790_at	AML-Healthy	0.0632346	-0.109949	-0.0165198	0.00799472	methionine sulfoxide reductase B3
FAM72A	225834_at	AML-Healthy	-0.126693	0.0813231	0.172064	4.6652e-08	family with sequence similarity 72, member A
NCEH1	225847_at	AML-Healthy	-0.112055	0.0498948	0.174215	0.000414937	neutral cholesterol ester hydrolase 1
ELMSAN1	225980_at	AML-Healthy	0.0694036	-0.0936515	-0.0451557	2.10095e-08	ELM2 and Myb/SANT-like domain containing 1
KIF21A	226003_at	AML-Healthy	-0.140483	0.0949213	0.186045	7.34946e-10	kinesin family member 21A
GPSM1	226043_at	AML-Healthy	0.099487	-0.129979	-0.0689953	0	G-protein signaling modulator 1
PRICKLE1	226065_at	AML-Healthy	0.075364	-0.111194	-0.0395341	3.82843e-05	prickle homolog 1
ADAMTSL4	226071_at	AML-Healthy	0.110956	-0.155972	-0.0659412	1.41707e-06	ADAMTS like 4
SYT13	226086_at	AML-Healthy	0.0660951	-0.0919914	-0.0401988	5.94328e-07	synaptotagmin XIII
PIK3C2A	226094_at	AML-Healthy	0.0832838	-0.114108	-0.0524592	1.25539e-07	phosphatidylinositol-4-phosphate 3-kinase, catalytic subunit type 2 alpha
LOC100288152	226125_at	AML-Healthy	0.0799624	-0.112784	-0.0471413	1.87072e-06	uncharacterized LOC100288152
MANEAL	226132_s_at	AML-Healthy	0.10592	-0.142524	-0.0693152	1.4473e-08	mannosidase, endo-alpha-like
KCTD1	226245_at	AML-Healthy	0.0906718	-0.129392	-0.0519522	4.59296e-06	potassium channel tetramerization domain containing 1
PTPN14	226282_at	AML-Healthy	0.16047	-0.217323	-0.103616	3.32316e-08	protein tyrosine phosphatase, non-receptor type 14
CCDC34	226287_at	AML-Healthy	-0.114923	0.0759407	0.153905	7.32872e-09	coiled-coil domain containing 34
SLC18B1	226301_at	AML-Healthy	-0.129192	0.0794122	0.178972	3.83714e-07	solute carrier family 18, subfamily B, member 1
TMEM55A	226338_at	AML-Healthy	-0.169125	0.124949	0.213301	0	transmembrane protein 55A
KBTBD6	226479_at	AML-Healthy	-0.236741	0.185373	0.288108	0	kelch repeat and BTB (POZ) domain containing 6
TMCC3	226489_at	AML-Healthy	-0.14273	0.102825	0.182635	0	transmembrane and coiled-coil domain family 3
NHSL1	226490_at	AML-Healthy	0.0607797	-0.0938138	-0.0277457	0.000314397	NHS-like 1
MTX3	226528_at	AML-Healthy	-0.119309	0.0752131	0.163405	1.20519e-07	metaxin 3
SLC9A7	226550_at	AML-Healthy	0.0817922	-0.122565	-0.0410197	8.57846e-05	solute carrier family 9, subfamily A (NHE7, cation proton antiporter 7), member 7
C16orf87	226608_at	AML-Healthy	0.0859236	-0.12423	-0.0476175	1.13271e-05	chromosome 16 open reading frame 87
CDCA2	226661_at	AML-Healthy	-0.110409	0.0751704	0.145647	0	cell division cycle associated 2
CNRIP1	226751_at	AML-Healthy	-0.171428	0.116506	0.226349	1.14086e-10	cannabinoid receptor interacting protein 1
LSM11	226826_at	AML-Healthy	-0.126529	0.0900457	0.163012	0	LSM11, U7 small nuclear RNA associated
LRRN1	226884_at	AML-Healthy	-0.157816	0.120662	0.19497	0	leucine rich repeat neuronal 1
RNF217	226885_at	AML-Healthy	-0.145989	0.0931061	0.198872	6.63854e-08	ring finger protein 217
PXYLP1	226925_at	AML-Healthy	-0.111956	0.066295	0.157617	1.60828e-06	2-phosphoxylose phosphatase 1
DEPDC1B	226980_at	AML-Healthy	-0.168483	0.119741	0.217225	0	DEP domain containing 1B
PDE5A	227088_at	AML-Healthy	-0.121013	0.0929073	0.149119	0	phosphodiesterase 5A, cGMP-specific
SUSD3	227182_at	AML-Healthy	-0.159079	0.123234	0.194923	0	sushi domain containing 3
ZNF503	227195_at	AML-Healthy	0.093272	-0.1596	-0.0269442	0.0058655	zinc finger protein 503
KIAA1211	227230_s_at	AML-Healthy	-0.118031	0.0508204	0.185242	0.000582906	KIAA1211
KREMEN1	227250_at	AML-Healthy	-0.112457	0.0792063	0.145708	0	kringle containing transmembrane protein 1
ZBTB46	227329_at	AML-Healthy	0.071145	-0.11017	-0.0321197	0.000356724	zinc finger and BTB domain containing 46
BEND7	227341_at	AML-Healthy	-0.112591	0.0686879	0.156495	5.25113e-07	BEN domain containing 7
HS3ST3B1	227361_at	AML-Healthy	-0.124949	0.0681423	0.181756	1.66803e-05	heparan sulfate (glucosamine) 3-O-sulfotransferase 3B1
TUSC1	227388_at	AML-Healthy	-0.138133	0.0850921	0.191174	3.49735e-07	tumor suppressor candidate 1
PTPRJ	227396_at	AML-Healthy	-0.123989	0.0758015	0.172176	4.81499e-07	protein tyrosine phosphatase, receptor type, J
EGR1	227404_s_at	AML-Healthy	0.0618229	-0.0982878	-0.0253581	0.000897742	early growth response 1
NME7	227556_at	AML-Healthy	0.139092	-0.18546	-0.0927228	3.59745e-09	NME/NM23 family member 7
NHSL2	227618_at	AML-Healthy	-0.116085	0.0709729	0.161198	4.80571e-07	NHS-like 2
EBF1	227646_at	AML-Healthy	-0.16314	0.118902	0.207378	0	early B-cell factor 1
FAM65C	227654_at	AML-Healthy	-0.156696	0.0936722	0.219721	1.14835e-06	family with sequence similarity 65, member C
SYTL4	227703_s_at	AML-Healthy	-0.111748	0.0550625	0.168433	0.000113428	synaptotagmin-like 4
MPZL3	227747_at	AML-Healthy	-0.132229	0.0987965	0.165662	0	myelin protein zero-like 3
PRKCB	227824_at	AML-Healthy	0.0619443	-0.0953819	-0.0285067	0.000285852	protein kinase C, beta
C4orf32	227856_at	AML-Healthy	-0.110349	0.0519574	0.16874	0.000215076	chromosome 4 open reading frame 32
CPXM1	227860_at	AML-Healthy	0.0930366	-0.128853	-0.05722	3.74666e-07	carboxypeptidase X (M14 family), member 1
KLHL13	227875_at	AML-Healthy	0.083031	-0.137202	-0.0288596	0.00267592	kelch-like family member 13
SHANK3	227923_at	AML-Healthy	0.134738	-0.191251	-0.0782241	3.08218e-06	SH3 and multiple ankyrin repeat domains 3
FGD4	227948_at	AML-Healthy	-0.173335	0.123725	0.222946	0	FYVE, RhoGEF and PH domain containing 4
E2F7	228033_at	AML-Healthy	-0.183979	0.135454	0.232505	0	E2F transcription factor 7
DDIT4L	228057_at	AML-Healthy	0.0826647	-0.134191	-0.0311385	0.0016741	DNA-damage-inducible transcript 4-like
KIAA1211L	228067_at	AML-Healthy	-0.18072	0.13982	0.221619	0	KIAA1211-like
GIMAP7	228071_at	AML-Healthy	-0.115551	0.0620924	0.16901	2.32636e-05	GTPase, IMAP family member 7
CACNA2D4	228083_at	AML-Healthy	0.0721172	-0.111581	-0.0326539	0.000345187	calcium channel, voltage-dependent, alpha 2/delta subunit 4
DNAH1	228112_at	AML-Healthy	0.0679977	-0.0910817	-0.0449137	7.56413e-09	dynein, axonemal, heavy chain 1
SEC16B	228150_at	AML-Healthy	0.0865715	-0.126917	-0.0462257	2.66617e-05	SEC16 homolog B, endoplasmic reticulum export factor
FCHO2	228220_at	AML-Healthy	-0.127292	0.077048	0.177535	7.18241e-07	FCH domain only 2
SDSL	228274_at	AML-Healthy	0.085871	-0.118015	-0.0537272	1.7347e-07	serine dehydratase-like
GGTA1P	228376_at	AML-Healthy	-0.227477	0.170996	0.283958	0	glycoprotein, alpha-galactosyltransferase 1 pseudogene
KLHL14	228377_at	AML-Healthy	-0.114171	0.0844528	0.14389	0	kelch-like family member 14
SLC22A15	228497_at	AML-Healthy	-0.178244	0.117711	0.238777	7.67177e-09	solute carrier family 22, member 15
LOC101927027	228620_at	AML-Healthy	0.0993271	-0.149394	-0.0492598	0.00010262	uncharacterized LOC101927027
HFE2	228621_at	AML-Healthy	0.0700177	-0.0926698	-0.0473657	5.86449e-10	hemochromatosis type 2 (juvenile)
SLC45A3	228696_at	AML-Healthy	0.0664448	-0.0962691	-0.0366205	1.29767e-05	solute carrier family 45, member 3
NPTN-IT1	228723_at	AML-Healthy	-0.115508	0.0758179	0.155198	1.18209e-08	NPTN intronic transcript 1
MAMDC2	228885_at	AML-Healthy	0.248983	-0.332815	-0.165152	5.47413e-09	MAM domain containing 2
PROK1	229124_at	AML-Healthy	0.0604036	-0.0810009	-0.0398062	8.94402e-09	prokineticin 1
SLC51A	229230_at	AML-Healthy	-0.132218	0.0972349	0.167201	0	solute carrier family 51, alpha subunit
C5orf15	229260_at	AML-Healthy	0.0658739	-0.0909652	-0.0407826	2.81193e-07	chromosome 5 open reading frame 15
ADRB1	229309_at	AML-Healthy	0.108653	-0.186798	-0.0305077	0.00644509	adrenoceptor beta 1
GRTP1	229377_at	AML-Healthy	-0.139145	0.103053	0.175236	0	growth hormone regulated TBC protein 1
MIR155HG	229437_at	AML-Healthy	0.13934	-0.201865	-0.0768154	1.28977e-05	MIR155 host gene
NEGR1	229461_x_at	AML-Healthy	0.127504	-0.213306	-0.0417009	0.00359942	neuronal growth regulator 1
TLR8	229560_at	AML-Healthy	-0.164178	0.0922929	0.236064	7.83129e-06	toll-like receptor 8
LRRK2	229584_at	AML-Healthy	-0.216601	0.153796	0.279407	0	leucine-rich repeat kinase 2
IRX3	229638_at	AML-Healthy	0.149883	-0.218485	-0.0812808	1.89853e-05	iroquois homeobox 3
TCERG1	229706_at	AML-Healthy	0.0649584	-0.110563	-0.0193543	0.00525842	transcription elongation regulator 1
GLT1D1	229770_at	AML-Healthy	-0.180151	0.142556	0.217746	0	glycosyltransferase 1 domain containing 1
SPX	229778_at	AML-Healthy	-0.13534	0.0952439	0.175436	0	spexin hormone
LRRC75A	229889_at	AML-Healthy	-0.119591	0.0872992	0.151882	0	leucine rich repeat containing 75A
BEX5	229963_at	AML-Healthy	-0.139591	0.0908426	0.188339	2.0703e-08	brain expressed X-linked 5
CMTM2	229967_at	AML-Healthy	-0.204793	0.161007	0.248578	0	CKLF-like MARVEL transmembrane domain containing 2
ADGRG5	229971_at	AML-Healthy	0.0789828	-0.114604	-0.0433612	1.42605e-05	adhesion G protein-coupled receptor G5
THSD7A	230008_at	AML-Healthy	0.0799921	-0.121986	-0.0379985	0.000191471	thrombospondin type 1 domain containing 7A
DPY19L2	230158_at	AML-Healthy	0.0911738	-0.14709	-0.0352577	0.00140341	dpy-19-like 2 (C. elegans)
SGOL2	230165_at	AML-Healthy	-0.113289	0.0682848	0.158293	8.44364e-07	shugoshin-like 2 (S. pombe)
HIC1	230218_at	AML-Healthy	0.066339	-0.10448	-0.0281979	0.000657896	hypermethylated in cancer 1
RAB7B	230266_at	AML-Healthy	0.0825156	-0.125959	-0.0390718	0.000199792	RAB7B, member RAS oncogene family
SYNGAP1	230297_x_at	AML-Healthy	0.0735495	-0.0948089	-0.0522902	0	synaptic Ras GTPase activating protein 1
ACY3	230481_at	AML-Healthy	0.0698994	-0.104118	-0.035681	6.35441e-05	aminoacylase 3
LOC145474	230505_at	AML-Healthy	-0.121186	0.06764	0.174732	9.44857e-06	uncharacterized LOC145474
LINC01341	230541_at	AML-Healthy	0.0619278	-0.0884326	-0.0354231	4.82404e-06	long intergenic non-protein coding RNA 1341
RASGEF1A	230563_at	AML-Healthy	-0.114703	0.0692632	0.160143	7.87622e-07	RasGEF domain family member 1A
IGSF10	230670_at	AML-Healthy	0.103803	-0.146385	-0.0612207	1.84549e-06	immunoglobulin superfamily, member 10
SLITRK4	230680_at	AML-Healthy	0.065798	-0.0973707	-0.0342254	4.50717e-05	SLIT and NTRK-like family, member 4
RNF182	230720_at	AML-Healthy	-0.137819	0.0712718	0.204367	5.02667e-05	ring finger protein 182
HOXB-AS3	230743_at	AML-Healthy	0.117278	-0.160195	-0.0743606	9.00806e-08	HOXB cluster antisense RNA 3
GBAT2	230787_at	AML-Healthy	0.0683569	-0.0942775	-0.0424363	2.48702e-07	glioblastoma multiforme-associated transcript 2
FAM129C	230983_at	AML-Healthy	-0.110951	0.0717488	0.150153	3.04354e-08	family with sequence similarity 129, member C
BMS1P6	231106_at	AML-Healthy	0.0706621	-0.0989159	-0.0424084	9.93149e-07	BMS1 ribosome biogenesis factor pseudogene 6
GPR155	231166_at	AML-Healthy	-0.184623	0.145747	0.223498	0	G protein-coupled receptor 155
PCAT6	231233_at	AML-Healthy	0.0922222	-0.124919	-0.0595249	3.4007e-08	prostate cancer associated transcript 6 (non-protein coding)
TRIM71	231310_at	AML-Healthy	0.117587	-0.171035	-0.064139	1.66103e-05	tripartite motif containing 71, E3 ubiquitin protein ligase
HOXA10-AS	231365_at	AML-Healthy	0.0708744	-0.102295	-0.0394536	1.01162e-05	HOXA10 antisense RNA
ZNF333	231369_at	AML-Healthy	0.115824	-0.1504	-0.0812489	0	zinc finger protein 333
LOC101929709	231412_at	AML-Healthy	0.0830848	-0.10785	-0.0583196	0	uncharacterized LOC101929709
TSIX	231592_at	AML-Healthy	0.10988	-0.145482	-0.0742791	6.73835e-10	TSIX transcript, XIST antisense RNA
HOXB4	231767_at	AML-Healthy	0.0727821	-0.0949765	-0.0505876	0	homeobox B4
GJB6	231771_at	AML-Healthy	-0.320358	0.253057	0.387658	0	gap junction protein beta 6
RXFP1	231804_at	AML-Healthy	0.0705333	-0.120261	-0.0208055	0.00545262	relaxin/insulin-like family peptide receptor 1
RBM33	231833_at	AML-Healthy	0.0642576	-0.0992925	-0.0292227	0.000328411	RNA binding motif protein 33
MACC1	232151_at	AML-Healthy	0.0809887	-0.120945	-0.0410323	7.23669e-05	metastasis associated in colon cancer 1
UGP2	232180_at	AML-Healthy	-0.111566	0.0750498	0.148083	1.40946e-09	UDP-glucose pyrophosphorylase 2
GUSBP4	232207_at	AML-Healthy	0.0639273	-0.0909118	-0.0369427	3.55633e-06	glucuronidase, beta pseudogene 4
LINC00865	232239_at	AML-Healthy	0.0692997	-0.104706	-0.0338929	0.000126946	long intergenic non-protein coding RNA 865
SLC28A3	232277_at	AML-Healthy	-0.24078	0.187657	0.293903	0	solute carrier family 28 (concentrative nucleoside transporter), member 3
PLXNA4	232317_at	AML-Healthy	0.0732244	-0.10045	-0.0459983	1.43262e-07	plexin A4
SIAH1	232365_at	AML-Healthy	0.0688828	-0.112998	-0.024768	0.00222207	siah E3 ubiquitin protein ligase 1
PROK2	232629_at	AML-Healthy	-0.11411	0.0455991	0.182621	0.0011046	prokineticin 2
DISC1	233207_at	AML-Healthy	0.0649336	-0.0926326	-0.0372346	4.48679e-06	disrupted in schizophrenia 1
FAM175A	233543_s_at	AML-Healthy	0.0643522	-0.105269	-0.0234349	0.00206368	family with sequence similarity 175, member A
LYZL1	233973_at	AML-Healthy	0.067705	-0.0930236	-0.0423864	1.68665e-07	lysozyme-like 1
TUBGCP6	234308_at	AML-Healthy	0.0624055	-0.082749	-0.042062	1.08543e-09	tubulin, gamma complex associated protein 6
TPM3P4	234620_at	AML-Healthy	0.0633279	-0.0871639	-0.0394919	2.0243e-07	tropomyosin 3 pseudogene 4
IGLL5	234764_x_at	AML-Healthy	-0.150681	0.097819	0.203542	2.41009e-08	immunoglobulin lambda-like polypeptide 5
DENND4C	234968_at	AML-Healthy	0.0623729	-0.0966198	-0.0281261	0.000361468	DENN/MADD domain containing 4C
TMEM56	234980_at	AML-Healthy	-0.23045	0.168728	0.292172	0	transmembrane protein 56
ZNF792	235052_at	AML-Healthy	0.0658774	-0.100951	-0.0308038	0.000235017	zinc finger protein 792
ERAP2	235104_at	AML-Healthy	0.0676765	-0.114254	-0.0210987	0.00441791	endoplasmic reticulum aminopeptidase 2
CHAC2	235117_at	AML-Healthy	-0.182448	0.13099	0.233905	0	ChaC, cation transport regulator homolog 2 (E. coli)
ZBTB8A	235142_at	AML-Healthy	0.16264	-0.227047	-0.0982328	7.80462e-07	zinc finger and BTB domain containing 8A
LOC100505501	235171_at	AML-Healthy	0.104107	-0.156588	-0.051626	0.000102759	uncharacterized LOC100505501
LINC00662	235191_at	AML-Healthy	0.0645563	-0.0886553	-0.0404574	1.60505e-07	long intergenic non-protein coding RNA 662
RPS15A	235309_at	AML-Healthy	0.0647835	-0.0918901	-0.037677	2.91733e-06	ribosomal protein S15a
GXYLT2	235371_at	AML-Healthy	-0.112807	0.064225	0.161389	5.51818e-06	glucoside xylosyltransferase 2
CXorf56	235442_at	AML-Healthy	0.0631281	-0.0877815	-0.0384747	5.46323e-07	chromosome X open reading frame 56
PPP2CA	235502_at	AML-Healthy	0.0660901	-0.104709	-0.0274711	0.000802636	protein phosphatase 2, catalytic subunit, alpha isozyme
HOXA3	235521_at	AML-Healthy	0.19579	-0.274404	-0.117177	1.1011e-06	homeobox A3
MCEMP1	235568_at	AML-Healthy	-0.151603	0.108449	0.194758	0	mast cell-expressed membrane protein 1
MIR34AHG	235571_at	AML-Healthy	0.0714661	-0.0927907	-0.0501414	0	MIR34A host gene
BRIP1	235609_at	AML-Healthy	-0.117234	0.0762979	0.15817	2.06241e-08	BRCA1 interacting protein C-terminal helicase 1
CT45A1	235700_at	AML-Healthy	0.10903	-0.190722	-0.0273381	0.00891893	cancer/testis antigen family 45, member A1
SMIM13	235707_at	AML-Healthy	0.0655397	-0.105037	-0.0260421	0.00115312	small integral membrane protein 13
TMTC2	235775_at	AML-Healthy	0.105027	-0.153237	-0.0568177	2.00548e-05	transmembrane and tetratricopeptide repeat containing 2
TMEM170B	235798_at	AML-Healthy	-0.11717	0.055935	0.178405	0.00017912	transmembrane protein 170B
RGL4	235816_s_at	AML-Healthy	-0.227326	0.175414	0.279237	0	ral guanine nucleotide dissociation stimulator-like 4
VSTM1	235818_at	AML-Healthy	-0.180861	0.121543	0.24018	1.59092e-09	V-set and transmembrane domain containing 1
HERC2P7	235902_at	AML-Healthy	0.074939	-0.11026	-0.0396183	3.27715e-05	hect domain and RLD 2 pseudogene 7
YPEL4	235916_at	AML-Healthy	-0.113864	0.0603508	0.167376	3.1105e-05	yippee like 4
FCRL1	235982_at	AML-Healthy	-0.135238	0.100435	0.170042	0	Fc receptor-like 1
LOC100130219	236042_at	AML-Healthy	0.0604528	-0.0837294	-0.0371762	3.76362e-07	uncharacterized LOC100130219
BCL2L15	236083_at	AML-Healthy	-0.109712	0.0812274	0.138197	0	BCL2-like 15
LOC153546	236124_at	AML-Healthy	0.0604843	-0.0860757	-0.0348929	3.7477e-06	uncharacterized LOC153546
ANKRD50	236189_at	AML-Healthy	0.0800405	-0.116857	-0.0432236	2.08651e-05	ankyrin repeat domain 50
RIT1	236223_s_at	AML-Healthy	0.0770139	-0.128351	-0.0256772	0.00329283	Ras-like without CAAX 1
RFESD	236305_at	AML-Healthy	-0.199745	0.151724	0.247766	0	Rieske (Fe-S) domain containing
LOC101927851	236398_s_at	AML-Healthy	0.0666378	-0.106447	-0.0268287	0.00104258	uncharacterized LOC101927851
RD3	236563_at	AML-Healthy	0.0642645	-0.0869091	-0.0416199	2.78498e-08	retinal degeneration 3
PMS1	236609_at	AML-Healthy	0.0660856	-0.0995601	-0.032611	0.000110894	PMS1 homolog 1, mismatch repair system component
TMEM52B	236646_at	AML-Healthy	-0.145074	0.0970272	0.19312	2.65529e-09	transmembrane protein 52B
SAMD3	236782_at	AML-Healthy	-0.124077	0.0812132	0.16694	1.42859e-08	sterile alpha motif domain containing 3
CCDC173	236909_at	AML-Healthy	0.0662381	-0.0946094	-0.0378669	4.90504e-06	coiled-coil domain containing 173
LOC105377108	236959_s_at	AML-Healthy	0.0635777	-0.0865999	-0.0405555	6.5673e-08	uncharacterized LOC105377108
C17orf99	236981_at	AML-Healthy	-0.187683	0.140433	0.234934	0	chromosome 17 open reading frame 99
PSMA3	237300_at	AML-Healthy	0.0630266	-0.0805315	-0.0455217	0	proteasome subunit alpha 3
SLC26A8	237340_at	AML-Healthy	-0.14551	0.106106	0.184914	0	solute carrier family 26 (anion exchanger), member 8
CRNDE	238021_s_at	AML-Healthy	0.123068	-0.191713	-0.0544223	0.000446265	colorectal neoplasia differentially expressed (non-protein coding)
SLC16A14	238029_s_at	AML-Healthy	-0.233585	0.181685	0.285486	0	solute carrier family 16, member 14
TMEM154	238063_at	AML-Healthy	-0.116577	0.0810209	0.152134	0	transmembrane protein 154
RBP7	238066_at	AML-Healthy	-0.247101	0.202862	0.29134	0	retinol binding protein 7, cellular
GAS6-AS1	238097_at	AML-Healthy	0.071953	-0.100972	-0.0429342	1.22737e-06	GAS6 antisense RNA 1
IBA57-AS1	238188_at	AML-Healthy	0.0606201	-0.0816847	-0.0395554	1.74872e-08	IBA57 antisense RNA 1 (head to head)
C7orf73	238273_at	AML-Healthy	0.0703745	-0.112217	-0.0285316	0.000986683	chromosome 7 open reading frame 73
LOC105375089	238395_at	AML-Healthy	0.0719619	-0.0967516	-0.0471722	1.29329e-08	uncharacterized LOC105375089
ANKRD22	238439_at	AML-Healthy	-0.285096	0.227981	0.342211	0	ankyrin repeat domain 22
FAM83A	238460_at	AML-Healthy	0.0688496	-0.101463	-0.0362366	3.58559e-05	family with sequence similarity 83, member A
LOC101927402	238559_at	AML-Healthy	0.0675474	-0.104723	-0.0303719	0.000373192	uncharacterized proline-rich protein-like
VSIG10L	238654_at	AML-Healthy	0.0605845	-0.0857383	-0.0354306	2.44315e-06	V-set and immunoglobulin domain containing 10 like
COL24A1	238732_at	AML-Healthy	0.139028	-0.192732	-0.0853252	4.09893e-07	collagen, type XXIV, alpha 1
GAS2L3	238756_at	AML-Healthy	-0.153391	0.0955863	0.211195	2.09349e-07	growth arrest-specific 2 like 3
BMS1P5	238924_at	AML-Healthy	0.0755507	-0.108982	-0.042119	9.74e-06	BMS1 ribosome biogenesis factor pseudogene 5
SNAP29	239084_at	AML-Healthy	0.0616968	-0.0952492	-0.0281445	0.000316982	synaptosome associated protein 29kDa
BMS1P5	239151_at	AML-Healthy	0.0781424	-0.106931	-0.0493538	1.09776e-07	BMS1 ribosome biogenesis factor pseudogene 5
CR1	239205_s_at	AML-Healthy	-0.175416	0.123165	0.227667	0	complement component (3b/4b) receptor 1 (Knops blood group)
CR1L	239206_at	AML-Healthy	-0.202334	0.141871	0.262797	0	complement component (3b/4b) receptor 1-like
TRG-AS1	239237_at	AML-Healthy	0.0644887	-0.101148	-0.0278297	0.000570356	T cell receptor gamma locus antisense RNA 1
LINC01133	239370_at	AML-Healthy	-0.117044	0.0740533	0.160035	1.00516e-07	long intergenic non-protein coding RNA 1133
CCDC120	239403_at	AML-Healthy	0.0626618	-0.0846109	-0.0407127	2.29025e-08	coiled-coil domain containing 120
ATP8B3	239457_at	AML-Healthy	0.11262	-0.147087	-0.078152	0	ATPase, aminophospholipid transporter, class I, type 8B, member 3
SRSF4	239511_s_at	AML-Healthy	0.0634599	-0.109185	-0.0177343	0.00654329	serine/arginine-rich splicing factor 4
LOC105379287	239562_at	AML-Healthy	0.0906358	-0.135364	-0.045908	7.26861e-05	uncharacterized LOC105379287
LINC01214	239736_at	AML-Healthy	0.0614652	-0.0825767	-0.0403538	1.16442e-08	long intergenic non-protein coding RNA 1214
SLC10A4	239913_at	AML-Healthy	-0.13623	0.0957523	0.176707	0	solute carrier family 10, member 4
FAM81B	240065_at	AML-Healthy	0.070776	-0.115218	-0.0263342	0.00181057	family with sequence similarity 81, member B
HBM	240336_at	AML-Healthy	-0.168829	0.108277	0.229381	4.89263e-08	hemoglobin, mu
LOC105378363	240764_at	AML-Healthy	0.0790033	-0.10294	-0.0550665	0	uncharacterized LOC105378363
TTN	240793_at	AML-Healthy	-0.117294	0.0787132	0.155875	1.87012e-09	titin
MIRLET7BHG	241464_s_at	AML-Healthy	0.0624344	-0.100731	-0.0241376	0.00140598	MIRLET7B host gene
CPNE8	241706_at	AML-Healthy	0.077396	-0.119963	-0.0348291	0.000369781	copine VIII
TMEM156	241844_x_at	AML-Healthy	0.0678396	-0.107963	-0.0277166	0.000927244	transmembrane protein 156
ZNF709	242028_at	AML-Healthy	0.0813122	-0.131514	-0.0311106	0.00150992	zinc finger protein 709
CSPP1	242041_at	AML-Healthy	0.0661903	-0.0913246	-0.041056	2.58476e-07	centrosome and spindle pole associated protein 1
KLHL24	242088_at	AML-Healthy	0.0626794	-0.112403	-0.0129561	0.0135057	kelch-like family member 24
PMS2P5	242201_at	AML-Healthy	0.0704119	-0.111099	-0.0297249	0.000700229	PMS1 homolog 2, mismatch repair system component pseudogene 5
PPP5D1	242253_at	AML-Healthy	0.0717046	-0.104196	-0.0392135	1.56328e-05	PPP5 tetratricopeptide repeat domain containing 1
NRG4	242426_at	AML-Healthy	0.0739345	-0.10824	-0.0396291	2.45729e-05	neuregulin 4
ZBTB11	242433_at	AML-Healthy	0.0797902	-0.12095	-0.0386306	0.000147154	zinc finger and BTB domain containing 11
MAML3	242794_at	AML-Healthy	0.0713016	-0.112536	-0.0300674	0.000707199	mastermind-like transcriptional coactivator 3
PRRT3-AS1	242888_at	AML-Healthy	0.0713084	-0.0961379	-0.0464789	1.87506e-08	PRRT3 antisense RNA 1
RBFA	243001_at	AML-Healthy	0.068417	-0.0939243	-0.0429097	1.54737e-07	ribosome binding factor A (putative)
PAN3-AS1	243092_at	AML-Healthy	0.113436	-0.153744	-0.0731287	3.64889e-08	PAN3 antisense RNA 1
LINC00280	243384_at	AML-Healthy	0.0604981	-0.0879131	-0.0330832	1.56517e-05	long intergenic non-protein coding RNA 280
CDO1	243706_at	AML-Healthy	0.0664793	-0.0922284	-0.0407302	4.40395e-07	cysteine dioxygenase type 1
STK17B	243797_at	AML-Healthy	0.0723382	-0.118583	-0.0260934	0.00218178	serine/threonine kinase 17b
STYX	244030_at	AML-Healthy	0.0641931	-0.091394	-0.0369923	3.87299e-06	serine/threonine/tyrosine interacting protein
TFDP2	244043_at	AML-Healthy	0.0627502	-0.0956687	-0.0298316	0.000189454	transcription factor Dp-2 (E2F dimerization partner 2)
FAM95C	244297_at	AML-Healthy	-0.19114	0.131499	0.250781	0	family with sequence similarity 95, member C
NUS1P3	37079_at	AML-Healthy	0.060512	-0.089378	-0.0316461	4.06404e-05	NUS1 dehydrodolichyl diphosphate synthase subunit pseudogene 3

## Sheet: Supplementary Table S3
Analysis 1: Gene enrichment analysis of AML disease state differentially expressed genes	Output from DAVID 6.8
Category	Term	Count	%	PValue	Genes	List Total	Pop Hits	Pop Total	Fold Enrichment	Bonferroni	Benjamini	FDR
UP_SEQ_FEATURE	signal peptide	219	23.1501	3.46801e-10	229971_AT, 207675_X_AT, 209543_S_AT, 213624_AT, 203184_AT, 211596_S_AT, 221681_S_AT, 207674_AT, 221541_AT, 214765_S_AT, 209585_S_AT, 220299_AT, 205513_AT, 207160_AT, 238063_AT, 228885_AT, 205033_S_AT, 227747_AT, 204489_S_AT, 215838_AT, 209982_S_AT, 206366_X_AT, 227396_AT, 214567_S_AT, 206025_S_AT, 205237_AT, 219295_S_AT, 232629_AT, 206390_X_AT, 205844_AT, 202145_AT, 203757_S_AT, 207636_AT, 210164…	884	3346	20063	1.48546	9.82487e-07	9.82487e-07	6.20492e-07
UP_KEYWORDS	Disulfide bond	215	22.7273	1.28725e-08	207675_X_AT, 213624_AT, 203184_AT, 208178_X_AT, 211596_S_AT, 207674_AT, 221541_AT, 214539_AT, 205513_AT, 207160_AT, 205033_S_AT, 216016_AT, 227747_AT, 204489_S_AT, 221234_S_AT, 227182_AT, 215838_AT, 212775_AT, 209982_S_AT, 206366_X_AT, 220005_AT, 214567_S_AT, 206025_S_AT, 205237_AT, 219295_S_AT, 232629_AT, 242426_AT, 222587_S_AT, 206390_X_AT, 206343_S_AT, 202145_AT, 203757_S_AT, 210164_AT, 205041…	899	3434	20581	1.43333	5.72825e-06	5.72825e-06	1.8233e-05
UP_SEQ_FEATURE	disulfide bond	188	19.8732	3.27211e-08	207675_X_AT, 203184_AT, 208178_X_AT, 211596_S_AT, 207674_AT, 221541_AT, 205513_AT, 207160_AT, 205033_S_AT, 227747_AT, 204489_S_AT, 227182_AT, 215838_AT, 209982_S_AT, 206366_X_AT, 214567_S_AT, 220005_AT, 206025_S_AT, 219295_S_AT, 232629_AT, 242426_AT, 222587_S_AT, 206390_X_AT, 206343_S_AT, 203757_S_AT, 202145_AT, 210164_AT, 205041_S_AT, 205279_S_AT, 205653_AT, 209774_X_AT, 220570_AT, 211743_S_AT, …	884	2917	20063	1.46273	9.26947e-05	4.63484e-05	5.85442e-05
UP_KEYWORDS	Phosphoprotein	439	46.4059	4.07405e-08	204548_AT, 209543_S_AT, 204641_AT, 220295_X_AT, 226980_AT, 226338_AT, 208178_X_AT, 226094_AT, 203485_AT, 203764_AT, 220992_S_AT, 203771_S_AT, 207824_S_AT, 205468_S_AT, 238063_AT, 211721_S_AT, 203213_AT, 217533_X_AT, 224970_AT, 221234_S_AT, 214007_S_AT, 201037_AT, 212775_AT, 203922_S_AT, 235142_AT, 201367_S_AT, 206043_S_AT, 201309_X_AT, 227396_AT, 201896_S_AT, 223575_AT, 221606_S_AT, 204803_S_AT, …	899	8246	20581	1.21879	1.81294e-05	9.06473e-06	5.77062e-05
UP_KEYWORDS	Signal	246	26.0042	1.16427e-07	229971_AT, 207675_X_AT, 209543_S_AT, 235816_S_AT, 213624_AT, 203184_AT, 211596_S_AT, 228497_AT, 221681_S_AT, 207674_AT, 221541_AT, 214765_S_AT, 209585_S_AT, 220299_AT, 205513_AT, 207824_S_AT, 207160_AT, 238063_AT, 228885_AT, 205033_S_AT, 227747_AT, 204489_S_AT, 215838_AT, 201037_AT, 206067_S_AT, 209982_S_AT, 206366_X_AT, 227396_AT, 214567_S_AT, 206025_S_AT, 205237_AT, 219295_S_AT, 232629_AT, 2063…	899	4160	20581	1.35378	5.18085e-05	1.72698e-05	0.00016491
GOTERM_CC_DIRECT	GO:0005615~extracellular space	104	10.9937	4.0662e-07	207675_X_AT, 213624_AT, 208350_AT, 214539_AT, 205513_AT, 207160_AT, 203936_S_AT, 218454_AT, 205033_S_AT, 205970_AT, 229584_AT, 208168_S_AT, 206366_X_AT, 214567_S_AT, 206025_S_AT, 204259_AT, 222719_S_AT, 207341_AT, 242426_AT, 203535_AT, 208470_S_AT, 206390_X_AT, 206343_S_AT, 216860_S_AT, 206907_AT, 209686_AT, 220068_AT, 203757_S_AT, 209301_AT, 207636_AT, 205041_S_AT, 205653_AT, 206697_S_AT, 209774…	853	1347	18224	1.64953	0.000207355	0.000207355	0.000587179
UP_KEYWORDS	Cell cycle	58	6.13108	4.49376e-07	214638_S_AT, 222039_AT, 204641_AT, 204444_AT, 202820_AT, 227875_AT, 204510_AT, 234764_X_AT, 203755_AT, 204962_S_AT, 217640_X_AT, 230165_AT, 203764_AT, 225687_AT, 218726_AT, 215759_AT, 203213_AT, 212413_AT, 213599_AT, 232365_AT, 213058_AT, 219787_S_AT, 207143_AT, 244043_AT, 226661_AT, 201896_S_AT, 203967_AT, 209714_S_AT, 223381_AT, 204092_S_AT, 204784_S_AT, 204709_S_AT, 202705_AT, 205899_AT, 20503…	899	650	20581	2.04278	0.000199952	4.99918e-05	0.000636508
UP_KEYWORDS	Cell division	41	4.33404	4.5615e-07	214638_S_AT, 202705_AT, 222039_AT, 204444_AT, 204641_AT, 205899_AT, 227875_AT, 205034_AT, 219918_S_AT, 204510_AT, 204962_S_AT, 203755_AT, 217640_X_AT, 210232_AT, 230165_AT, 225687_AT, 209891_AT, 209464_AT, 203418_AT, 209576_AT, 222077_S_AT, 218875_S_AT, 215759_AT, 203213_AT, 212413_AT, 202870_S_AT, 213599_AT, 213058_AT, 209642_AT, 222608_S_AT, 207143_AT, 219787_S_AT, 226661_AT, 203967_AT, 201896_…	899	388	20581	2.41913	0.000202966	4.05965e-05	0.000646103
GOTERM_BP_DIRECT	GO:0006955~immune response	46	4.86258	4.92781e-07	225553_AT, 205403_AT, 206390_X_AT, 204470_AT, 220068_AT, 206907_AT, 204007_AT, 202948_AT, 207850_AT, 201110_S_AT, 206618_AT, 214777_AT, 205653_AT, 220088_AT, 209774_X_AT, 212657_S_AT, 207674_AT, 207384_AT, 205227_AT, 205081_AT, 211743_S_AT, 210548_AT, 214768_X_AT, 203789_S_AT, 207160_AT, 207815_AT, 214146_S_AT, 212592_AT, 204006_S_AT, 205033_S_AT, 220811_AT, 210839_S_AT, 207069_S_AT, 206420_AT, 2…	812	421	16792	2.25955	0.00163174	0.00163174	0.000897169
UP_KEYWORDS	Cytoskeleton	86	9.09091	8.31544e-07	218355_AT, 201939_AT, 227948_AT, 222039_AT, 201669_S_AT, 204641_AT, 204444_AT, 234764_X_AT, 203755_AT, 217640_X_AT, 221258_S_AT, 220885_S_AT, 203764_AT, 225687_AT, 215116_S_AT, 215759_AT, 200998_S_AT, 224725_AT, 221030_S_AT, 203213_AT, 212413_AT, 209344_AT, 224823_AT, 214007_S_AT, 242041_AT, 208608_S_AT, 213058_AT, 209234_AT, 212775_AT, 209447_AT, 201059_AT, 219833_S_AT, 207143_AT, 219787_S_AT, 2…	899	1138	20581	1.73007	0.000369969	6.1671e-05	0.00117782
UP_KEYWORDS	Mitosis	31	3.27696	1.45968e-06	202705_AT, 222039_AT, 204444_AT, 204641_AT, 205899_AT, 219918_S_AT, 227875_AT, 204962_S_AT, 203755_AT, 217640_X_AT, 225687_AT, 209891_AT, 209464_AT, 203418_AT, 218875_S_AT, 215759_AT, 203213_AT, 202870_S_AT, 213599_AT, 209642_AT, 213058_AT, 222608_S_AT, 226661_AT, 201896_S_AT, 203967_AT, 204162_AT, 214710_S_AT, 204092_S_AT, 223381_AT, 205046_AT, 204709_S_AT	899	262	20581	2.70874	0.000649346	9.27895e-05	0.00206751
UP_KEYWORDS	Immunoglobulin domain	49	5.1797	3.49025e-06	205403_AT, 238654_AT, 206545_AT, 206343_S_AT, 201874_AT, 220068_AT, 204007_AT, 223552_AT, 202948_AT, 230670_AT, 203868_S_AT, 203757_S_AT, 206618_AT, 214777_AT, 208178_X_AT, 235818_AT, 211596_S_AT, 206576_S_AT, 207674_AT, 205227_AT, 205143_AT, 214768_X_AT, 203789_S_AT, 207011_S_AT, 235982_AT, 206881_S_AT, 205442_AT, 204006_S_AT, 227747_AT, 222020_S_AT, 210473_S_AT, 240793_AT, 220000_AT, 206674_AT,…	899	546	20581	2.05452	0.00155196	0.000194127	0.00494359
UP_SEQ_FEATURE	mutagenesis site	140	14.7992	4.98279e-06	219890_AT, 209160_AT, 213260_AT, 204641_AT, 208178_X_AT, 207735_AT, 237340_AT, 203755_AT, 226094_AT, 200946_X_AT, 206700_S_AT, 214539_AT, 209585_S_AT, 208501_AT, 205927_S_AT, 229706_AT, 203936_S_AT, 236223_S_AT, 215116_S_AT, 221030_S_AT, 243706_AT, 207610_S_AT, 201890_AT, 201291_S_AT, 232365_AT, 218686_S_AT, 206067_S_AT, 201309_X_AT, 212374_AT, 226065_AT, 209995_S_AT, 222719_S_AT, 216060_S_AT, 20…	884	2191	20063	1.4502	0.0140171	0.00469438	0.00891477
UP_KEYWORDS	Blood group antigen	10	1.05708	6.23669e-06	205856_AT, 204489_S_AT, 239205_S_AT, 215819_S_AT, 207220_AT, 216833_X_AT, 205837_S_AT, 210429_AT, 207459_X_AT, 206698_AT, 208335_S_AT, 216317_X_AT	899	32	20581	7.15413	0.00277149	0.000308323	0.00883348
UP_KEYWORDS	GPI-anchor	20	2.11416	8.06053e-06	220528_AT, 200983_X_AT, 207220_AT, 201743_AT, 204007_AT, 205844_AT, 229461_X_AT, 205715_AT, 202145_AT, 228621_AT, 203757_S_AT, 206208_AT, 206676_AT, 209676_AT, 205922_AT, 219669_AT, 207840_AT, 208650_S_AT, 207890_S_AT, 222020_S_AT	899	137	20581	3.34208	0.00358053	0.000358631	0.0114166
GOTERM_MF_DIRECT	GO:0005515~protein binding	478	50.5285	8.63675e-06	204548_AT, 213624_AT, 204641_AT, 220295_X_AT, 222957_AT, 208178_X_AT, 210944_S_AT, 203764_AT, 203485_AT, 203771_S_AT, 207824_S_AT, 207160_AT, 209211_AT, 205468_S_AT, 203213_AT, 217533_X_AT, 212775_AT, 235142_AT, 203922_S_AT, 221211_S_AT, 201367_S_AT, 206043_S_AT, 220826_AT, 201309_X_AT, 227396_AT, 201896_S_AT, 205237_AT, 242426_AT, 210452_X_AT, 204803_S_AT, 209949_AT, 210164_AT, 203765_AT, 205279…	803	8785	16881	1.14385	0.00868522	0.00868522	0.0136622
GOTERM_CC_DIRECT	GO:0030496~midbody	20	2.11416	8.70359e-06	203213_AT, 218355_AT, 212413_AT, 218755_AT, 204641_AT, 213058_AT, 219918_S_AT, 227875_AT, 219493_AT, 212372_AT, 219787_S_AT, 210232_AT, 202565_S_AT, 201896_S_AT, 204092_S_AT, 209464_AT, 205046_AT, 209576_AT, 222077_S_AT, 204709_S_AT	853	129	18224	3.31234	0.00442901	0.00221696	0.0125677
GOTERM_BP_DIRECT	GO:0006954~inflammatory response	39	4.12262	1.68515e-05	204150_AT, 206390_X_AT, 204470_AT, 207655_S_AT, 207850_AT, 205844_AT, 201110_S_AT, 205041_S_AT, 220088_AT, 209774_X_AT, 215894_AT, 214606_AT, 205227_AT, 221698_S_AT, 210548_AT, 209395_AT, 207815_AT, 214146_S_AT, 204748_AT, 205863_AT, 208335_S_AT, 216016_AT, 229560_AT, 243706_AT, 207610_S_AT, 201743_AT, 210772_AT, 203922_S_AT, 205040_AT, 209294_X_AT, 206584_AT, 209365_S_AT, 210004_AT, 210176_AT, 2…	812	379	16792	2.128	0.0543155	0.0275369	0.0306759
KEGG_PATHWAY	hsa04640:Hematopoietic cell lineage	16	1.69133	2.28624e-05	204489_S_AT, 239205_S_AT, 206674_AT, 205403_AT, 200983_X_AT, 209543_S_AT, 201743_AT, 202948_AT, 210356_X_AT, 206148_AT, 205884_AT, 215054_AT, 209962_AT, 205837_S_AT, 208650_S_AT, 201389_AT, 203434_S_AT	346	87	6879	3.65637	0.00583575	0.00583575	0.0298071
UP_SEQ_FEATURE	domain:Ig-like C2-type 1	24	2.537	2.9919e-05	205403_AT, 220000_AT, 204468_S_AT, 230670_AT, 204007_AT, 203868_S_AT, 202948_AT, 224823_AT, 229461_X_AT, 203757_S_AT, 206618_AT, 215838_AT, 206676_AT, 206576_S_AT, 211596_S_AT, 207674_AT, 205227_AT, 207011_S_AT, 235982_AT, 206881_S_AT, 204006_S_AT, 207072_AT, 204584_AT, 222020_S_AT	884	202	20063	2.69652	0.081269	0.0209675	0.0535172
UP_SEQ_FEATURE	domain:Ig-like C2-type 2	24	2.537	3.23685e-05	205403_AT, 220000_AT, 204468_S_AT, 230670_AT, 204007_AT, 203868_S_AT, 202948_AT, 224823_AT, 229461_X_AT, 203757_S_AT, 206618_AT, 215838_AT, 206676_AT, 206576_S_AT, 211596_S_AT, 207674_AT, 205227_AT, 207011_S_AT, 235982_AT, 206881_S_AT, 204006_S_AT, 207072_AT, 204584_AT, 222020_S_AT	884	203	20063	2.68324	0.0876225	0.0181731	0.0578974
GOTERM_BP_DIRECT	GO:0019731~antibacterial humoral response	11	1.16279	3.62819e-05	208579_X_AT, 210244_AT, 207269_AT, 214455_AT, 202018_S_AT, 200602_AT, 203021_AT, 212592_AT, 206851_AT, 202708_S_AT, 205033_S_AT	812	44	16792	5.16995	0.113293	0.0392876	0.0660354
UP_KEYWORDS	Secreted	123	13.0021	3.99336e-05	239206_AT, 207675_X_AT, 213624_AT, 203184_AT, 208350_AT, 221681_S_AT, 207674_AT, 221541_AT, 220299_AT, 205143_AT, 204636_AT, 205513_AT, 207160_AT, 203936_S_AT, 206371_AT, 228885_AT, 213110_S_AT, 205033_S_AT, 204006_S_AT, 216016_AT, 215276_AT, 208168_S_AT, 215838_AT, 205488_AT, 206366_X_AT, 214567_S_AT, 204259_AT, 205237_AT, 219295_S_AT, 222719_S_AT, 232629_AT, 210511_S_AT, 242426_AT, 203535_AT, 2…	899	1965	20581	1.43301	0.0176138	0.00161422	0.0565484
GOTERM_BP_DIRECT	GO:0008283~cell proliferation	37	3.91121	4.19737e-05	204470_AT, 206343_S_AT, 209686_AT, 206907_AT, 209543_S_AT, 213260_AT, 202609_AT, 209864_AT, 203755_AT, 205081_AT, 203764_AT, 225687_AT, 211334_AT, 208501_AT, 238460_AT, 212020_S_AT, 209464_AT, 231767_AT, 202393_S_AT, 205970_AT, 203213_AT, 209524_AT, 201564_S_AT, 209642_AT, 201367_S_AT, 202286_S_AT, 218686_S_AT, 212372_AT, 205106_AT, 219306_AT, 201506_AT, 219990_AT, 207840_AT, 204995_AT, 232629_AT…	812	366	16792	2.09058	0.129862	0.0341782	0.076391
GOTERM_CC_DIRECT	GO:0005819~spindle	18	1.90275	4.74563e-05	212413_AT, 211540_S_AT, 218755_AT, 202870_S_AT, 204444_AT, 242041_AT, 208442_S_AT, 201082_S_AT, 204822_AT, 219493_AT, 212372_AT, 219306_AT, 201896_S_AT, 204092_S_AT, 209464_AT, 218875_S_AT, 215759_AT, 204709_S_AT	853	121	18224	3.1782	0.0239127	0.0080353	0.0685074
GOTERM_MF_DIRECT	GO:0008017~microtubule binding	25	2.64271	5.39115e-05	229584_AT, 218355_AT, 220384_AT, 209524_AT, 218755_AT, 203151_AT, 234308_AT, 222039_AT, 204444_AT, 238756_AT, 209234_AT, 201082_S_AT, 211031_S_AT, 221258_S_AT, 205110_S_AT, 217640_X_AT, 219306_AT, 225687_AT, 226003_AT, 201896_S_AT, 205046_AT, 215116_S_AT, 222077_S_AT, 204709_S_AT, 203535_AT	803	208	16881	2.52673	0.0529961	0.0268588	0.0852526
UP_KEYWORDS	Glycoprotein	248	26.2156	5.76747e-05	229971_AT, 207675_X_AT, 209543_S_AT, 213624_AT, 203184_AT, 211596_S_AT, 228497_AT, 221681_S_AT, 207674_AT, 221541_AT, 214765_S_AT, 209585_S_AT, 220299_AT, 205513_AT, 207160_AT, 228885_AT, 227747_AT, 204489_S_AT, 227182_AT, 215838_AT, 201037_AT, 203922_S_AT, 218686_S_AT, 209982_S_AT, 227396_AT, 220005_AT, 206025_S_AT, 205237_AT, 201283_S_AT, 219295_S_AT, 242426_AT, 225847_AT, 206343_S_AT, 205844_A…	899	4551	20581	1.24753	0.0253394	0.00213655	0.0816613
UP_KEYWORDS	Hereditary hemolytic anemia	9	0.951374	6.68001e-05	206937_AT, 200983_X_AT, 205389_S_AT, 206145_AT, 210746_S_AT, 204639_AT, 204976_S_AT, 210504_AT, 210451_AT	899	33	20581	6.2436	0.0292895	0.00228408	0.0945762
GOTERM_BP_DIRECT	GO:0007067~mitotic nuclear division	28	2.95983	6.90066e-05	202705_AT, 204444_AT, 204641_AT, 201082_S_AT, 205899_AT, 219918_S_AT, 227875_AT, 203755_AT, 217640_X_AT, 225687_AT, 219148_AT, 209891_AT, 209464_AT, 203418_AT, 218875_S_AT, 223400_S_AT, 203213_AT, 202870_S_AT, 213599_AT, 209642_AT, 213058_AT, 222608_S_AT, 219306_AT, 226661_AT, 203967_AT, 204162_AT, 204092_S_AT, 223381_AT	812	248	16792	2.33482	0.20443	0.0447089	0.125561
UP_KEYWORDS	Antimicrobial	16	1.69133	6.95985e-05	208470_S_AT, 207269_AT, 202018_S_AT, 203021_AT, 205653_AT, 202708_S_AT, 206697_S_AT, 207384_AT, 210244_AT, 211743_S_AT, 214455_AT, 209395_AT, 214146_S_AT, 206851_AT, 205033_S_AT, 205863_AT, 203535_AT	899	108	20581	3.39159	0.0304977	0.00220987	0.0985364
KEGG_PATHWAY	hsa04115:p53 signaling pathway	13	1.37421	0.000103071	203213_AT, 207143_AT, 202705_AT, 207039_AT, 219628_AT, 204285_S_AT, 201890_AT, 214710_S_AT, 201110_S_AT, 232365_AT, 208442_S_AT, 202627_S_AT, 205034_AT	346	67	6879	3.85761	0.0260423	0.0131071	0.134315
UP_SEQ_FEATURE	domain:Kinesin-motor	10	1.05708	0.000105116	218355_AT, 221258_S_AT, 218755_AT, 219306_AT, 226003_AT, 222039_AT, 204444_AT, 205046_AT, 209234_AT, 204709_S_AT	884	44	20063	5.15811	0.257557	0.0484231	0.187905
INTERPRO	IPR003599:Immunoglobulin subtype	43	4.54545	0.000105205	205403_AT, 238654_AT, 206343_S_AT, 201874_AT, 220068_AT, 204007_AT, 223552_AT, 202948_AT, 203868_S_AT, 230670_AT, 203757_S_AT, 206618_AT, 214777_AT, 208178_X_AT, 235818_AT, 211596_S_AT, 206576_S_AT, 207674_AT, 205227_AT, 205143_AT, 214768_X_AT, 203789_S_AT, 207011_S_AT, 235982_AT, 206881_S_AT, 205442_AT, 204006_S_AT, 227747_AT, 222020_S_AT, 210473_S_AT, 240793_AT, 220000_AT, 204468_S_AT, 229461_X…	851	497	18559	1.88685	0.136051	0.136051	0.17305
GOTERM_BP_DIRECT	GO:0045087~innate immune response	40	4.22833	0.000120006	239205_S_AT, 209686_AT, 219890_AT, 205844_AT, 214777_AT, 209949_AT, 223131_S_AT, 207384_AT, 205227_AT, 221698_S_AT, 217977_AT, 214768_X_AT, 212592_AT, 205863_AT, 205033_S_AT, 216016_AT, 229560_AT, 211412_AT, 207269_AT, 218326_S_AT, 201743_AT, 206464_AT, 200602_AT, 203021_AT, 215838_AT, 203922_S_AT, 224916_AT, 212531_AT, 207802_AT, 206584_AT, 216560_X_AT, 219947_AT, 210244_AT, 210873_X_AT, 206301_…	812	430	16792	1.9237	0.328153	0.0641382	0.218262
UP_KEYWORDS	Alternative splicing	517	54.6512	0.000123863	209543_S_AT, 213624_AT, 235816_S_AT, 204641_AT, 220295_X_AT, 229889_AT, 226980_AT, 222957_AT, 208178_X_AT, 211596_S_AT, 210944_S_AT, 207674_AT, 218035_S_AT, 226094_AT, 206700_S_AT, 214765_S_AT, 221541_AT, 209585_S_AT, 203764_AT, 203485_AT, 220992_S_AT, 207824_S_AT, 209211_AT, 205468_S_AT, 228885_AT, 211721_S_AT, 203213_AT, 217533_X_AT, 224970_AT, 214007_S_AT, 227182_AT, 215838_AT, 201037_AT, 2127…	899	10587	20581	1.11796	0.0536308	0.00366809	0.175301
GOTERM_BP_DIRECT	GO:0032496~response to lipopolysaccharide	21	2.21987	0.000128548	206871_AT, 206390_X_AT, 204470_AT, 203868_S_AT, 214671_S_AT, 203021_AT, 207850_AT, 205653_AT, 220088_AT, 209294_X_AT, 206584_AT, 209774_X_AT, 231771_AT, 207160_AT, 207815_AT, 214146_S_AT, 204748_AT, 204896_S_AT, 215501_S_AT, 203751_X_AT, 205676_AT	812	164	16792	2.64802	0.346908	0.0590473	0.233781
KEGG_PATHWAY	hsa04110:Cell cycle	18	1.90275	0.000136667	203213_AT, 211540_S_AT, 202705_AT, 207039_AT, 202870_S_AT, 208442_S_AT, 209642_AT, 205899_AT, 204822_AT, 205034_AT, 204510_AT, 207143_AT, 203755_AT, 244043_AT, 203967_AT, 214710_S_AT, 203418_AT, 208022_S_AT	346	124	6879	2.88602	0.034384	0.0115953	0.178059
UP_KEYWORDS	Polymorphism	579	61.2051	0.000141965	204548_AT, 209543_S_AT, 213624_AT, 235816_S_AT, 204641_AT, 220295_X_AT, 226980_AT, 222957_AT, 208178_X_AT, 211596_S_AT, 210944_S_AT, 207674_AT, 218035_S_AT, 226094_AT, 206700_S_AT, 214765_S_AT, 221541_AT, 209585_S_AT, 203764_AT, 203485_AT, 206102_AT, 203771_S_AT, 209211_AT, 238063_AT, 228885_AT, 211721_S_AT, 221234_S_AT, 227182_AT, 235142_AT, 203922_S_AT, 203925_AT, 221211_S_AT, 206043_S_AT, 2208…	899	12043	20581	1.10065	0.0612243	0.00394089	0.200895
GOTERM_CC_DIRECT	GO:0051233~spindle midzone	7	0.739958	0.000164746	203755_AT, 210232_AT, 200602_AT, 203967_AT, 204092_S_AT, 209464_AT, 222077_S_AT	853	19	18224	7.87117	0.0805938	0.0207877	0.237638
INTERPRO	IPR001752:Kinesin, motor domain	10	1.05708	0.000170288	218355_AT, 221258_S_AT, 218755_AT, 219306_AT, 226003_AT, 222039_AT, 204444_AT, 205046_AT, 209234_AT, 204709_S_AT	851	45	18559	4.84632	0.210788	0.111624	0.279964
INTERPRO	IPR018048:CXC chemokine, conserved site	6	0.634249	0.000188415	206390_X_AT, 204470_AT, 207850_AT, 207815_AT, 214146_S_AT, 209774_X_AT	851	13	18559	10.0654	0.230429	0.0836046	0.309723
INTERPRO	IPR001089:CXC chemokine	6	0.634249	0.000188415	206390_X_AT, 204470_AT, 207850_AT, 207815_AT, 214146_S_AT, 209774_X_AT	851	13	18559	10.0654	0.230429	0.0836046	0.309723
GOTERM_BP_DIRECT	GO:0051301~cell division	34	3.59408	0.000192812	214638_S_AT, 202705_AT, 222039_AT, 204444_AT, 204641_AT, 205899_AT, 205034_AT, 204510_AT, 203755_AT, 217640_X_AT, 210232_AT, 220885_S_AT, 230165_AT, 225687_AT, 209891_AT, 203418_AT, 209576_AT, 218875_S_AT, 215759_AT, 203213_AT, 211540_S_AT, 202870_S_AT, 213599_AT, 209642_AT, 213058_AT, 207143_AT, 226661_AT, 201896_S_AT, 203967_AT, 204162_AT, 214710_S_AT, 204092_S_AT, 223381_AT, 205046_AT	812	350	16792	2.0089	0.472201	0.0767729	0.350458
GOTERM_CC_DIRECT	GO:0042581~specific granule	6	0.634249	0.000207473	209238_AT, 210244_AT, 212768_S_AT, 202018_S_AT, 209369_AT, 207802_AT	853	13	18224	9.86058	0.100415	0.0209421	0.299184
INTERPRO	IPR003598:Immunoglobulin subtype 2	26	2.74841	0.000220205	205403_AT, 206343_S_AT, 238654_AT, 203868_S_AT, 230670_AT, 223552_AT, 203757_S_AT, 208178_X_AT, 206576_S_AT, 211596_S_AT, 207011_S_AT, 235982_AT, 205442_AT, 206881_S_AT, 222020_S_AT, 240793_AT, 220000_AT, 229461_X_AT, 224823_AT, 215838_AT, 212775_AT, 206676_AT, 214907_AT, 226884_AT, 204584_AT, 205929_AT	851	250	18559	2.26808	0.263701	0.0736747	0.361891
GOTERM_CC_DIRECT	GO:0005829~cytosol	196	20.7188	0.000237355	204548_AT, 204641_AT, 223131_S_AT, 226980_AT, 208178_X_AT, 210944_S_AT, 226094_AT, 220885_S_AT, 230165_AT, 203771_S_AT, 205468_S_AT, 216016_AT, 203213_AT, 201890_AT, 201334_S_AT, 201037_AT, 221211_S_AT, 203925_AT, 201367_S_AT, 206207_AT, 206301_AT, 201896_S_AT, 226065_AT, 201536_AT, 202705_AT, 232180_AT, 214671_S_AT, 209949_AT, 210164_AT, 225790_AT, 205389_S_AT, 225061_AT, 205268_S_AT, 228150_AT,…	853	3315	18224	1.26319	0.114024	0.0199754	0.342207
UP_KEYWORDS	Antibiotic	14	1.47992	0.000242125	208470_S_AT, 207384_AT, 210244_AT, 207269_AT, 211743_S_AT, 214455_AT, 202018_S_AT, 203021_AT, 214146_S_AT, 206851_AT, 202708_S_AT, 205863_AT, 205653_AT, 205033_S_AT, 206697_S_AT	899	95	20581	3.37374	0.102156	0.0063187	0.342408
GOTERM_CC_DIRECT	GO:0031225~anchored component of membrane	16	1.69133	0.000247258	220528_AT, 207220_AT, 204007_AT, 205844_AT, 229461_X_AT, 205715_AT, 202145_AT, 228621_AT, 203757_S_AT, 206208_AT, 206676_AT, 205922_AT, 209676_AT, 219669_AT, 207890_S_AT, 222020_S_AT	853	113	18224	3.02508	0.118488	0.0178554	0.35646
INTERPRO	IPR013098:Immunoglobulin I-set	18	1.90275	0.000250916	206343_S_AT, 230670_AT, 223552_AT, 203868_S_AT, 202948_AT, 224823_AT, 229461_X_AT, 212775_AT, 208178_X_AT, 226884_AT, 211596_S_AT, 203789_S_AT, 207011_S_AT, 205442_AT, 204584_AT, 222020_S_AT, 240793_AT, 210473_S_AT	851	141	18559	2.78406	0.294478	0.0673856	0.412265
UP_KEYWORDS	Microtubule	27	2.85412	0.000250961	218355_AT, 234308_AT, 218876_AT, 222039_AT, 204444_AT, 204641_AT, 201082_S_AT, 228112_AT, 234764_X_AT, 217640_X_AT, 205110_S_AT, 221258_S_AT, 220885_S_AT, 215116_S_AT, 222077_S_AT, 218755_AT, 203151_AT, 242041_AT, 238756_AT, 209234_AT, 211031_S_AT, 219306_AT, 226003_AT, 233207_AT, 204092_S_AT, 205046_AT, 204709_S_AT	899	280	20581	2.20756	0.10568	0.00618588	0.354882
UP_SEQ_FEATURE	propeptide:Removed in mature form	24	2.537	0.000338594	220528_AT, 200983_X_AT, 204115_AT, 207220_AT, 204007_AT, 201743_AT, 205844_AT, 229461_X_AT, 205715_AT, 202145_AT, 228621_AT, 203757_S_AT, 206208_AT, 206676_AT, 210232_AT, 205922_AT, 200974_AT, 219669_AT, 206850_AT, 215506_S_AT, 207840_AT, 208650_S_AT, 207890_S_AT, 222020_S_AT	884	237	20063	2.2983	0.616877	0.128079	0.604078
UP_KEYWORDS	Inflammatory response	18	1.90275	0.000352835	221345_AT, 229560_AT, 204150_AT, 204470_AT, 207610_S_AT, 201743_AT, 207850_AT, 206584_AT, 209774_X_AT, 205227_AT, 210548_AT, 210004_AT, 221698_S_AT, 210176_AT, 209395_AT, 205863_AT, 216016_AT, 203535_AT	899	152	20581	2.71104	0.14533	0.00823116	0.498608
GOTERM_BP_DIRECT	GO:0000281~mitotic cytokinesis	8	0.845666	0.00036638	204962_S_AT, 218355_AT, 218755_AT, 222608_S_AT, 222077_S_AT, 204709_S_AT, 234764_X_AT, 212372_AT	812	29	16792	5.70477	0.703113	0.126226	0.664945
UP_SEQ_FEATURE	short sequence motif:Antp-type hexapeptide	7	0.739958	0.000378639	235521_AT, 213844_AT, 208557_AT, 205600_X_AT, 231767_AT, 214639_S_AT, 206847_S_AT	884	23	20063	6.90739	0.65798	0.125507	0.675293
GOTERM_BP_DIRECT	GO:0000082~G1/S transition of mitotic cell cycle	15	1.58562	0.000383536	203213_AT, 207143_AT, 211540_S_AT, 207039_AT, 201939_AT, 201890_AT, 203967_AT, 209714_S_AT, 231310_AT, 205909_AT, 205899_AT, 210511_S_AT, 205034_AT, 204510_AT, 218875_S_AT	812	102	16792	3.04115	0.719529	0.119379	0.69598
GOTERM_BP_DIRECT	GO:0007059~chromosome segregation	12	1.2685	0.000383729	217640_X_AT, 226661_AT, 204162_AT, 213599_AT, 205000_AT, 204444_AT, 223381_AT, 201291_S_AT, 204641_AT, 205046_AT, 218726_AT, 209891_AT	812	68	16792	3.64938	0.719708	0.109195	0.696328
GOTERM_CC_DIRECT	GO:0005925~focal adhesion	35	3.69979	0.000394138	201131_S_AT, 201874_AT, 225688_S_AT, 201669_S_AT, 209615_S_AT, 202761_S_AT, 200782_AT, 210232_AT, 205884_AT, 202949_S_AT, 201028_S_AT, 214374_S_AT, 201015_S_AT, 207011_S_AT, 203434_S_AT, 201389_AT, 201392_S_AT, 221030_S_AT, 204489_S_AT, 200983_X_AT, 209344_AT, 206917_AT, 214007_S_AT, 208608_S_AT, 202118_S_AT, 201059_AT, 202565_S_AT, 207788_S_AT, 207030_S_AT, 204396_S_AT, 208690_S_AT, 218224_AT, 2…	853	391	18224	1.91243	0.182129	0.0248181	0.567651
UP_SEQ_FEATURE	glycosylation site:N-linked (GlcNAc...)	228	24.1015	0.000457842	229971_AT, 207675_X_AT, 209543_S_AT, 213624_AT, 203184_AT, 211596_S_AT, 228497_AT, 221681_S_AT, 207674_AT, 221541_AT, 214765_S_AT, 209585_S_AT, 220299_AT, 205513_AT, 207160_AT, 228885_AT, 227747_AT, 204489_S_AT, 227182_AT, 215838_AT, 203922_S_AT, 218686_S_AT, 209982_S_AT, 227396_AT, 220005_AT, 206025_S_AT, 205237_AT, 219295_S_AT, 242426_AT, 225847_AT, 206343_S_AT, 205844_AT, 202145_AT, 203757_S_A…	884	4234	20063	1.22216	0.726749	0.134243	0.816005
INTERPRO	IPR019821:Kinesin, motor region, conserved site	9	0.951374	0.000465825	218355_AT, 221258_S_AT, 218755_AT, 226003_AT, 222039_AT, 204444_AT, 205046_AT, 209234_AT, 204709_S_AT	851	41	18559	4.78722	0.476725	0.10232	0.764098
GOTERM_BP_DIRECT	GO:0030097~hemopoiesis	11	1.16279	0.000477293	206937_AT, 206674_AT, 206283_S_AT, 209543_S_AT, 216994_S_AT, 208501_AT, 205268_S_AT, 219201_S_AT, 219672_AT, 205608_S_AT, 201367_S_AT	812	59	16792	3.85556	0.794462	0.123522	0.865416
SMART	SM00129:KISc	10	1.05708	0.000479202	218355_AT, 221258_S_AT, 218755_AT, 219306_AT, 226003_AT, 222039_AT, 204444_AT, 205046_AT, 209234_AT, 204709_S_AT	532	45	10057	4.20092	0.137249	0.137249	0.641019
UP_KEYWORDS	Innate immunity	25	2.64271	0.000491212	239205_S_AT, 219890_AT, 207384_AT, 205227_AT, 221698_S_AT, 217977_AT, 205468_S_AT, 205863_AT, 216016_AT, 229560_AT, 211412_AT, 218326_S_AT, 201743_AT, 203021_AT, 215838_AT, 224916_AT, 212531_AT, 206584_AT, 219947_AT, 210873_X_AT, 210176_AT, 205237_AT, 203535_AT, 206632_S_AT, 200986_AT	899	261	20581	2.19284	0.196391	0.0108726	0.693523
GOTERM_MF_DIRECT	GO:0045236~CXCR chemokine receptor binding	5	0.528541	0.000525916	204470_AT, 207850_AT, 207815_AT, 214146_S_AT, 209774_X_AT	803	9	16881	11.6791	0.412168	0.162308	0.828751
INTERPRO	IPR016187:C-type lectin fold	15	1.58562	0.000596023	204489_S_AT, 204150_AT, 219890_AT, 204619_S_AT, 220646_S_AT, 214470_AT, 219947_AT, 211743_S_AT, 210004_AT, 205143_AT, 221698_S_AT, 206025_S_AT, 207723_S_AT, 213110_S_AT, 220811_AT	851	112	18559	2.92078	0.563392	0.111649	0.976681
GOTERM_CC_DIRECT	GO:0030141~secretory granule	12	1.2685	0.000616598	210232_AT, 206871_AT, 212768_S_AT, 205198_S_AT, 202018_S_AT, 205559_S_AT, 201110_S_AT, 227703_S_AT, 210512_S_AT, 204623_AT, 206622_AT, 205653_AT	853	74	18224	3.46453	0.269892	0.0343476	0.886719
KEGG_PATHWAY	hsa05202:Transcriptional misregulation in cancer	20	2.11416	0.000653694	214638_S_AT, 205403_AT, 206674_AT, 206871_AT, 201743_AT, 216994_S_AT, 203348_S_AT, 214523_AT, 210164_AT, 204069_AT, 208442_S_AT, 213147_AT, 206067_S_AT, 228696_AT, 201015_S_AT, 203936_S_AT, 212148_AT, 204784_S_AT, 207968_S_AT, 210012_S_AT	346	167	6879	2.38102	0.154139	0.0409865	0.849033
GOTERM_CC_DIRECT	GO:0005871~kinesin complex	10	1.05708	0.000711093	218355_AT, 221258_S_AT, 218755_AT, 226003_AT, 222039_AT, 233207_AT, 204444_AT, 205046_AT, 209234_AT, 204709_S_AT	853	53	18224	4.03106	0.304265	0.0356285	1.02196
GOTERM_CC_DIRECT	GO:0005667~transcription factor complex	21	2.21987	0.000733509	207069_S_AT, 206283_S_AT, 209407_S_AT, 225980_AT, 213823_AT, 216994_S_AT, 204069_AT, 202820_AT, 210419_AT, 213147_AT, 244043_AT, 228033_AT, 208501_AT, 201362_AT, 221517_S_AT, 208690_S_AT, 219990_AT, 212148_AT, 218332_AT, 203751_X_AT, 216930_AT	853	193	18224	2.32465	0.312179	0.0334484	1.05402
GOTERM_BP_DIRECT	GO:0050900~leukocyte migration	16	1.69133	0.000792335	204489_S_AT, 209543_S_AT, 203757_S_AT, 212240_S_AT, 210772_AT, 205608_S_AT, 220088_AT, 206676_AT, 206576_S_AT, 210004_AT, 205884_AT, 219669_AT, 203936_S_AT, 201389_AT, 201242_S_AT, 204584_AT	812	122	16792	2.71211	0.927693	0.182958	1.43276
GOTERM_BP_DIRECT	GO:0006979~response to oxidative stress	15	1.58562	0.000830463	229584_AT, 201348_AT, 205844_AT, 200602_AT, 214627_AT, 204865_AT, 214735_AT, 207836_S_AT, 203925_AT, 225790_AT, 217977_AT, 208690_S_AT, 204748_AT, 223842_S_AT, 216930_AT	812	110	16792	2.81997	0.936283	0.178534	1.50121
GOTERM_CC_DIRECT	GO:0070062~extracellular exosome	166	17.5476	0.000861357	206748_S_AT, 209160_AT, 213624_AT, 201572_X_AT, 201904_S_AT, 226094_AT, 221541_AT, 214765_S_AT, 209585_S_AT, 224707_AT, 205321_AT, 205927_S_AT, 214805_AT, 203771_S_AT, 203936_S_AT, 219529_AT, 215116_S_AT, 205033_S_AT, 204006_S_AT, 240336_AT, 200998_S_AT, 230481_AT, 210976_S_AT, 203213_AT, 229584_AT, 204489_S_AT, 224823_AT, 201334_S_AT, 215838_AT, 201037_AT, 209094_AT, 227396_AT, 204259_AT, 219295…	853	2811	18224	1.26166	0.35563	0.0359609	1.23667
GOTERM_BP_DIRECT	GO:0046785~microtubule polymerization	5	0.528541	0.000897577	205110_S_AT, 209524_AT, 220885_S_AT, 218876_AT, 218875_S_AT	812	10	16792	10.3399	0.948999	0.179953	1.6216
UP_SEQ_FEATURE	nucleotide phosphate-binding region:ATP	66	6.97674	0.000907367	218355_AT, 227824_AT, 201939_AT, 222039_AT, 204641_AT, 204444_AT, 209615_S_AT, 208178_X_AT, 204510_AT, 203755_AT, 221258_S_AT, 216260_AT, 214805_AT, 223849_S_AT, 216016_AT, 210976_S_AT, 203213_AT, 229584_AT, 215053_AT, 204468_S_AT, 224823_AT, 206464_AT, 204347_AT, 201291_S_AT, 204061_AT, 209234_AT, 201037_AT, 207143_AT, 220176_AT, 206301_AT, 205896_AT, 226003_AT, 203967_AT, 204092_S_AT, 205936_S_…	884	994	20063	1.50696	0.923597	0.226766	1.61107
UP_KEYWORDS	Lipoprotein	58	6.13108	0.000908459	225717_AT, 201669_S_AT, 207735_AT, 209676_AT, 202391_AT, 200998_S_AT, 207691_X_AT, 222020_S_AT, 229309_AT, 217762_S_AT, 205715_AT, 229461_X_AT, 218901_AT, 210356_X_AT, 206208_AT, 230266_AT, 224746_AT, 204777_S_AT, 219296_AT, 206850_AT, 208650_S_AT, 226065_AT, 204995_AT, 207890_S_AT, 205962_AT, 220528_AT, 207220_AT, 204007_AT, 210746_S_AT, 205844_AT, 202145_AT, 216066_AT, 203757_S_AT, 223383_AT, 2…	899	852	20581	1.55846	0.332655	0.0190752	1.2791
INTERPRO	IPR016186:C-type lectin-like	14	1.47992	0.000923349	204489_S_AT, 204150_AT, 219890_AT, 204619_S_AT, 220646_S_AT, 214470_AT, 219947_AT, 211743_S_AT, 205143_AT, 221698_S_AT, 210004_AT, 206025_S_AT, 207723_S_AT, 220811_AT	851	104	18559	2.93575	0.723086	0.148287	1.50924
UP_KEYWORDS	Ubl conjugation	102	10.7822	0.000937874	219511_S_AT, 203348_S_AT, 219528_S_AT, 207735_AT, 203755_AT, 203764_AT, 204409_S_AT, 229706_AT, 209211_AT, 205468_S_AT, 216016_AT, 203213_AT, 224725_AT, 217533_X_AT, 201291_S_AT, 212240_S_AT, 235142_AT, 220668_S_AT, 203987_AT, 206067_S_AT, 204182_S_AT, 221606_S_AT, 204092_S_AT, 222719_S_AT, 204709_S_AT, 211840_S_AT, 202871_AT, 200782_AT, 201596_X_AT, 202949_S_AT, 215054_AT, 212020_S_AT, 209464_AT…	899	1705	20581	1.36956	0.341341	0.0188006	1.32027
UP_KEYWORDS	Centromere	16	1.69133	0.000958087	235502_AT, 212413_AT, 213599_AT, 204641_AT, 209642_AT, 204962_S_AT, 203755_AT, 217640_X_AT, 230165_AT, 204162_AT, 223381_AT, 218726_AT, 209464_AT, 205046_AT, 209891_AT, 222848_AT	899	137	20581	2.67366	0.347245	0.0183749	1.34854
UP_KEYWORDS	ATP-binding	86	9.09091	0.000985369	218355_AT, 227824_AT, 201939_AT, 222039_AT, 204641_AT, 204444_AT, 209615_S_AT, 211207_S_AT, 208178_X_AT, 204510_AT, 212062_AT, 210451_AT, 203755_AT, 226094_AT, 200946_X_AT, 221258_S_AT, 216260_AT, 214805_AT, 213217_AT, 223229_AT, 223849_S_AT, 216016_AT, 207691_X_AT, 224747_AT, 210976_S_AT, 203213_AT, 229584_AT, 215053_AT, 204468_S_AT, 206464_AT, 224823_AT, 204347_AT, 201291_S_AT, 204061_AT, 20923…	899	1391	20581	1.4154	0.355129	0.0181133	1.38669
GOTERM_CC_DIRECT	GO:0005737~cytoplasm	286	30.2326	0.00100088	209543_S_AT, 205406_S_AT, 204641_AT, 223131_S_AT, 221681_S_AT, 210944_S_AT, 226094_AT, 214765_S_AT, 214539_AT, 203764_AT, 205081_AT, 206102_AT, 203771_S_AT, 207160_AT, 205468_S_AT, 209211_AT, 215501_S_AT, 216016_AT, 203213_AT, 204489_S_AT, 201890_AT, 221234_S_AT, 214007_S_AT, 201334_S_AT, 212775_AT, 201037_AT, 201367_S_AT, 225331_AT, 201681_S_AT, 206067_S_AT, 201309_X_AT, 212374_AT, 201896_S_AT, …	853	5222	18224	1.1701	0.399927	0.0385233	1.43564
GOTERM_BP_DIRECT	GO:0002227~innate immune response in mucosa	7	0.739958	0.00100121	208579_X_AT, 210244_AT, 214455_AT, 202018_S_AT, 206851_AT, 202708_S_AT, 205033_S_AT	812	25	16792	5.79034	0.963835	0.187369	1.80721
UP_KEYWORDS	Nucleotide-binding	106	11.2051	0.00105061	221523_S_AT, 201939_AT, 204641_AT, 211207_S_AT, 208178_X_AT, 204510_AT, 205349_AT, 203755_AT, 200946_X_AT, 226094_AT, 205321_AT, 214805_AT, 236223_S_AT, 215116_S_AT, 216016_AT, 224747_AT, 210976_S_AT, 203213_AT, 229584_AT, 215053_AT, 212413_AT, 224823_AT, 201291_S_AT, 204061_AT, 230266_AT, 209234_AT, 201037_AT, 206043_S_AT, 206301_AT, 209041_S_AT, 204092_S_AT, 205942_S_AT, 204709_S_AT, 239457_AT,…	899	1788	20581	1.3572	0.373599	0.0185366	1.47786
GOTERM_BP_DIRECT	GO:0071222~cellular response to lipopolysaccharide	15	1.58562	0.00108518	203920_AT, 204548_AT, 201743_AT, 218901_AT, 216066_AT, 214523_AT, 211840_S_AT, 212531_AT, 209676_AT, 210244_AT, 207160_AT, 202627_S_AT, 207968_S_AT, 206177_S_AT, 216016_AT	812	113	16792	2.74511	0.972628	0.190761	1.95737
UP_KEYWORDS	Hydrolase	100	10.5708	0.00109165	213624_AT, 201572_X_AT, 226338_AT, 201904_S_AT, 222957_AT, 210944_S_AT, 214765_S_AT, 209585_S_AT, 205927_S_AT, 214805_AT, 203936_S_AT, 218454_AT, 215116_S_AT, 215501_S_AT, 230481_AT, 215053_AT, 208168_S_AT, 205488_AT, 218686_S_AT, 206043_S_AT, 209094_AT, 227396_AT, 209714_S_AT, 219502_AT, 204259_AT, 207341_AT, 239457_AT, 225847_AT, 201536_AT, 205844_AT, 210164_AT, 239562_AT, 205653_AT, 211840_S_A…	899	1671	20581	1.37003	0.384948	0.0185205	1.53518
GOTERM_CC_DIRECT	GO:0005887~integral component of plasma membrane	92	9.72516	0.00109326	205856_AT, 204150_AT, 219890_AT, 201874_AT, 209543_S_AT, 209386_AT, 207459_X_AT, 237340_AT, 214606_AT, 215894_AT, 207674_AT, 232317_AT, 205227_AT, 206331_AT, 219054_AT, 204636_AT, 226086_AT, 213217_AT, 207691_X_AT, 204489_S_AT, 229309_AT, 204468_S_AT, 202089_S_AT, 210356_X_AT, 220646_S_AT, 210772_AT, 203922_S_AT, 202286_S_AT, 203987_AT, 209294_X_AT, 205568_AT, 206043_S_AT, 205896_AT, 204777_S_AT,…	853	1415	18224	1.38908	0.42757	0.039064	1.56717
INTERPRO	IPR015621:Interleukin-1 receptor family	5	0.528541	0.00111332	205403_AT, 205227_AT, 202948_AT, 206618_AT, 207072_AT	851	11	18559	9.91294	0.787406	0.158056	1.81708
KEGG_PATHWAY	hsa00910:Nitrogen metabolism	6	0.634249	0.00115625	215794_X_AT, 200946_X_AT, 205950_S_AT, 204865_AT, 209301_AT, 206208_AT	346	17	6879	7.017	0.256341	0.0575142	1.49724
UP_KEYWORDS	Immunity	38	4.01691	0.00127666	208470_S_AT, 221345_AT, 227824_AT, 239205_S_AT, 219890_AT, 214777_AT, 207735_AT, 235818_AT, 206697_S_AT, 207384_AT, 205227_AT, 211743_S_AT, 221698_S_AT, 217977_AT, 214768_X_AT, 205468_S_AT, 206881_S_AT, 205863_AT, 216016_AT, 229560_AT, 211412_AT, 218326_S_AT, 202018_S_AT, 201743_AT, 203021_AT, 235104_AT, 215838_AT, 224916_AT, 212531_AT, 206584_AT, 219947_AT, 206301_AT, 210873_X_AT, 210004_AT, 210…	899	500	20581	1.73988	0.433612	0.0208345	1.79318
GOTERM_BP_DIRECT	GO:0030198~extracellular matrix organization	21	2.21987	0.00131103	204489_S_AT, 201131_S_AT, 226071_AT, 203868_S_AT, 200602_AT, 201110_S_AT, 203184_AT, 204619_S_AT, 221681_S_AT, 221541_AT, 213075_AT, 205884_AT, 205143_AT, 201506_AT, 205198_S_AT, 202627_S_AT, 201389_AT, 213110_S_AT, 231804_AT, 227747_AT, 219049_AT	812	196	16792	2.21569	0.987062	0.214577	2.36017
UP_KEYWORDS	Lectin	18	1.90275	0.00134761	222587_S_AT, 220000_AT, 219890_AT, 204619_S_AT, 220646_S_AT, 206207_AT, 214470_AT, 219947_AT, 211743_S_AT, 210004_AT, 205143_AT, 221698_S_AT, 209395_AT, 205237_AT, 207723_S_AT, 219998_AT, 213479_AT, 220811_AT	899	171	20581	2.40981	0.451238	0.0212038	1.89196
GOTERM_BP_DIRECT	GO:0007062~sister chromatid cohesion	14	1.47992	0.00135938	202870_S_AT, 209642_AT, 203755_AT, 204962_S_AT, 221258_S_AT, 217640_X_AT, 230165_AT, 211334_AT, 204162_AT, 223381_AT, 205046_AT, 209891_AT, 209464_AT, 222848_AT	812	103	16792	2.81085	0.98898	0.211219	2.4462
GOTERM_BP_DIRECT	GO:0050728~negative regulation of inflammatory response	12	1.2685	0.00139818	207384_AT, 210426_X_AT, 203920_AT, 206871_AT, 206331_AT, 214671_S_AT, 219148_AT, 204639_AT, 208127_S_AT, 206025_S_AT, 204896_S_AT, 216016_AT	812	79	16792	3.14124	0.990312	0.206928	2.51519
UP_SEQ_FEATURE	domain:Ig-like C2-type 3	15	1.58562	0.0015282	205403_AT, 230670_AT, 203868_S_AT, 202948_AT, 224823_AT, 229461_X_AT, 206618_AT, 211596_S_AT, 206576_S_AT, 205227_AT, 207011_S_AT, 235982_AT, 206881_S_AT, 204584_AT, 222020_S_AT	884	128	20063	2.65965	0.986868	0.325566	2.69922
SMART	SM00408:IGc2	26	2.74841	0.00155935	205403_AT, 206343_S_AT, 238654_AT, 203868_S_AT, 230670_AT, 223552_AT, 203757_S_AT, 208178_X_AT, 206576_S_AT, 211596_S_AT, 207011_S_AT, 235982_AT, 205442_AT, 206881_S_AT, 222020_S_AT, 240793_AT, 220000_AT, 229461_X_AT, 224823_AT, 215838_AT, 212775_AT, 206676_AT, 214907_AT, 226884_AT, 204584_AT, 205929_AT	532	250	10057	1.96603	0.381622	0.21363	2.07199
GOTERM_MF_DIRECT	GO:0008201~heparin binding	18	1.90275	0.00160029	206871_AT, 206390_X_AT, 202018_S_AT, 200602_AT, 201110_S_AT, 205653_AT, 212190_AT, 221541_AT, 211743_S_AT, 210548_AT, 209035_AT, 207815_AT, 219295_S_AT, 210512_S_AT, 204259_AT, 218330_S_AT, 205910_S_AT, 204731_AT	803	160	16881	2.36502	0.801624	0.332621	2.50182
INTERPRO	IPR017995:Homeobox protein, antennapedia type	5	0.528541	0.00160973	213844_AT, 208557_AT, 205600_X_AT, 231767_AT, 206847_S_AT	851	12	18559	9.08686	0.89347	0.200631	2.61726
SMART	SM00409:IG	43	4.54545	0.0016192	205403_AT, 238654_AT, 206343_S_AT, 201874_AT, 220068_AT, 204007_AT, 223552_AT, 202948_AT, 203868_S_AT, 230670_AT, 203757_S_AT, 206618_AT, 214777_AT, 208178_X_AT, 235818_AT, 211596_S_AT, 206576_S_AT, 207674_AT, 205227_AT, 205143_AT, 214768_X_AT, 203789_S_AT, 207011_S_AT, 235982_AT, 206881_S_AT, 205442_AT, 204006_S_AT, 227747_AT, 222020_S_AT, 210473_S_AT, 240793_AT, 220000_AT, 204468_S_AT, 229461_X…	532	497	10057	1.63557	0.392933	0.153269	2.15071
INTERPRO	IPR004074:Interleukin-1 receptor, type I/II	4	0.422833	0.00172537	205403_AT, 205227_AT, 202948_AT, 206618_AT	851	6	18559	14.539	0.909312	0.196045	2.80277
GOTERM_BP_DIRECT	GO:0032467~positive regulation of cytokinesis	8	0.845666	0.00172678	219787_S_AT, 210232_AT, 202565_S_AT, 203967_AT, 242041_AT, 209464_AT, 222077_S_AT, 204709_S_AT	812	37	16792	4.47131	0.996745	0.238708	3.09756
INTERPRO	IPR001827:Homeobox protein, antennapedia type, conserved site	6	0.634249	0.00173719	235521_AT, 213844_AT, 208557_AT, 205600_X_AT, 231767_AT, 206847_S_AT	851	20	18559	6.54254	0.910793	0.182414	2.82172
UP_KEYWORDS	Growth factor	15	1.58562	0.0017613	209524_AT, 216860_S_AT, 204470_AT, 207675_X_AT, 206343_S_AT, 221577_X_AT, 232151_AT, 229124_AT, 209035_AT, 207160_AT, 214146_S_AT, 210512_S_AT, 222719_S_AT, 210511_S_AT, 242426_AT	899	131	20581	2.62136	0.543639	0.0266881	2.46605
GOTERM_BP_DIRECT	GO:0043406~positive regulation of MAP kinase activity	10	1.05708	0.00196036	229584_AT, 206871_AT, 206674_AT, 205590_AT, 210512_S_AT, 208650_S_AT, 207968_S_AT, 222719_S_AT, 227088_AT, 205863_AT	812	59	16792	3.50505	0.998501	0.255908	3.50953
UP_KEYWORDS	Motor protein	15	1.58562	0.00233869	218355_AT, 218755_AT, 222039_AT, 204444_AT, 209234_AT, 228112_AT, 212372_AT, 221258_S_AT, 210088_X_AT, 212364_AT, 219306_AT, 226003_AT, 205046_AT, 215116_S_AT, 204709_S_AT	899	135	20581	2.54369	0.647228	0.0341349	3.26208
GOTERM_BP_DIRECT	GO:0000079~regulation of cyclin-dependent protein serine/threonine kinase activity	8	0.845666	0.00237261	214638_S_AT, 203967_AT, 215506_S_AT, 209714_S_AT, 204995_AT, 217631_AT, 203418_AT, 205034_AT	812	39	16792	4.24201	0.999619	0.289843	4.2326
GOTERM_BP_DIRECT	GO:0048704~embryonic skeletal system morphogenesis	8	0.845666	0.00237261	235521_AT, 213844_AT, 208557_AT, 213568_AT, 205600_X_AT, 231767_AT, 222906_AT, 206847_S_AT	812	39	16792	4.24201	0.999619	0.289843	4.2326
GOTERM_BP_DIRECT	GO:0050830~defense response to Gram-positive bacterium	12	1.2685	0.00254163	207384_AT, 208579_X_AT, 210244_AT, 207269_AT, 214455_AT, 200602_AT, 233973_AT, 207160_AT, 206851_AT, 202708_S_AT, 205033_S_AT, 220088_AT	812	85	16792	2.9195	0.999783	0.2963	4.52757
GOTERM_MF_DIRECT	GO:0030246~carbohydrate binding	20	2.11416	0.00256022	222587_S_AT, 220000_AT, 219890_AT, 209543_S_AT, 204619_S_AT, 220646_S_AT, 206207_AT, 214470_AT, 219947_AT, 211743_S_AT, 210004_AT, 221698_S_AT, 205143_AT, 209395_AT, 206522_AT, 205237_AT, 207723_S_AT, 219998_AT, 213479_AT, 220811_AT	803	196	16881	2.14514	0.924915	0.404186	3.97426
GOTERM_BP_DIRECT	GO:0001525~angiogenesis	22	2.32558	0.00271406	221030_S_AT, 235521_AT, 201069_AT, 206283_S_AT, 204468_S_AT, 230008_AT, 204061_AT, 204069_AT, 229124_AT, 205608_S_AT, 206576_S_AT, 209365_S_AT, 210426_X_AT, 206331_AT, 201506_AT, 209211_AT, 202627_S_AT, 204748_AT, 210512_S_AT, 201389_AT, 232629_AT, 206847_S_AT	812	223	16792	2.04016	0.999877	0.302508	4.8276
GOTERM_BP_DIRECT	GO:0007052~mitotic spindle organization	7	0.739958	0.00273259	201939_AT, 204162_AT, 214710_S_AT, 204092_S_AT, 204444_AT, 209891_AT, 204822_AT	812	30	16792	4.82529	0.999885	0.294449	4.85979
UP_KEYWORDS	Calcium	57	6.02537	0.00273934	227824_AT, 201069_AT, 205590_AT, 203184_AT, 228083_AT, 210944_S_AT, 221681_S_AT, 205143_AT, 208858_S_AT, 203936_S_AT, 207693_AT, 201389_AT, 207691_X_AT, 209344_AT, 207610_S_AT, 221027_S_AT, 224823_AT, 214627_AT, 218901_AT, 208608_S_AT, 209982_S_AT, 206043_S_AT, 202565_S_AT, 223529_AT, 204259_AT, 205237_AT, 213479_AT, 207890_S_AT, 203535_AT, 205808_AT, 201131_S_AT, 209686_AT, 209369_AT, 201110_S_A…	899	877	20581	1.48793	0.70497	0.0386115	3.8109
GOTERM_CC_DIRECT	GO:0005576~extracellular region	100	10.5708	0.00276038	239206_AT, 207675_X_AT, 203184_AT, 208350_AT, 221681_S_AT, 207674_AT, 221541_AT, 205143_AT, 220299_AT, 204636_AT, 205513_AT, 207160_AT, 203936_S_AT, 206371_AT, 213110_S_AT, 205033_S_AT, 216016_AT, 215276_AT, 208168_S_AT, 205488_AT, 206366_X_AT, 214567_S_AT, 204259_AT, 219295_S_AT, 205237_AT, 222719_S_AT, 232629_AT, 210511_S_AT, 242426_AT, 203535_AT, 208470_S_AT, 206390_X_AT, 206343_S_AT, 216860_S…	853	1610	18224	1.32699	0.755793	0.0897014	3.91302
GOTERM_BP_DIRECT	GO:0006968~cellular defense response	10	1.05708	0.0027832	219890_AT, 204420_AT, 204961_S_AT, 207008_AT, 207840_AT, 214084_X_AT, 209949_AT, 207723_S_AT, 204959_AT, 220088_AT, 206584_AT	812	62	16792	3.33545	0.999903	0.289715	4.94767
GOTERM_BP_DIRECT	GO:0071277~cellular response to calcium ion	9	0.951374	0.00287892	219787_S_AT, 210944_S_AT, 205808_AT, 209160_AT, 202118_S_AT, 207968_S_AT, 203751_X_AT, 204174_AT, 219834_AT	812	51	16792	3.64938	0.999929	0.289106	5.11364
UP_SEQ_FEATURE	domain:C-type lectin	11	1.16279	0.00314818	214470_AT, 219947_AT, 211743_S_AT, 219890_AT, 210004_AT, 205143_AT, 221698_S_AT, 204619_S_AT, 207723_S_AT, 220646_S_AT, 220811_AT	884	82	20063	3.04455	0.999868	0.524984	5.48539
GOTERM_CC_DIRECT	GO:0015629~actin cytoskeleton	21	2.21987	0.00317899	201131_S_AT, 206937_AT, 211214_S_AT, 243797_AT, 227948_AT, 214007_S_AT, 201669_S_AT, 238756_AT, 205538_AT, 201564_S_AT, 222608_S_AT, 212372_AT, 205257_S_AT, 202565_S_AT, 200974_AT, 202949_S_AT, 217977_AT, 229706_AT, 201015_S_AT, 201362_AT, 211986_AT	853	218	18224	2.05806	0.802865	0.0965113	4.49383
GOTERM_MF_DIRECT	GO:0004908~interleukin-1 receptor activity	4	0.422833	0.00323802	205403_AT, 205227_AT, 202948_AT, 206618_AT	803	7	16881	12.0128	0.96221	0.42071	5.00138
UP_SEQ_FEATURE	active site:Proton donor	19	2.00846	0.00327651	235502_AT, 209160_AT, 208168_S_AT, 235104_AT, 201572_X_AT, 201904_S_AT, 205627_AT, 227088_AT, 204172_AT, 211840_S_AT, 206945_AT, 226925_AT, 211334_AT, 218795_AT, 206522_AT, 203434_S_AT, 206851_AT, 206574_S_AT, 206632_S_AT	884	200	20063	2.15609	0.999908	0.510905	5.70284
UP_SEQ_FEATURE	site:Reactive bond	8	0.845666	0.0032857	209676_AT, 214539_AT, 200602_AT, 206310_AT, 207636_AT, 202627_S_AT, 212190_AT, 200986_AT	884	45	20063	4.03479	0.999911	0.48623	5.71839
UP_SEQ_FEATURE	metal ion-binding site:Calcium 2	9	0.951374	0.00332921	206043_S_AT, 211412_AT, 227824_AT, 201069_AT, 207329_AT, 223529_AT, 203936_S_AT, 204259_AT, 213479_AT	884	57	20063	3.58353	0.999921	0.467315	5.79201
UP_KEYWORDS	Chemotaxis	12	1.2685	0.00333431	206366_X_AT, 206390_X_AT, 229967_AT, 210548_AT, 207850_AT, 214567_S_AT, 207008_AT, 214146_S_AT, 210772_AT, 220088_AT, 210839_S_AT, 209774_X_AT, 203535_AT	899	97	20581	2.83215	0.77378	0.0453831	4.62056
GOTERM_BP_DIRECT	GO:0051988~regulation of attachment of spindle microtubules to kinetochore	4	0.422833	0.00339367	219787_S_AT, 210232_AT, 204641_AT, 222077_S_AT	812	7	16792	11.817	0.999987	0.321909	6.0015
GOTERM_BP_DIRECT	GO:0006366~transcription from RNA polymerase II promoter	40	4.22833	0.00342865	214638_S_AT, 204420_AT, 203348_S_AT, 213260_AT, 204432_AT, 219528_S_AT, 202820_AT, 206634_AT, 227646_AT, 210419_AT, 213147_AT, 211220_S_AT, 208501_AT, 205267_AT, 229706_AT, 212148_AT, 209211_AT, 207968_S_AT, 206847_S_AT, 203751_X_AT, 216930_AT, 202672_S_AT, 227404_S_AT, 213906_AT, 205193_AT, 218832_X_AT, 209407_S_AT, 213844_AT, 216994_S_AT, 224970_AT, 221234_S_AT, 214523_AT, 201416_AT, 210892_S_A…	812	513	16792	1.61246	0.999989	0.31573	6.06155
GOTERM_BP_DIRECT	GO:0090023~positive regulation of neutrophil chemotaxis	6	0.634249	0.00343923	206366_X_AT, 204470_AT, 207850_AT, 214567_S_AT, 207008_AT, 220088_AT, 209774_X_AT	812	22	16792	5.63995	0.999989	0.30809	6.07971
INTERPRO	IPR013763:Cyclin-like	8	0.845666	0.00359157	211540_S_AT, 214638_S_AT, 202705_AT, 214710_S_AT, 205899_AT, 204995_AT, 203418_AT, 205034_AT	851	44	18559	3.96517	0.993271	0.319354	5.75118
GOTERM_BP_DIRECT	GO:0045766~positive regulation of angiogenesis	14	1.47992	0.00365872	227824_AT, 209543_S_AT, 209369_AT, 201110_S_AT, 203922_S_AT, 220088_AT, 209365_S_AT, 209094_AT, 210244_AT, 207206_S_AT, 209395_AT, 207008_AT, 202627_S_AT, 210512_S_AT	812	115	16792	2.51754	0.999995	0.315865	6.4556
GOTERM_BP_DIRECT	GO:0042554~superoxide anion generation	5	0.528541	0.00366464	207206_S_AT, 204961_S_AT, 214084_X_AT, 209949_AT, 203922_S_AT, 220811_AT	812	14	16792	7.38564	0.999995	0.308363	6.46572
UP_SEQ_FEATURE	compositionally biased region:Poly-Ala	31	3.27696	0.00379903	230218_AT, 216860_S_AT, 213260_AT, 204432_AT, 229638_AT, 210117_AT, 206634_AT, 205899_AT, 225687_AT, 207824_S_AT, 218829_S_AT, 212574_X_AT, 212148_AT, 206847_S_AT, 203751_X_AT, 200998_S_AT, 211540_S_AT, 207069_S_AT, 204647_AT, 213823_AT, 216994_S_AT, 225233_AT, 208608_S_AT, 235052_AT, 201367_S_AT, 225589_AT, 209982_S_AT, 213075_AT, 210239_AT, 204896_S_AT, 227923_AT	884	404	20063	1.7415	0.999979	0.490307	6.5834
GOTERM_BP_DIRECT	GO:0007498~mesoderm development	7	0.739958	0.00384206	235502_AT, 204468_S_AT, 216860_S_AT, 206464_AT, 229638_AT, 210512_S_AT, 201329_S_AT	812	32	16792	4.52371	0.999997	0.312854	6.76849
KEGG_PATHWAY	hsa05219:Bladder cancer	8	0.845666	0.00385657	211540_S_AT, 201131_S_AT, 201069_AT, 207039_AT, 211214_S_AT, 201110_S_AT, 203936_S_AT, 210512_S_AT	346	41	6879	3.87932	0.628123	0.151992	4.91364
GOTERM_BP_DIRECT	GO:0006915~apoptotic process	43	4.54545	0.00385951	227824_AT, 235502_AT, 205962_AT, 226071_AT, 223746_AT, 206907_AT, 243797_AT, 204285_S_AT, 203187_AT, 210164_AT, 202820_AT, 209615_S_AT, 220088_AT, 202871_AT, 234764_X_AT, 210944_S_AT, 203755_AT, 209395_AT, 231771_AT, 207968_S_AT, 216016_AT, 205970_AT, 203213_AT, 211540_S_AT, 207039_AT, 218832_X_AT, 211214_S_AT, 201743_AT, 232365_AT, 209234_AT, 209642_AT, 212805_AT, 205488_AT, 224916_AT, 209294_X_…	812	567	16792	1.56831	0.999997	0.3066	6.79823
GOTERM_BP_DIRECT	GO:0045944~positive regulation of transcription from RNA polymerase II promoter	67	7.08245	0.00386955	214638_S_AT, 203348_S_AT, 213260_AT, 204432_AT, 219528_S_AT, 206634_AT, 202820_AT, 242794_AT, 234764_X_AT, 211220_S_AT, 218788_S_AT, 207202_S_AT, 205468_S_AT, 209211_AT, 212148_AT, 216016_AT, 218832_X_AT, 213844_AT, 224970_AT, 201291_S_AT, 214523_AT, 205600_X_AT, 212240_S_AT, 224916_AT, 201329_S_AT, 206067_S_AT, 244043_AT, 210511_S_AT, 206390_X_AT, 206545_AT, 206343_S_AT, 204420_AT, 229778_AT, 20…	812	981	16792	1.41238	0.999997	0.30016	6.81532
UP_KEYWORDS	Kinetochore	12	1.2685	0.003907	204962_S_AT, 203755_AT, 217640_X_AT, 212413_AT, 230165_AT, 204162_AT, 223381_AT, 204641_AT, 205046_AT, 209891_AT, 209642_AT, 222848_AT	899	99	20581	2.77494	0.824834	0.0514194	5.39391
GOTERM_MF_DIRECT	GO:0005540~hyaluronic acid binding	6	0.634249	0.00393556	204489_S_AT, 204150_AT, 205143_AT, 207165_AT, 204619_S_AT, 206025_S_AT	803	23	16881	5.48411	0.981366	0.433889	6.04764
INTERPRO	IPR000538:Link	5	0.528541	0.00397716	204489_S_AT, 204150_AT, 205143_AT, 204619_S_AT, 206025_S_AT	851	15	18559	7.26949	0.996071	0.326766	6.3498
SMART	SM00255:TIR	6	0.634249	0.0040469	229560_AT, 205227_AT, 202948_AT, 210176_AT, 206618_AT, 207072_AT	532	21	10057	5.40118	0.713201	0.268197	5.29524
GOTERM_MF_DIRECT	GO:0051015~actin filament binding	15	1.58562	0.00405079	222826_AT, 210088_X_AT, 202565_S_AT, 206937_AT, 212364_AT, 209344_AT, 201669_S_AT, 205268_S_AT, 201564_S_AT, 205538_AT, 205190_AT, 209447_AT, 202761_S_AT, 240793_AT, 212372_AT	803	132	16881	2.38891	0.983421	0.400974	6.21944
GOTERM_BP_DIRECT	GO:0016477~cell migration	18	1.90275	0.00405994	203213_AT, 207610_S_AT, 213844_AT, 213260_AT, 201110_S_AT, 203187_AT, 230563_AT, 226980_AT, 201564_S_AT, 218686_S_AT, 206576_S_AT, 225687_AT, 201015_S_AT, 209035_AT, 207160_AT, 208650_S_AT, 207011_S_AT, 204731_AT	812	172	16792	2.16417	0.999999	0.305372	7.13905
GOTERM_BP_DIRECT	GO:0001666~response to hypoxia	18	1.90275	0.00405994	227824_AT, 227404_S_AT, 201069_AT, 203710_AT, 203868_S_AT, 204639_AT, 201110_S_AT, 208442_S_AT, 209615_S_AT, 206622_AT, 220668_S_AT, 210451_AT, 208690_S_AT, 208650_S_AT, 210512_S_AT, 201242_S_AT, 205970_AT, 204731_AT	812	172	16792	2.16417	0.999999	0.305372	7.13905
UP_SEQ_FEATURE	domain:TIR	6	0.634249	0.00416003	229560_AT, 205227_AT, 202948_AT, 210176_AT, 206618_AT, 207072_AT	884	25	20063	5.44697	0.999993	0.500777	7.18723
UP_KEYWORDS	Serine/threonine-protein kinase	30	3.17125	0.0042185	227824_AT, 205962_AT, 223746_AT, 201939_AT, 243797_AT, 204641_AT, 202968_S_AT, 209615_S_AT, 204822_AT, 208178_X_AT, 204510_AT, 203755_AT, 224407_S_AT, 219148_AT, 209464_AT, 224412_S_AT, 240793_AT, 203213_AT, 229584_AT, 204886_AT, 211214_S_AT, 224823_AT, 208442_S_AT, 204061_AT, 209642_AT, 218311_AT, 207143_AT, 206106_AT, 204396_S_AT, 204092_S_AT	899	393	20581	1.74757	0.847593	0.0538266	5.81211
UP_SEQ_FEATURE	metal ion-binding site:Calcium 1	8	0.845666	0.00422096	211412_AT, 227824_AT, 201069_AT, 207329_AT, 223529_AT, 203936_S_AT, 204259_AT, 213479_AT	884	47	20063	3.8631	0.999994	0.486106	7.28878
GOTERM_BP_DIRECT	GO:0000083~regulation of transcription involved in G1/S transition of mitotic cell cycle	6	0.634249	0.0042224	203213_AT, 211540_S_AT, 201890_AT, 203967_AT, 205899_AT, 218875_S_AT	812	23	16792	5.39473	0.999999	0.308587	7.41446
GOTERM_MF_DIRECT	GO:0003777~microtubule motor activity	11	1.16279	0.00449607	218355_AT, 221258_S_AT, 218755_AT, 219306_AT, 226003_AT, 222039_AT, 204444_AT, 205046_AT, 209234_AT, 204709_S_AT, 228112_AT	803	80	16881	2.89058	0.989446	0.396915	6.88055
GOTERM_MF_DIRECT	GO:0005161~platelet-derived growth factor receptor binding	5	0.528541	0.00453374	202948_AT, 227396_AT, 210512_S_AT, 201389_AT, 222719_S_AT	803	15	16881	7.00747	0.989842	0.368052	6.93627
UP_SEQ_FEATURE	domain:BTB	15	1.58562	0.00454685	230218_AT, 223412_AT, 226245_AT, 221234_S_AT, 228377_AT, 227875_AT, 235142_AT, 242088_AT, 226479_AT, 204182_S_AT, 201362_AT, 227329_AT, 242433_AT, 225539_AT, 219312_S_AT	884	144	20063	2.36414	0.999998	0.493132	7.83014
INTERPRO	IPR001811:Chemokine interleukin-8-like domain	8	0.845666	0.00463572	206366_X_AT, 206390_X_AT, 204470_AT, 210548_AT, 207850_AT, 214567_S_AT, 207815_AT, 214146_S_AT, 209774_X_AT	851	46	18559	3.79278	0.998433	0.349865	7.36396
GOTERM_BP_DIRECT	GO:0006952~defense response	10	1.05708	0.00473764	208470_S_AT, 207741_X_AT, 205683_X_AT, 214523_AT, 204623_AT, 206881_S_AT, 206020_AT, 210511_S_AT, 208335_S_AT, 216016_AT, 207802_AT, 206697_S_AT	812	67	16792	3.08654	1	0.332045	8.28277
GOTERM_CC_DIRECT	GO:0000775~chromosome, centromeric region	9	0.951374	0.00478595	204962_S_AT, 235502_AT, 230165_AT, 212020_S_AT, 204162_AT, 213599_AT, 223381_AT, 205046_AT, 218726_AT	853	57	18224	3.37336	0.913421	0.134046	6.69323
UP_SEQ_FEATURE	repeat:LRR 11	12	1.2685	0.0048544	229560_AT, 229584_AT, 218326_S_AT, 230670_AT, 201743_AT, 207790_AT, 230680_AT, 205046_AT, 202761_S_AT, 226884_AT, 228112_AT, 211596_S_AT	884	101	20063	2.69652	0.999999	0.498073	8.33833
GOTERM_CC_DIRECT	GO:0000922~spindle pole	13	1.37421	0.00492977	235502_AT, 202870_S_AT, 234308_AT, 204641_AT, 204444_AT, 242041_AT, 213058_AT, 201082_S_AT, 234764_X_AT, 201896_S_AT, 203967_AT, 214710_S_AT, 215759_AT	853	109	18224	2.54807	0.919572	0.130661	6.88775
UP_KEYWORDS	Heparin-binding	11	1.16279	0.00494798	206390_X_AT, 211743_S_AT, 210548_AT, 202018_S_AT, 200602_AT, 209035_AT, 201110_S_AT, 207815_AT, 210512_S_AT, 219295_S_AT, 212190_AT	899	88	20581	2.86165	0.890004	0.0611186	6.78473
UP_KEYWORDS	Cytoplasm	244	25.7928	0.00500505	204641_AT, 208178_X_AT, 210944_S_AT, 226094_AT, 220885_S_AT, 214539_AT, 203764_AT, 203771_S_AT, 205468_S_AT, 215501_S_AT, 216016_AT, 203213_AT, 201890_AT, 221234_S_AT, 214007_S_AT, 201334_S_AT, 212775_AT, 201037_AT, 206207_AT, 201367_S_AT, 225331_AT, 206067_S_AT, 206301_AT, 201309_X_AT, 212374_AT, 201896_S_AT, 201283_S_AT, 226065_AT, 209686_AT, 232180_AT, 210746_S_AT, 209949_AT, 203765_AT, 205279…	899	4816	20581	1.15987	0.892776	0.060139	6.86043
GOTERM_BP_DIRECT	GO:0009952~anterior/posterior pattern specification	11	1.16279	0.00504162	213147_AT, 235521_AT, 213823_AT, 213844_AT, 208557_AT, 205559_S_AT, 205600_X_AT, 212148_AT, 231767_AT, 216417_X_AT, 206847_S_AT	812	80	16792	2.84347	1	0.342134	8.79144
UP_SEQ_FEATURE	repeat:LRR 10	13	1.37421	0.00507638	229560_AT, 229584_AT, 218326_S_AT, 230670_AT, 201743_AT, 207790_AT, 230680_AT, 205046_AT, 231804_AT, 202761_S_AT, 226884_AT, 228112_AT, 211596_S_AT	884	116	20063	2.54348	0.999999	0.496702	8.70345
UP_KEYWORDS	Allosteric enzyme	8	0.845666	0.00510247	205962_AT, 201572_X_AT, 209615_S_AT, 205936_S_AT, 227088_AT, 201037_AT, 210451_AT, 210976_S_AT	899	49	20581	3.73767	0.897348	0.0596702	6.98952
GOTERM_CC_DIRECT	GO:0009986~cell surface	40	4.22833	0.00515151	239205_S_AT, 206545_AT, 219890_AT, 201874_AT, 202948_AT, 203868_S_AT, 201839_S_AT, 201110_S_AT, 205653_AT, 220088_AT, 208890_S_AT, 206576_S_AT, 209676_AT, 205884_AT, 210512_S_AT, 201389_AT, 201392_S_AT, 204489_S_AT, 206871_AT, 200983_X_AT, 202018_S_AT, 202089_S_AT, 200602_AT, 228621_AT, 204639_AT, 206208_AT, 220202_S_AT, 209294_X_AT, 203987_AT, 227396_AT, 207165_AT, 205262_AT, 207008_AT, 204259_A…	853	542	18224	1.57672	0.928214	0.129454	7.18692
GOTERM_BP_DIRECT	GO:0051256~mitotic spindle midzone assembly	4	0.422833	0.00523583	218355_AT, 209464_AT, 222077_S_AT, 204709_S_AT	812	8	16792	10.3399	1	0.345786	9.11504
UP_SEQ_FEATURE	compositionally biased region:Poly-Gly	24	2.537	0.00524749	230218_AT, 207069_S_AT, 216860_S_AT, 206283_S_AT, 225980_AT, 213823_AT, 228621_AT, 213260_AT, 208719_S_AT, 206634_AT, 208178_X_AT, 201367_S_AT, 209294_X_AT, 225056_AT, 218904_S_AT, 213147_AT, 210239_AT, 207824_S_AT, 225385_S_AT, 212574_X_AT, 210770_S_AT, 204720_S_AT, 200998_S_AT, 223161_AT	884	292	20063	1.8654	1	0.492122	8.98398
GOTERM_BP_DIRECT	GO:0007018~microtubule-based movement	11	1.16279	0.00550957	218355_AT, 221258_S_AT, 218755_AT, 219306_AT, 226003_AT, 222039_AT, 204444_AT, 205046_AT, 209234_AT, 222077_S_AT, 204709_S_AT	812	81	16792	2.80837	1	0.353339	9.5693
UP_SEQ_FEATURE	repeat:LRR 13	10	1.05708	0.00553914	229560_AT, 229584_AT, 218326_S_AT, 230670_AT, 207790_AT, 230680_AT, 205046_AT, 202761_S_AT, 228112_AT, 211596_S_AT	884	75	20063	3.02609	1	0.495493	9.46023
UP_KEYWORDS	Kinase	48	5.074	0.00560681	227824_AT, 205962_AT, 223746_AT, 201939_AT, 243797_AT, 204641_AT, 227556_AT, 202609_AT, 202968_S_AT, 209615_S_AT, 208178_X_AT, 204822_AT, 204510_AT, 210451_AT, 203755_AT, 226094_AT, 224407_S_AT, 219148_AT, 209464_AT, 224412_S_AT, 210976_S_AT, 205632_S_AT, 240793_AT, 203213_AT, 229584_AT, 204886_AT, 206674_AT, 204468_S_AT, 207039_AT, 211214_S_AT, 206464_AT, 224823_AT, 204347_AT, 212240_S_AT, 20844…	899	735	20581	1.49507	0.918083	0.0637226	7.65514
GOTERM_BP_DIRECT	GO:0043065~positive regulation of apoptotic process	26	2.74841	0.00569453	211071_S_AT, 226071_AT, 223746_AT, 204420_AT, 209686_AT, 204285_S_AT, 227948_AT, 214671_S_AT, 208178_X_AT, 206310_AT, 204748_AT, 205468_S_AT, 201392_S_AT, 207039_AT, 213844_AT, 201334_S_AT, 201416_AT, 201291_S_AT, 232365_AT, 208442_S_AT, 205488_AT, 219787_S_AT, 206067_S_AT, 219628_AT, 218224_AT, 204959_AT	812	300	16792	1.79225	1	0.356048	9.87502
KEGG_PATHWAY	hsa04380:Osteoclast differentiation	15	1.58562	0.00577084	204420_AT, 202948_AT, 207655_S_AT, 204007_AT, 212240_S_AT, 209949_AT, 215838_AT, 203922_S_AT, 206106_AT, 206301_AT, 202949_S_AT, 204961_S_AT, 214084_X_AT, 206881_S_AT, 204006_S_AT, 203751_X_AT	346	131	6879	2.27651	0.77273	0.19076	7.26891
UP_SEQ_FEATURE	repeat:LRR 8	15	1.58562	0.00578887	229584_AT, 229560_AT, 218326_S_AT, 230670_AT, 223552_AT, 201743_AT, 230680_AT, 202761_S_AT, 226884_AT, 228112_AT, 211596_S_AT, 207790_AT, 210176_AT, 205046_AT, 231804_AT	884	148	20063	2.30024	1	0.496067	9.86617
INTERPRO	IPR000157:Toll/interleukin-1 receptor homology (TIR) domain	6	0.634249	0.00587167	229560_AT, 205227_AT, 202948_AT, 210176_AT, 206618_AT, 207072_AT	851	26	18559	5.03272	0.999721	0.400468	9.2395
GOTERM_MF_DIRECT	GO:0005524~ATP binding	93	9.83087	0.00589178	218355_AT, 227824_AT, 201939_AT, 222039_AT, 204641_AT, 204444_AT, 209615_S_AT, 211207_S_AT, 208178_X_AT, 204510_AT, 212062_AT, 210451_AT, 203755_AT, 226094_AT, 200946_X_AT, 221258_S_AT, 216260_AT, 214805_AT, 213217_AT, 223229_AT, 223849_S_AT, 216016_AT, 207691_X_AT, 224747_AT, 210976_S_AT, 203213_AT, 229584_AT, 215053_AT, 204468_S_AT, 216994_S_AT, 206464_AT, 224823_AT, 204347_AT, 214007_S_AT, 201…	803	1495	16881	1.30775	0.997441	0.418749	8.92457
GOTERM_CC_DIRECT	GO:0005874~microtubule	26	2.74841	0.00608647	218355_AT, 234308_AT, 218876_AT, 222039_AT, 204444_AT, 204641_AT, 201082_S_AT, 228112_AT, 205110_S_AT, 221258_S_AT, 220885_S_AT, 215116_S_AT, 222077_S_AT, 205970_AT, 218755_AT, 203151_AT, 242041_AT, 238756_AT, 209234_AT, 225331_AT, 219306_AT, 226003_AT, 233207_AT, 204092_S_AT, 205046_AT, 204709_S_AT	853	311	18224	1.78611	0.955559	0.144166	8.43859
GOTERM_BP_DIRECT	GO:0060216~definitive hemopoiesis	5	0.528541	0.0061691	206283_S_AT, 204069_AT, 231767_AT, 201367_S_AT, 204731_AT	812	16	16792	6.46244	1	0.372546	10.655
GOTERM_BP_DIRECT	GO:0007051~spindle organization	5	0.528541	0.0061691	204092_S_AT, 204444_AT, 209464_AT, 219918_S_AT, 204822_AT	812	16	16792	6.46244	1	0.372546	10.655
UP_SEQ_FEATURE	repeat:LRR 9	14	1.47992	0.00623283	229584_AT, 229560_AT, 218326_S_AT, 223552_AT, 201743_AT, 230670_AT, 230680_AT, 202761_S_AT, 226884_AT, 228112_AT, 211596_S_AT, 207790_AT, 205046_AT, 231804_AT	884	134	20063	2.37119	1	0.507625	10.5836
GOTERM_CC_DIRECT	GO:0097149~centralspindlin complex	3	0.317125	0.0063461	219787_S_AT, 222077_S_AT, 204709_S_AT	853	3	18224	21.3646	0.961102	0.143251	8.78336
KEGG_PATHWAY	hsa05146:Amoebiasis	13	1.37421	0.00653673	227824_AT, 205403_AT, 214539_AT, 201743_AT, 202948_AT, 238732_AT, 207160_AT, 212240_S_AT, 230266_AT, 213110_S_AT, 205653_AT, 206177_S_AT, 205349_AT	346	106	6879	2.4383	0.81342	0.189304	8.19606
GOTERM_MF_DIRECT	GO:0017159~pantetheine hydrolase activity	3	0.317125	0.00654958	220528_AT, 205922_AT, 205844_AT	803	3	16881	21.0224	0.998689	0.424818	9.87328
SMART	SM00445:LINK	5	0.528541	0.00657939	204489_S_AT, 204150_AT, 205143_AT, 204619_S_AT, 206025_S_AT	532	15	10057	6.30138	0.869077	0.334109	8.47564
UP_SEQ_FEATURE	repeat:LRR 15	8	0.845666	0.00667886	229560_AT, 229584_AT, 218326_S_AT, 207790_AT, 230680_AT, 205046_AT, 228112_AT, 211596_S_AT	884	51	20063	3.56011	1	0.518178	11.2989
GOTERM_CC_DIRECT	GO:0005886~plasma membrane	224	23.6786	0.00674788	229971_AT, 209543_S_AT, 210944_S_AT, 226094_AT, 207674_AT, 226086_AT, 236223_S_AT, 209211_AT, 204489_S_AT, 227182_AT, 215838_AT, 203922_S_AT, 201681_S_AT, 209982_S_AT, 227396_AT, 220005_AT, 242426_AT, 239457_AT, 204803_S_AT, 205844_AT, 214671_S_AT, 210746_S_AT, 203757_S_AT, 203765_AT, 205279_S_AT, 205653_AT, 203859_S_AT, 202871_AT, 205389_S_AT, 201028_S_AT, 229230_AT, 205268_S_AT, 227703_S_AT, 20…	853	4121	18224	1.16129	0.968352	0.14526	9.31454
UP_KEYWORDS	Collagen degradation	5	0.528541	0.00674899	201069_AT, 207329_AT, 203936_S_AT, 204259_AT, 207341_AT	899	18	20581	6.35923	0.95088	0.0743589	9.14623
SMART	SM00199:SCY	8	0.845666	0.00676039	206366_X_AT, 206390_X_AT, 204470_AT, 210548_AT, 207850_AT, 214567_S_AT, 207815_AT, 214146_S_AT, 209774_X_AT	532	43	10057	3.51705	0.876222	0.294051	8.69911
GOTERM_BP_DIRECT	GO:0021773~striatal medium spiny neuron differentiation	3	0.317125	0.00676501	219528_S_AT, 210511_S_AT, 227923_AT	812	3	16792	20.6798	1	0.393408	11.6253
GOTERM_CC_DIRECT	GO:0005911~cell-cell junction	17	1.79704	0.00687119	209238_AT, 200602_AT, 214007_S_AT, 212240_S_AT, 201564_S_AT, 209615_S_AT, 206576_S_AT, 219787_S_AT, 210232_AT, 201015_S_AT, 227396_AT, 204636_AT, 207011_S_AT, 201389_AT, 206440_AT, 205929_AT, 207717_S_AT	853	172	18224	2.11162	0.970294	0.141773	9.47698
GOTERM_BP_DIRECT	GO:0031100~organ regeneration	8	0.845666	0.00695162	203213_AT, 206674_AT, 209369_AT, 212020_S_AT, 201392_S_AT, 203418_AT, 220088_AT, 204731_AT	812	47	16792	3.51997	1	0.395025	11.9271
GOTERM_BP_DIRECT	GO:0051781~positive regulation of cell division	8	0.845666	0.00695162	206283_S_AT, 209035_AT, 242041_AT, 214146_S_AT, 210512_S_AT, 222719_S_AT, 232151_AT, 229124_AT	812	47	16792	3.51997	1	0.395025	11.9271
GOTERM_BP_DIRECT	GO:0070098~chemokine-mediated signaling pathway	10	1.05708	0.00695887	206366_X_AT, 206390_X_AT, 204470_AT, 210548_AT, 207850_AT, 214567_S_AT, 207008_AT, 207815_AT, 214146_S_AT, 208335_S_AT, 209774_X_AT	812	71	16792	2.91265	1	0.388836	11.9388
GOTERM_BP_DIRECT	GO:0009612~response to mechanical stimulus	9	0.951374	0.00715267	220570_AT, 204420_AT, 209395_AT, 214710_S_AT, 201110_S_AT, 204896_S_AT, 219602_S_AT, 203751_X_AT, 228112_AT	812	59	16792	3.15455	1	0.390799	12.2512
GOTERM_CC_DIRECT	GO:0000777~condensed chromosome kinetochore	11	1.16279	0.00730603	203755_AT, 212413_AT, 230165_AT, 204162_AT, 223381_AT, 204641_AT, 205046_AT, 218726_AT, 209891_AT, 209642_AT, 222848_AT	853	87	18224	2.70127	0.97624	0.144289	10.0476
UP_KEYWORDS	Cyclin	7	0.739958	0.00732274	214638_S_AT, 202705_AT, 207039_AT, 214710_S_AT, 205899_AT, 203418_AT, 205034_AT	899	40	20581	4.00631	0.962017	0.0785117	9.88678
INTERPRO	IPR001304:C-type lectin	11	1.16279	0.00744779	214470_AT, 219947_AT, 211743_S_AT, 219890_AT, 210004_AT, 205143_AT, 221698_S_AT, 204619_S_AT, 207723_S_AT, 220646_S_AT, 220811_AT	851	89	18559	2.69543	0.999969	0.457326	11.5795
GOTERM_BP_DIRECT	GO:0002544~chronic inflammatory response	4	0.422833	0.00757379	210244_AT, 203868_S_AT, 205844_AT, 201110_S_AT	812	9	16792	9.19102	1	0.402012	12.9263
GOTERM_BP_DIRECT	GO:0048010~vascular endothelial growth factor receptor signaling pathway	10	1.05708	0.00762181	210232_AT, 205962_AT, 206106_AT, 213260_AT, 204961_S_AT, 203187_AT, 212240_S_AT, 210512_S_AT, 214084_X_AT, 209949_AT, 203922_S_AT	812	72	16792	2.87219	1	0.397766	13.003
UP_KEYWORDS	Membrane	363	38.3721	0.00764677	229971_AT, 209543_S_AT, 205406_S_AT, 203184_AT, 226338_AT, 222957_AT, 207735_AT, 211596_S_AT, 221681_S_AT, 228497_AT, 226094_AT, 207674_AT, 203485_AT, 226086_AT, 236223_S_AT, 238063_AT, 227747_AT, 204489_S_AT, 227182_AT, 201334_S_AT, 230266_AT, 215838_AT, 203922_S_AT, 218686_S_AT, 201681_S_AT, 206043_S_AT, 209982_S_AT, 206301_AT, 227396_AT, 223575_AT, 220005_AT, 205237_AT, 226065_AT, 242426_AT, 2…	899	7494	20581	1.10892	0.967153	0.0799382	10.3025
GOTERM_BP_DIRECT	GO:0031589~cell-substrate adhesion	5	0.528541	0.00776337	207069_S_AT, 207788_S_AT, 204061_AT, 201389_AT, 205608_S_AT	812	17	16792	6.08229	1	0.39736	13.2287
INTERPRO	IPR004367:Cyclin, C-terminal domain	5	0.528541	0.00799283	202705_AT, 214710_S_AT, 205899_AT, 203418_AT, 205034_AT	851	18	18559	6.05791	0.999986	0.461896	12.3754
GOTERM_MF_DIRECT	GO:0008009~chemokine activity	8	0.845666	0.0080168	206366_X_AT, 206390_X_AT, 204470_AT, 210548_AT, 207850_AT, 214567_S_AT, 207815_AT, 214146_S_AT, 209774_X_AT	803	49	16881	3.43223	0.999705	0.464928	11.9561
UP_SEQ_FEATURE	metal ion-binding site:Zinc 2; in inhibited form	4	0.422833	0.0080809	201069_AT, 207329_AT, 203936_S_AT, 204259_AT	884	10	20063	9.07828	1	0.573158	13.5125
UP_KEYWORDS	Iron	25	2.64271	0.00831736	205808_AT, 243706_AT, 221778_AT, 210452_X_AT, 202018_S_AT, 200602_AT, 201890_AT, 214627_AT, 206514_S_AT, 220807_AT, 209163_AT, 203922_S_AT, 212531_AT, 206515_AT, 217226_S_AT, 206700_S_AT, 235609_AT, 220176_AT, 206754_S_AT, 207206_S_AT, 200832_S_AT, 204748_AT, 236305_AT, 207469_S_AT, 240336_AT, 205676_AT	899	324	20581	1.76645	0.975686	0.0846905	11.1573
GOTERM_BP_DIRECT	GO:0035987~endodermal cell differentiation	6	0.634249	0.00863842	201069_AT, 207329_AT, 205884_AT, 203936_S_AT, 201389_AT, 210511_S_AT	812	27	16792	4.59551	1	0.424735	14.6114
GOTERM_MF_DIRECT	GO:0001077~transcriptional activator activity, RNA polymerase II core promoter proximal region sequence-specific binding	21	2.21987	0.00898788	203920_AT, 213906_AT, 227404_S_AT, 213844_AT, 204420_AT, 224970_AT, 216994_S_AT, 204432_AT, 201416_AT, 214523_AT, 219528_S_AT, 204069_AT, 227646_AT, 213147_AT, 206067_S_AT, 209211_AT, 212148_AT, 207968_S_AT, 206847_S_AT, 216930_AT, 219834_AT	803	236	16881	1.87064	0.99989	0.478655	13.3098
GOTERM_MF_DIRECT	GO:0008134~transcription factor binding	24	2.537	0.00907657	211540_S_AT, 201348_AT, 223746_AT, 225980_AT, 218832_X_AT, 207039_AT, 226245_AT, 209543_S_AT, 224970_AT, 213260_AT, 212240_S_AT, 202820_AT, 224916_AT, 244043_AT, 210426_X_AT, 214765_S_AT, 207788_S_AT, 202949_S_AT, 209211_AT, 212148_AT, 206847_S_AT, 216016_AT, 210839_S_AT, 203751_X_AT	803	284	16881	1.77654	0.9999	0.458789	13.4324
GOTERM_BP_DIRECT	GO:0046777~protein autophosphorylation	17	1.79704	0.00920729	229584_AT, 205962_AT, 206674_AT, 223746_AT, 211214_S_AT, 243797_AT, 206464_AT, 204641_AT, 204061_AT, 208442_S_AT, 223627_AT, 209615_S_AT, 204822_AT, 224407_S_AT, 204092_S_AT, 204396_S_AT, 209464_AT	812	172	16792	2.04393	1	0.439196	15.4991
INTERPRO	IPR020479:Homeodomain, metazoa	11	1.16279	0.00934957	213147_AT, 235521_AT, 213823_AT, 213844_AT, 208557_AT, 205600_X_AT, 231767_AT, 214639_S_AT, 216417_X_AT, 210419_AT, 206847_S_AT	851	92	18559	2.60753	0.999998	0.497024	14.3276
GOTERM_BP_DIRECT	GO:0016337~single organismal cell-cell adhesion	12	1.2685	0.00946557	204489_S_AT, 201131_S_AT, 209543_S_AT, 203868_S_AT, 210262_AT, 229461_X_AT, 201015_S_AT, 205844_AT, 208650_S_AT, 205929_AT, 201681_S_AT, 207717_S_AT	812	101	16792	2.45701	1	0.442154	15.8992
GOTERM_BP_DIRECT	GO:0006977~DNA damage response, signal transduction by p53 class mediator resulting in cell cycle arrest	9	0.951374	0.00961417	203213_AT, 244043_AT, 220885_S_AT, 228033_AT, 201939_AT, 214710_S_AT, 204092_S_AT, 201416_AT, 208442_S_AT	812	62	16792	3.00191	1	0.441276	16.1286
GOTERM_MF_DIRECT	GO:0042802~identical protein binding	51	5.39112	0.0096195	219511_S_AT, 223131_S_AT, 201572_X_AT, 200946_X_AT, 203936_S_AT, 218726_AT, 215116_S_AT, 230481_AT, 210976_S_AT, 229584_AT, 222826_AT, 232365_AT, 224916_AT, 220826_AT, 209041_S_AT, 209962_AT, 209995_S_AT, 210511_S_AT, 224191_X_AT, 216060_S_AT, 205962_AT, 223746_AT, 206545_AT, 209686_AT, 232180_AT, 201110_S_AT, 202871_AT, 210232_AT, 228274_AT, 228033_AT, 202949_S_AT, 215054_AT, 224407_S_AT, 210512…	803	749	16881	1.43143	0.999942	0.456742	14.1797
GOTERM_CC_DIRECT	GO:0098793~presynapse	9	0.951374	0.00964005	209238_AT, 239084_AT, 209982_S_AT, 222826_AT, 214765_S_AT, 226086_AT, 227703_S_AT, 210770_S_AT, 206440_AT	853	64	18224	3.0044	0.992847	0.179311	13.054
UP_KEYWORDS	Primary microcephaly	5	0.528541	0.00997201	218338_AT, 207143_AT, 220885_S_AT, 205046_AT, 219918_S_AT	899	20	20581	5.7233	0.988436	0.0985194	13.234
GOTERM_BP_DIRECT	GO:0010033~response to organic substance	6	0.634249	0.0101072	205568_AT, 235502_AT, 201131_S_AT, 205081_AT, 204351_AT, 200782_AT	812	28	16792	4.43139	1	0.45183	16.8854
GOTERM_MF_DIRECT	GO:0008083~growth factor activity	16	1.69133	0.0103673	209524_AT, 216860_S_AT, 204470_AT, 207675_X_AT, 206343_S_AT, 221577_X_AT, 232151_AT, 229124_AT, 205110_S_AT, 209035_AT, 207160_AT, 214146_S_AT, 210512_S_AT, 222719_S_AT, 210511_S_AT, 242426_AT	803	162	16881	2.07629	0.999973	0.461601	15.1991
GOTERM_BP_DIRECT	GO:0055015~ventricular cardiac muscle cell development	4	0.422833	0.010435	203213_AT, 202949_S_AT, 214710_S_AT, 212372_AT	812	10	16792	8.27192	1	0.456586	17.3852
GOTERM_BP_DIRECT	GO:0034501~protein localization to kinetochore	4	0.422833	0.010435	203213_AT, 203755_AT, 209464_AT, 204822_AT	812	10	16792	8.27192	1	0.456586	17.3852
GOTERM_MF_DIRECT	GO:0000977~RNA polymerase II regulatory region sequence-specific DNA binding	19	2.00846	0.0104351	227404_S_AT, 206283_S_AT, 203348_S_AT, 213260_AT, 210419_AT, 235052_AT, 211220_S_AT, 223714_AT, 210426_X_AT, 228033_AT, 207202_S_AT, 213568_AT, 207968_S_AT, 242433_AT, 211721_S_AT, 220086_AT, 204799_AT, 216930_AT, 202672_S_AT	803	208	16881	1.92032	0.999975	0.444898	15.291
KEGG_PATHWAY	hsa05144:Malaria	8	0.845666	0.010463	214470_AT, 239205_S_AT, 216833_X_AT, 203868_S_AT, 201110_S_AT, 207160_AT, 205837_S_AT, 207459_X_AT, 208335_S_AT	346	49	6879	3.24596	0.932298	0.258576	12.8161
SMART	SM00385:CYCLIN	7	0.739958	0.0106048	211540_S_AT, 214638_S_AT, 202705_AT, 214710_S_AT, 205899_AT, 203418_AT, 205034_AT	532	36	10057	3.6758	0.962511	0.374437	13.3281
GOTERM_BP_DIRECT	GO:0022617~extracellular matrix disassembly	10	1.05708	0.010765	204489_S_AT, 201131_S_AT, 201069_AT, 206871_AT, 207329_AT, 207741_X_AT, 205683_X_AT, 203936_S_AT, 203184_AT, 204259_AT, 205653_AT	812	76	16792	2.72103	1	0.461208	17.8854
UP_SEQ_FEATURE	repeat:LRR 7	16	1.69133	0.0111357	229584_AT, 229560_AT, 218326_S_AT, 230670_AT, 201743_AT, 223552_AT, 230680_AT, 202761_S_AT, 226884_AT, 228112_AT, 211596_S_AT, 207790_AT, 210176_AT, 205046_AT, 231804_AT, 216016_AT	884	176	20063	2.06325	1	0.677939	18.1561
GOTERM_CC_DIRECT	GO:0072686~mitotic spindle	7	0.739958	0.0113899	219787_S_AT, 203213_AT, 210232_AT, 204092_S_AT, 222077_S_AT, 204709_S_AT, 219833_S_AT	853	41	18224	3.64761	0.997098	0.201244	15.2462
UP_KEYWORDS	Apoptosis	36	3.8055	0.0116558	227824_AT, 205962_AT, 226071_AT, 223746_AT, 204285_S_AT, 243797_AT, 203187_AT, 210164_AT, 202968_S_AT, 209615_S_AT, 202871_AT, 234764_X_AT, 203755_AT, 224407_S_AT, 213524_S_AT, 209395_AT, 207968_S_AT, 203213_AT, 207039_AT, 203710_AT, 211214_S_AT, 206464_AT, 200602_AT, 232365_AT, 209642_AT, 209234_AT, 212805_AT, 205488_AT, 224916_AT, 209294_X_AT, 212531_AT, 236083_AT, 219628_AT, 212374_AT, 204396_…	899	536	20581	1.5376	0.994578	0.111815	15.301
INTERPRO	IPR002477:Peptidoglycan binding-like	5	0.528541	0.0117699	201069_AT, 207329_AT, 203936_S_AT, 204259_AT, 207890_S_AT	851	20	18559	5.45212	1	0.560825	17.709
KEGG_PATHWAY	hsa04062:Chemokine signaling pathway	18	1.90275	0.0117768	206390_X_AT, 204115_AT, 218832_X_AT, 204470_AT, 207850_AT, 212240_S_AT, 209615_S_AT, 209774_X_AT, 210232_AT, 206366_X_AT, 210548_AT, 214567_S_AT, 204961_S_AT, 207008_AT, 207815_AT, 213217_AT, 204396_S_AT, 214146_S_AT, 214084_X_AT, 209576_AT	346	186	6879	1.92402	0.951817	0.261604	14.3134
INTERPRO	IPR012101:Biotinidase, eukaryotic	3	0.317125	0.0118188	220528_AT, 205922_AT, 205844_AT	851	4	18559	16.3563	1	0.544769	17.776
INTERPRO	IPR001195:Glycophorin	3	0.317125	0.0118188	216833_X_AT, 205837_S_AT, 207459_X_AT, 207854_AT	851	4	18559	16.3563	1	0.544769	17.776
UP_SEQ_FEATURE	metal ion-binding site:Calcium 3; via carbonyl oxygen	5	0.528541	0.0122552	211412_AT, 227824_AT, 201069_AT, 207329_AT, 203936_S_AT	884	21	20063	5.40374	1	0.700188	19.798
UP_KEYWORDS	Metal-binding	186	19.6617	0.0122615	225717_AT, 219265_AT, 213624_AT, 204641_AT, 206514_S_AT, 219528_S_AT, 201572_X_AT, 223131_S_AT, 201904_S_AT, 207735_AT, 204510_AT, 205349_AT, 210944_S_AT, 223714_AT, 206700_S_AT, 205081_AT, 208501_AT, 220992_S_AT, 203771_S_AT, 207824_S_AT, 203936_S_AT, 209211_AT, 236305_AT, 201389_AT, 211721_S_AT, 240336_AT, 205970_AT, 230481_AT, 210976_S_AT, 224725_AT, 243706_AT, 226885_AT, 201890_AT, 224823_AT,…	899	3640	20581	1.16982	0.995873	0.114853	16.0332
GOTERM_CC_DIRECT	GO:0000942~condensed nuclear chromosome outer kinetochore	3	0.317125	0.0122991	204162_AT, 214710_S_AT, 209642_AT	853	4	18224	16.0234	0.998185	0.208445	16.3648
GOTERM_CC_DIRECT	GO:0031262~Ndc80 complex	3	0.317125	0.0122991	204162_AT, 223381_AT, 209891_AT	853	4	18224	16.0234	0.998185	0.208445	16.3648
UP_KEYWORDS	Serine protease inhibitor	10	1.05708	0.0125925	209676_AT, 214539_AT, 200602_AT, 203021_AT, 215276_AT, 206310_AT, 207636_AT, 202627_S_AT, 212190_AT, 200986_AT	899	86	20581	2.662	0.996444	0.115375	16.4309
GOTERM_MF_DIRECT	GO:0004771~sterol esterase activity	3	0.317125	0.0126869	225847_AT, 209616_S_AT, 205910_S_AT	803	4	16881	15.7668	0.999997	0.492737	18.2895
GOTERM_MF_DIRECT	GO:0004674~protein serine/threonine kinase activity	29	3.06554	0.0127767	227824_AT, 214638_S_AT, 205962_AT, 223746_AT, 201939_AT, 243797_AT, 204641_AT, 202968_S_AT, 209615_S_AT, 204822_AT, 208178_X_AT, 204510_AT, 203755_AT, 219148_AT, 209464_AT, 224412_S_AT, 240793_AT, 229584_AT, 203213_AT, 204886_AT, 211214_S_AT, 202118_S_AT, 208442_S_AT, 204061_AT, 209642_AT, 218311_AT, 206106_AT, 204396_S_AT, 204092_S_AT	803	376	16881	1.62141	0.999998	0.47763	18.4069
UP_KEYWORDS	Zymogen	18	1.90275	0.0128554	201069_AT, 206871_AT, 207329_AT, 210164_AT, 205488_AT, 205653_AT, 206945_AT, 214765_S_AT, 207741_X_AT, 206666_AT, 206134_AT, 205927_S_AT, 205559_S_AT, 205683_X_AT, 203936_S_AT, 204259_AT, 202438_X_AT, 207341_AT, 207890_S_AT	899	214	20581	1.9256	0.996842	0.115299	16.7456
SMART	SM01332:SM01332	5	0.528541	0.0130081	202705_AT, 214710_S_AT, 205899_AT, 203418_AT, 205034_AT	532	18	10057	5.25115	0.982275	0.39595	16.1106
INTERPRO	IPR007110:Immunoglobulin-like domain	50	5.28541	0.0130813	201874_AT, 203868_S_AT, 206618_AT, 214777_AT, 208178_X_AT, 211596_S_AT, 207674_AT, 205227_AT, 205143_AT, 235982_AT, 205442_AT, 206881_S_AT, 204006_S_AT, 227747_AT, 222020_S_AT, 220000_AT, 204468_S_AT, 224823_AT, 229461_X_AT, 215838_AT, 212775_AT, 216560_X_AT, 213674_X_AT, 205403_AT, 206545_AT, 238654_AT, 206343_S_AT, 220068_AT, 216298_AT, 204007_AT, 223552_AT, 202948_AT, 230670_AT, 203757_S_AT, 2…	851	771	18559	1.4143	1	0.564803	19.4885
GOTERM_BP_DIRECT	GO:0042089~cytokine biosynthetic process	3	0.317125	0.0130972	206545_AT, 205559_S_AT, 214523_AT	812	4	16792	15.5099	1	0.523135	21.3393
GOTERM_BP_DIRECT	GO:0006538~glutamate catabolic process	3	0.317125	0.0130972	215794_X_AT, 200946_X_AT, 205278_AT	812	4	16792	15.5099	1	0.523135	21.3393
GOTERM_MF_DIRECT	GO:0050786~RAGE receptor binding	4	0.422833	0.0132361	209686_AT, 205863_AT, 204351_AT, 203535_AT	803	11	16881	7.64451	0.999999	0.473152	19.0056
UP_SEQ_FEATURE	repeat:LRR 16	7	0.739958	0.0134529	229560_AT, 229584_AT, 207790_AT, 230680_AT, 205046_AT, 228112_AT, 211596_S_AT	884	45	20063	3.53044	1	0.721692	21.5204
GOTERM_BP_DIRECT	GO:0051017~actin filament bundle assembly	6	0.634249	0.0135394	210232_AT, 212364_AT, 205268_S_AT, 202609_AT, 201564_S_AT, 205190_AT	812	30	16792	4.13596	1	0.529019	21.9786
UP_KEYWORDS	Developmental protein	57	6.02537	0.0136215	230218_AT, 225717_AT, 223669_AT, 229638_AT, 206634_AT, 237340_AT, 220299_AT, 208501_AT, 212148_AT, 221958_S_AT, 226043_AT, 221030_S_AT, 213844_AT, 213823_AT, 218164_AT, 204061_AT, 205600_X_AT, 232365_AT, 205330_AT, 212190_AT, 201367_S_AT, 203987_AT, 209035_AT, 207030_S_AT, 233207_AT, 204784_S_AT, 222719_S_AT, 235521_AT, 220384_AT, 230670_AT, 216417_X_AT, 227646_AT, 202871_AT, 208890_S_AT, 218338_…	899	949	20581	1.37504	0.997764	0.119399	17.656
GOTERM_BP_DIRECT	GO:0007166~cell surface receptor signaling pathway	23	2.43129	0.0136375	229971_AT, 200983_X_AT, 206545_AT, 206420_AT, 207610_S_AT, 201743_AT, 202948_AT, 202145_AT, 220646_S_AT, 205627_AT, 202286_S_AT, 209294_X_AT, 206584_AT, 214606_AT, 214470_AT, 219947_AT, 206331_AT, 220404_AT, 207008_AT, 207840_AT, 210511_S_AT, 207072_AT, 210473_S_AT	812	274	16792	1.7359	1	0.525738	22.1197
GOTERM_CC_DIRECT	GO:0031093~platelet alpha granule lumen	8	0.845666	0.0136958	206390_X_AT, 200602_AT, 201110_S_AT, 214146_S_AT, 210512_S_AT, 202627_S_AT, 205041_S_AT, 205040_AT, 200986_AT	853	55	18224	3.10758	0.999118	0.22212	18.0566
GOTERM_BP_DIRECT	GO:0030593~neutrophil chemotaxis	9	0.951374	0.0138113	206366_X_AT, 210548_AT, 207850_AT, 214567_S_AT, 207008_AT, 214146_S_AT, 205863_AT, 220088_AT, 211840_S_AT, 203535_AT	812	66	16792	2.81997	1	0.524497	22.3692
PIR_SUPERFAMILY	PIRSF011861:biotinidase, eukaryotic type	3	0.317125	0.0140103	220528_AT, 205922_AT, 205844_AT	86	4	1692	14.7558	0.657783	0.657783	13.7976
UP_SEQ_FEATURE	binding site:ATP	37	3.91121	0.0144076	227824_AT, 205962_AT, 223746_AT, 201939_AT, 243797_AT, 204641_AT, 227556_AT, 202968_S_AT, 209615_S_AT, 204822_AT, 208178_X_AT, 204510_AT, 203755_AT, 224407_S_AT, 219148_AT, 209464_AT, 224412_S_AT, 240793_AT, 203213_AT, 229584_AT, 204886_AT, 206674_AT, 204468_S_AT, 211214_S_AT, 206464_AT, 210070_S_AT, 224823_AT, 201291_S_AT, 204061_AT, 209642_AT, 218311_AT, 207143_AT, 206106_AT, 206301_AT, 204396_…	884	558	20063	1.50491	1	0.734527	22.8681
SMART	SM00034:CLECT	11	1.16279	0.01484	214470_AT, 219947_AT, 211743_S_AT, 219890_AT, 210004_AT, 205143_AT, 221698_S_AT, 204619_S_AT, 207723_S_AT, 220646_S_AT, 220811_AT	532	86	10057	2.41797	0.989998	0.400503	18.1756
GOTERM_CC_DIRECT	GO:0005578~proteinaceous extracellular matrix	22	2.32558	0.0149594	201069_AT, 207329_AT, 238732_AT, 203184_AT, 204619_S_AT, 204623_AT, 207802_AT, 209365_S_AT, 221681_S_AT, 213075_AT, 221541_AT, 205143_AT, 201506_AT, 209395_AT, 204636_AT, 203936_S_AT, 204259_AT, 210512_S_AT, 213110_S_AT, 228885_AT, 207890_S_AT, 204731_AT	853	268	18224	1.75381	0.999541	0.232846	19.5596
UP_SEQ_FEATURE	splice variant	374	39.5349	0.0150253	207675_X_AT, 209543_S_AT, 229889_AT, 204641_AT, 220295_X_AT, 203184_AT, 219528_S_AT, 208178_X_AT, 222957_AT, 211596_S_AT, 228497_AT, 210944_S_AT, 218035_S_AT, 207674_AT, 206700_S_AT, 221541_AT, 214765_S_AT, 230165_AT, 203485_AT, 209585_S_AT, 203764_AT, 220299_AT, 220992_S_AT, 228885_AT, 215501_S_AT, 211721_S_AT, 216016_AT, 203213_AT, 204489_S_AT, 217533_X_AT, 243001_AT, 224970_AT, 214007_S_AT, 22…	884	7760	20063	1.09384	1	0.738234	23.7285
GOTERM_BP_DIRECT	GO:0001501~skeletal system development	14	1.47992	0.0152986	213147_AT, 221681_S_AT, 216860_S_AT, 213823_AT, 205143_AT, 219054_AT, 213260_AT, 201416_AT, 203936_S_AT, 232207_AT, 204619_S_AT, 218829_S_AT, 202393_S_AT, 201329_S_AT	812	137	16792	2.11326	1	0.555576	24.4733
INTERPRO	IPR018338:Carbonic anhydrase, alpha-class, conserved site	4	0.422833	0.0154422	205950_S_AT, 204865_AT, 209301_AT, 206208_AT	851	12	18559	7.26949	1	0.609577	22.601
KEGG_PATHWAY	hsa00052:Galactose metabolism	6	0.634249	0.0155945	232180_AT, 206522_AT, 205936_S_AT, 201037_AT, 206945_AT, 210976_S_AT	346	30	6879	3.9763	0.982112	0.306349	18.5308
UP_SEQ_FEATURE	repeat:LRR 14	8	0.845666	0.0158794	229560_AT, 229584_AT, 218326_S_AT, 207790_AT, 230680_AT, 205046_AT, 228112_AT, 211596_S_AT	884	60	20063	3.02609	1	0.746948	24.9032
GOTERM_CC_DIRECT	GO:0005876~spindle microtubule	7	0.739958	0.0158971	203213_AT, 218355_AT, 217640_X_AT, 201896_S_AT, 204092_S_AT, 204444_AT, 209464_AT	853	44	18224	3.39891	0.999718	0.238468	20.6583
GOTERM_BP_DIRECT	GO:0045785~positive regulation of cell adhesion	7	0.739958	0.0165192	209238_AT, 206343_S_AT, 207206_S_AT, 227396_AT, 207160_AT, 210512_S_AT, 205608_S_AT	812	43	16792	3.36648	1	0.577907	26.1598
UP_KEYWORDS	Alternative promoter usage	10	1.05708	0.0166035	209982_S_AT, 206515_AT, 210426_X_AT, 213035_AT, 205389_S_AT, 202018_S_AT, 223575_AT, 206514_S_AT, 210512_S_AT, 205488_AT, 227923_AT	899	90	20581	2.54369	0.999419	0.141057	21.1128
GOTERM_BP_DIRECT	GO:0045987~positive regulation of smooth muscle contraction	5	0.528541	0.016755	206023_AT, 204639_AT, 204748_AT, 232629_AT, 201059_AT	812	21	16792	4.92376	1	0.577465	26.4813
UP_KEYWORDS	Actin-binding	21	2.21987	0.0171557	206937_AT, 209344_AT, 224823_AT, 227948_AT, 214007_S_AT, 208608_S_AT, 201669_S_AT, 202609_AT, 238756_AT, 205538_AT, 201564_S_AT, 222608_S_AT, 202761_S_AT, 209447_AT, 212372_AT, 202565_S_AT, 212364_AT, 205268_S_AT, 205190_AT, 227923_AT, 216060_S_AT	899	274	20581	1.75459	0.999547	0.142737	21.7379
UP_KEYWORDS	Chronic granulomatous disease	3	0.317125	0.017415	204961_S_AT, 214084_X_AT, 209949_AT, 203922_S_AT	899	5	20581	13.7359	0.999598	0.142122	22.0299
GOTERM_CC_DIRECT	GO:0030175~filopodium	9	0.951374	0.0174517	210232_AT, 205110_S_AT, 212364_AT, 200974_AT, 203868_S_AT, 227948_AT, 214007_S_AT, 201564_S_AT, 203859_S_AT	853	71	18224	2.70819	0.999874	0.25147	22.4492
UP_SEQ_FEATURE	repeat:LRR 12	10	1.05708	0.0174596	229560_AT, 229584_AT, 218326_S_AT, 230670_AT, 207790_AT, 230680_AT, 205046_AT, 202761_S_AT, 228112_AT, 211596_S_AT	884	90	20063	2.52174	1	0.769533	27.0317
GOTERM_CC_DIRECT	GO:0014704~intercalated disc	7	0.739958	0.0176392	205110_S_AT, 206765_AT, 201015_S_AT, 209615_S_AT, 212775_AT, 201242_S_AT, 207717_S_AT	853	45	18224	3.32338	0.999886	0.246957	22.6626
GOTERM_MF_DIRECT	GO:0004871~signal transducer activity	18	1.90275	0.0176734	204115_AT, 201939_AT, 202948_AT, 206917_AT, 206464_AT, 205349_AT, 219787_S_AT, 209365_S_AT, 210944_S_AT, 205227_AT, 219296_AT, 201015_S_AT, 207008_AT, 208650_S_AT, 205801_S_AT, 221958_S_AT, 209576_AT, 203535_AT	803	204	16881	1.85492	1	0.558961	24.5793
GOTERM_BP_DIRECT	GO:0001974~blood vessel remodeling	6	0.634249	0.0176799	235521_AT, 205198_S_AT, 203789_S_AT, 213260_AT, 218829_S_AT, 207968_S_AT	812	32	16792	3.87746	1	0.591673	27.7303
GOTERM_BP_DIRECT	GO:0007093~mitotic cell cycle checkpoint	6	0.634249	0.0176799	203755_AT, 211540_S_AT, 218903_S_AT, 201939_AT, 209642_AT, 204822_AT	812	32	16792	3.87746	1	0.591673	27.7303
GOTERM_CC_DIRECT	GO:0031362~anchored component of external side of plasma membrane	5	0.528541	0.0177037	200983_X_AT, 201743_AT, 208650_S_AT, 206208_AT, 228376_AT	853	22	18224	4.85559	0.999889	0.241228	22.7359
GOTERM_BP_DIRECT	GO:0043517~positive regulation of DNA damage response, signal transduction by p53 class mediator	4	0.422833	0.0177999	230218_AT, 207039_AT, 204285_S_AT, 208442_S_AT	812	12	16792	6.89327	1	0.58867	27.8909
UP_SEQ_FEATURE	propeptide:Activation peptide	9	0.951374	0.0183773	201069_AT, 207329_AT, 207741_X_AT, 206666_AT, 205927_S_AT, 205683_X_AT, 203936_S_AT, 210164_AT, 204259_AT, 205653_AT	884	76	20063	2.68765	1	0.777171	28.2415
INTERPRO	IPR006671:Cyclin, N-terminal	6	0.634249	0.0183947	214638_S_AT, 202705_AT, 214710_S_AT, 205899_AT, 203418_AT, 205034_AT	851	34	18559	3.84855	1	0.658798	26.3347
INTERPRO	IPR000210:BTB/POZ-like	16	1.69133	0.0186196	230218_AT, 223412_AT, 226245_AT, 221234_S_AT, 228377_AT, 227875_AT, 235142_AT, 242088_AT, 226479_AT, 204182_S_AT, 201362_AT, 227329_AT, 212192_AT, 242433_AT, 225539_AT, 219312_S_AT	851	180	18559	1.93853	1	0.648312	26.6121
INTERPRO	IPR002229:Blood group Rhesus C/E/D polypeptide	3	0.317125	0.0191025	215819_S_AT, 206145_AT, 210429_AT, 216317_X_AT	851	5	18559	13.0851	1	0.643397	27.2043
INTERPRO	IPR024041:Ammonium transporter AmtB-like domain	3	0.317125	0.0191025	215819_S_AT, 206145_AT, 210429_AT, 216317_X_AT	851	5	18559	13.0851	1	0.643397	27.2043
INTERPRO	IPR001905:Ammonium transporter	3	0.317125	0.0191025	215819_S_AT, 206145_AT, 210429_AT, 216317_X_AT	851	5	18559	13.0851	1	0.643397	27.2043
UP_KEYWORDS	Proteoglycan	7	0.739958	0.0191947	204489_S_AT, 211743_S_AT, 205143_AT, 200602_AT, 204619_S_AT, 207815_AT, 204731_AT	899	49	20581	3.27046	0.99982	0.152835	24.0065
INTERPRO	IPR001818:Peptidase M10, metallopeptidase	5	0.528541	0.0193032	201069_AT, 207329_AT, 203936_S_AT, 204259_AT, 207890_S_AT	851	23	18559	4.74097	1	0.633396	27.449
INTERPRO	IPR021190:Peptidase M10A	5	0.528541	0.0193032	201069_AT, 207329_AT, 203936_S_AT, 204259_AT, 207890_S_AT	851	23	18559	4.74097	1	0.633396	27.449
UP_SEQ_FEATURE	lipid moiety-binding region:GPI-anchor amidated glycine	5	0.528541	0.0196098	219669_AT, 229461_X_AT, 205844_AT, 203757_S_AT, 208650_S_AT	884	24	20063	4.72827	1	0.789551	29.8365
GOTERM_BP_DIRECT	GO:0060045~positive regulation of cardiac muscle cell proliferation	5	0.528541	0.019714	203213_AT, 206343_S_AT, 214710_S_AT, 207968_S_AT, 204731_AT	812	22	16792	4.69996	1	0.621055	30.4069
UP_SEQ_FEATURE	repeat:LRR 17	6	0.634249	0.0198494	229560_AT, 207790_AT, 230680_AT, 205046_AT, 228112_AT, 211596_S_AT	884	36	20063	3.78262	1	0.784568	30.1427
GOTERM_CC_DIRECT	GO:0001772~immunological synapse	6	0.634249	0.019925	201536_AT, 206545_AT, 227396_AT, 210164_AT, 206020_AT, 205488_AT	853	34	18224	3.77022	0.999965	0.260583	25.221
UP_KEYWORDS	Pyrrolidone carboxylic acid	10	1.05708	0.0201729	204489_S_AT, 207384_AT, 239205_S_AT, 206310_AT, 201839_S_AT, 212592_AT, 205041_S_AT, 206622_AT, 205040_AT, 212531_AT, 206576_S_AT	899	93	20581	2.46164	0.999885	0.157269	25.073
INTERPRO	IPR011009:Protein kinase-like domain	36	3.8055	0.0204614	227824_AT, 205962_AT, 223746_AT, 201939_AT, 243797_AT, 204641_AT, 202968_S_AT, 209615_S_AT, 204822_AT, 208178_X_AT, 204510_AT, 203755_AT, 226094_AT, 224407_S_AT, 219148_AT, 207011_S_AT, 209464_AT, 224412_S_AT, 240793_AT, 203213_AT, 229584_AT, 206674_AT, 204886_AT, 204468_S_AT, 211214_S_AT, 206464_AT, 224823_AT, 208442_S_AT, 204061_AT, 209642_AT, 218311_AT, 207143_AT, 206106_AT, 206301_AT, 204396_…	851	531	18559	1.47854	1	0.641669	28.8468
GOTERM_MF_DIRECT	GO:0050544~arachidonic acid binding	3	0.317125	0.0204822	209238_AT, 204174_AT, 203535_AT	803	5	16881	12.6134	1	0.596982	27.9195
UP_SEQ_FEATURE	domain:Protein kinase	32	3.38266	0.0206813	227824_AT, 205962_AT, 223746_AT, 201939_AT, 243797_AT, 204641_AT, 202968_S_AT, 209615_S_AT, 204822_AT, 208178_X_AT, 204510_AT, 203755_AT, 224407_S_AT, 219148_AT, 209464_AT, 240793_AT, 203213_AT, 229584_AT, 206674_AT, 204886_AT, 204468_S_AT, 211214_S_AT, 206464_AT, 224823_AT, 204061_AT, 209642_AT, 218311_AT, 207143_AT, 206106_AT, 206301_AT, 204396_S_AT, 204092_S_AT	884	478	20063	1.51938	1	0.789447	31.196
GOTERM_BP_DIRECT	GO:0019740~nitrogen utilization	3	0.317125	0.0211332	215819_S_AT, 206145_AT, 210429_AT, 216317_X_AT	812	5	16792	12.4079	1	0.641522	32.2186
GOTERM_BP_DIRECT	GO:0010757~negative regulation of plasminogen activation	3	0.317125	0.0211332	201110_S_AT, 202627_S_AT, 212190_AT	812	5	16792	12.4079	1	0.641522	32.2186
GOTERM_BP_DIRECT	GO:0030823~regulation of cGMP metabolic process	3	0.317125	0.0211332	201110_S_AT, 210512_S_AT, 227088_AT	812	5	16792	12.4079	1	0.641522	32.2186
UP_SEQ_FEATURE	metal ion-binding site:Zinc 2; catalytic	4	0.422833	0.0214989	201069_AT, 207329_AT, 203936_S_AT, 204259_AT	884	14	20063	6.48449	1	0.793763	32.2164
GOTERM_CC_DIRECT	GO:0032154~cleavage furrow	7	0.739958	0.0215067	219787_S_AT, 212413_AT, 202565_S_AT, 204886_AT, 224823_AT, 222077_S_AT, 212372_AT	853	47	18224	3.18196	0.999985	0.271525	26.9448
GOTERM_BP_DIRECT	GO:0045730~respiratory burst	4	0.422833	0.0223237	204961_S_AT, 214084_X_AT, 208650_S_AT, 209949_AT, 203922_S_AT	812	13	16792	6.36302	1	0.656594	33.7038
UP_SEQ_FEATURE	active site:Proton acceptor	42	4.43975	0.022416	227824_AT, 205962_AT, 223746_AT, 201939_AT, 243797_AT, 204641_AT, 202968_S_AT, 209615_S_AT, 222957_AT, 204822_AT, 204510_AT, 212224_AT, 203755_AT, 224407_S_AT, 219148_AT, 204748_AT, 209464_AT, 224412_S_AT, 210976_S_AT, 240793_AT, 203213_AT, 229584_AT, 204886_AT, 206674_AT, 204468_S_AT, 211214_S_AT, 206464_AT, 210070_S_AT, 224823_AT, 214627_AT, 204061_AT, 209642_AT, 201037_AT, 205174_S_AT, 218311_…	884	672	20063	1.41848	1	0.799247	33.3442
GOTERM_BP_DIRECT	GO:0006928~movement of cell or subcellular component	10	1.05708	0.0227743	205922_AT, 209344_AT, 207206_S_AT, 206917_AT, 205844_AT, 207636_AT, 204748_AT, 210772_AT, 203859_S_AT, 210839_S_AT	812	86	16792	2.40463	1	0.658806	34.2579
INTERPRO	IPR013783:Immunoglobulin-like fold	58	6.13108	0.0227812	201874_AT, 203868_S_AT, 206618_AT, 214777_AT, 208178_X_AT, 206148_AT, 211596_S_AT, 207674_AT, 205227_AT, 232317_AT, 205143_AT, 235982_AT, 206881_S_AT, 205442_AT, 204006_S_AT, 227747_AT, 222020_S_AT, 220000_AT, 204468_S_AT, 224823_AT, 229461_X_AT, 215838_AT, 212775_AT, 216560_X_AT, 209962_AT, 227396_AT, 213674_X_AT, 205403_AT, 238654_AT, 206545_AT, 206343_S_AT, 220068_AT, 216298_AT, 202948_AT, 223…	851	951	18559	1.33006	1	0.668642	31.5706
GOTERM_BP_DIRECT	GO:0042742~defense response to bacterium	14	1.47992	0.0233729	208470_S_AT, 204150_AT, 206871_AT, 209369_AT, 214523_AT, 214777_AT, 206697_S_AT, 216560_X_AT, 210244_AT, 211743_S_AT, 210176_AT, 214768_X_AT, 214146_S_AT, 215176_X_AT, 205863_AT, 213674_X_AT, 203535_AT	812	145	16792	1.99667	1	0.663303	34.9872
INTERPRO	IPR008936:Rho GTPase activation protein	10	1.05708	0.0234139	221030_S_AT, 208534_S_AT, 232317_AT, 214671_S_AT, 220295_X_AT, 230297_X_AT, 212240_S_AT, 226980_AT, 208890_S_AT, 222077_S_AT	851	91	18559	2.39653	1	0.666378	32.2964
GOTERM_BP_DIRECT	GO:0007155~cell adhesion	33	3.48837	0.0238682	204150_AT, 209543_S_AT, 212768_S_AT, 203868_S_AT, 201110_S_AT, 206576_S_AT, 221681_S_AT, 205143_AT, 205884_AT, 201028_S_AT, 214374_S_AT, 201015_S_AT, 207011_S_AT, 201389_AT, 227747_AT, 207691_X_AT, 222020_S_AT, 204489_S_AT, 220000_AT, 207610_S_AT, 200602_AT, 204619_S_AT, 204061_AT, 210772_AT, 212372_AT, 219947_AT, 207788_S_AT, 210004_AT, 201506_AT, 206025_S_AT, 208650_S_AT, 201242_S_AT, 204584_AT	812	459	16792	1.48678	1	0.666025	35.5849
INTERPRO	IPR016192:APOBEC/CMP deaminase, zinc-binding	4	0.422833	0.0238689	210873_X_AT, 201572_X_AT, 205627_AT, 206632_S_AT	851	14	18559	6.23099	1	0.6615	32.8138
GOTERM_CC_DIRECT	GO:0002102~podosome	5	0.528541	0.0238952	202565_S_AT, 209344_AT, 203868_S_AT, 201564_S_AT, 201059_AT	853	24	18224	4.45096	0.999996	0.290096	29.4782
UP_SEQ_FEATURE	compositionally biased region:Poly-Arg	16	1.69133	0.0247962	221156_X_AT, 207069_S_AT, 225980_AT, 213823_AT, 206241_AT, 213260_AT, 218432_AT, 224746_AT, 205922_AT, 218829_S_AT, 210770_S_AT, 226132_S_AT, 218858_AT, 207890_S_AT, 206847_S_AT, 240793_AT	884	194	20063	1.87181	1	0.823592	36.1889
KEGG_PATHWAY	hsa05140:Leishmaniasis	9	0.951374	0.0249399	206106_AT, 239205_S_AT, 205884_AT, 204007_AT, 204961_S_AT, 207160_AT, 214084_X_AT, 204748_AT, 209949_AT, 204006_S_AT	346	71	6879	2.52019	0.998444	0.416551	28.0591
GOTERM_CC_DIRECT	GO:0048471~perinuclear region of cytoplasm	41	4.33404	0.0254538	214638_S_AT, 205962_AT, 203927_AT, 201131_S_AT, 206748_S_AT, 209686_AT, 209543_S_AT, 212768_S_AT, 216066_AT, 202871_AT, 212062_AT, 210254_AT, 203755_AT, 201596_X_AT, 224407_S_AT, 209395_AT, 205801_S_AT, 217631_AT, 201392_S_AT, 200998_S_AT, 205970_AT, 215053_AT, 202870_S_AT, 200602_AT, 214007_S_AT, 206208_AT, 212775_AT, 203922_S_AT, 224916_AT, 225589_AT, 206043_S_AT, 212364_AT, 205198_S_AT, 218853…	853	621	18224	1.41054	0.999998	0.299101	31.0869
BIOCARTA	h_rac1Pathway:Rac 1 cell motility signaling pathway	6	0.634249	0.0254681	224823_AT, 212240_S_AT, 209949_AT, 204995_AT, 209615_S_AT, 208178_X_AT	124	23	1625	3.41865	0.995446	0.995446	27.7965
UP_SEQ_FEATURE	site:Not glycosylated	5	0.528541	0.02575	209676_AT, 210004_AT, 216833_X_AT, 207459_X_AT, 207854_AT, 206207_AT	884	26	20063	4.36456	1	0.827895	37.2964
UP_SEQ_FEATURE	domain:Link	3	0.317125	0.0257885	204489_S_AT, 204150_AT, 206025_S_AT	884	6	20063	11.3479	1	0.821172	37.3407
KEGG_PATHWAY	hsa04964:Proximal tubule bicarbonate reclamation	5	0.528541	0.0258384	215794_X_AT, 200946_X_AT, 209301_AT, 206208_AT, 201242_S_AT	346	23	6879	4.32207	0.998771	0.402802	28.9188
UP_SEQ_FEATURE	domain:Sushi	4	0.422833	0.0260119	208470_S_AT, 205143_AT, 204619_S_AT, 227182_AT, 206697_S_AT	884	15	20063	6.05219	1	0.816764	37.5973
GOTERM_BP_DIRECT	GO:0045893~positive regulation of transcription, DNA-templated	36	3.8055	0.0262196	205808_AT, 211071_S_AT, 201131_S_AT, 213260_AT, 210504_AT, 202820_AT, 210944_S_AT, 210426_X_AT, 202949_S_AT, 207202_S_AT, 209211_AT, 207968_S_AT, 203418_AT, 216930_AT, 205970_AT, 211540_S_AT, 203920_AT, 227404_S_AT, 221778_AT, 213906_AT, 206283_S_AT, 207039_AT, 209407_S_AT, 218326_S_AT, 213823_AT, 216994_S_AT, 201416_AT, 201329_S_AT, 206067_S_AT, 223284_AT, 209035_AT, 201896_S_AT, 221517_S_AT, 22…	812	515	16792	1.44558	1	0.695743	38.3522
GOTERM_MF_DIRECT	GO:0004089~carbonate dehydratase activity	4	0.422833	0.0262634	205950_S_AT, 204865_AT, 209301_AT, 206208_AT	803	14	16881	6.0064	1	0.673728	34.3632
GOTERM_BP_DIRECT	GO:0007088~regulation of mitotic nuclear division	5	0.528541	0.0265455	210232_AT, 212020_S_AT, 204641_AT, 212775_AT, 218875_S_AT	812	24	16792	4.30829	1	0.695416	38.7268
INTERPRO	IPR000719:Protein kinase, catalytic domain	33	3.48837	0.0268323	227824_AT, 205962_AT, 223746_AT, 201939_AT, 243797_AT, 204641_AT, 202968_S_AT, 209615_S_AT, 204822_AT, 208178_X_AT, 204510_AT, 203755_AT, 224407_S_AT, 219148_AT, 207011_S_AT, 209464_AT, 240793_AT, 203213_AT, 229584_AT, 206674_AT, 204886_AT, 204468_S_AT, 211214_S_AT, 206464_AT, 224823_AT, 204061_AT, 209642_AT, 218311_AT, 207143_AT, 206106_AT, 206301_AT, 204396_S_AT, 204092_S_AT	851	487	18559	1.47778	1	0.693166	36.0939
UP_SEQ_FEATURE	domain:Ig-like V-type	12	1.2685	0.0271342	220000_AT, 206545_AT, 201874_AT, 205143_AT, 203757_S_AT, 204619_S_AT, 207840_AT, 227747_AT, 206676_AT, 205929_AT, 235818_AT, 206576_S_AT	884	129	20063	2.11123	1	0.823044	38.8714
UP_SEQ_FEATURE	metal ion-binding site:Calcium 2; via carbonyl oxygen	6	0.634249	0.0272331	206043_S_AT, 227824_AT, 201069_AT, 207329_AT, 203936_S_AT, 204259_AT	884	39	20063	3.49165	1	0.817401	38.9824
GOTERM_BP_DIRECT	GO:1902043~positive regulation of extrinsic apoptotic signaling pathway via death domain receptors	4	0.422833	0.0274125	204777_S_AT, 223746_AT, 204285_S_AT, 201110_S_AT	812	14	16792	5.90852	1	0.702404	39.7127
UP_SEQ_FEATURE	sequence variant	576	60.8879	0.0278954	204548_AT, 209543_S_AT, 213624_AT, 235816_S_AT, 204641_AT, 220295_X_AT, 226980_AT, 208178_X_AT, 211596_S_AT, 210944_S_AT, 207674_AT, 218035_S_AT, 226094_AT, 206700_S_AT, 214765_S_AT, 221541_AT, 209585_S_AT, 203764_AT, 203485_AT, 206102_AT, 203771_S_AT, 209211_AT, 238063_AT, 228885_AT, 211721_S_AT, 221234_S_AT, 227182_AT, 235142_AT, 203922_S_AT, 203925_AT, 221211_S_AT, 206043_S_AT, 220826_AT, 2099…	884	12443	20063	1.05061	1	0.818289	39.7214
GOTERM_BP_DIRECT	GO:0008285~negative regulation of cell proliferation	29	3.06554	0.0280727	204470_AT, 223746_AT, 216860_S_AT, 204420_AT, 219528_S_AT, 235609_AT, 228033_AT, 210548_AT, 231771_AT, 204748_AT, 217631_AT, 202393_S_AT, 205676_AT, 223400_S_AT, 211540_S_AT, 207069_S_AT, 207039_AT, 201416_AT, 212190_AT, 201681_S_AT, 207143_AT, 206067_S_AT, 227195_AT, 226282_AT, 203967_AT, 227396_AT, 209714_S_AT, 210511_S_AT, 207717_S_AT	812	396	16792	1.51443	1	0.70639	40.4534
GOTERM_CC_DIRECT	GO:0005813~centrosome	30	3.17125	0.0280762	202262_X_AT, 202705_AT, 201939_AT, 234308_AT, 201669_S_AT, 204641_AT, 227556_AT, 201082_S_AT, 211840_S_AT, 234764_X_AT, 220885_S_AT, 224407_S_AT, 227703_S_AT, 209576_AT, 224725_AT, 239084_AT, 203213_AT, 219036_AT, 204886_AT, 202870_S_AT, 242041_AT, 213058_AT, 212775_AT, 219833_S_AT, 207143_AT, 219306_AT, 214710_S_AT, 233207_AT, 204092_S_AT, 204709_S_AT	853	426	18224	1.50455	1	0.317644	33.7169
KEGG_PATHWAY	hsa04010:MAPK signaling pathway	21	2.21987	0.0285625	227824_AT, 205962_AT, 201536_AT, 223746_AT, 218832_X_AT, 205590_AT, 201743_AT, 202948_AT, 209615_S_AT, 218311_AT, 228083_AT, 210232_AT, 206106_AT, 205110_S_AT, 210770_S_AT, 207693_AT, 205801_S_AT, 207968_S_AT, 215501_S_AT, 203751_X_AT, 242253_AT	346	253	6879	1.65024	0.9994	0.41133	31.4674
INTERPRO	IPR011333:BTB/POZ fold	16	1.69133	0.0285915	230218_AT, 223412_AT, 226245_AT, 221234_S_AT, 228377_AT, 227875_AT, 235142_AT, 242088_AT, 226479_AT, 204182_S_AT, 201362_AT, 227329_AT, 212192_AT, 242433_AT, 225539_AT, 219312_S_AT	851	190	18559	1.8365	1	0.705319	37.9693
INTERPRO	IPR021158:Peptidase M10A, cysteine switch, zinc binding site	4	0.422833	0.0288418	201069_AT, 207329_AT, 203936_S_AT, 204259_AT	851	15	18559	5.81559	1	0.697738	38.2319
KEGG_PATHWAY	hsa04670:Leukocyte transendothelial migration	12	1.2685	0.0288436	227824_AT, 201069_AT, 203868_S_AT, 209949_AT, 212240_S_AT, 210232_AT, 206106_AT, 205884_AT, 201028_S_AT, 204961_S_AT, 203936_S_AT, 214084_X_AT, 209576_AT	346	115	6879	2.07459	0.999443	0.393168	31.7256
GOTERM_CC_DIRECT	GO:0071437~invadopodium	3	0.317125	0.0288835	202565_S_AT, 201564_S_AT, 209615_S_AT	853	6	18224	10.6823	1	0.318371	34.5075
GOTERM_BP_DIRECT	GO:0008284~positive regulation of cell proliferation	33	3.48837	0.0288999	209238_AT, 235521_AT, 206343_S_AT, 209686_AT, 204420_AT, 209160_AT, 235309_AT, 203757_S_AT, 201839_S_AT, 201110_S_AT, 209615_S_AT, 204822_AT, 204510_AT, 207206_S_AT, 210512_S_AT, 212148_AT, 209211_AT, 202672_S_AT, 206674_AT, 221156_X_AT, 216994_S_AT, 202870_S_AT, 201416_AT, 229124_AT, 210244_AT, 221606_S_AT, 207008_AT, 204396_S_AT, 219360_S_AT, 213568_AT, 222719_S_AT, 232629_AT, 207341_AT	812	466	16792	1.46445	1	0.712338	41.3694
KEGG_PATHWAY	hsa04971:Gastric acid secretion	9	0.951374	0.0289242	227824_AT, 203710_AT, 206765_AT, 224823_AT, 213217_AT, 209301_AT, 201242_S_AT, 209576_AT, 210119_AT	346	73	6879	2.45114	0.999454	0.374756	31.7994
INTERPRO	IPR017441:Protein kinase, ATP binding site	27	2.85412	0.0289424	227824_AT, 205962_AT, 223746_AT, 201939_AT, 243797_AT, 209615_S_AT, 202968_S_AT, 204822_AT, 204510_AT, 224407_S_AT, 209464_AT, 229584_AT, 203213_AT, 206674_AT, 204886_AT, 204468_S_AT, 211214_S_AT, 224823_AT, 206464_AT, 204061_AT, 209642_AT, 218311_AT, 207143_AT, 206106_AT, 206301_AT, 204396_S_AT, 204092_S_AT	851	381	18559	1.54548	1	0.688511	38.3372
UP_KEYWORDS	Mitogen	6	0.634249	0.0290817	209035_AT, 214146_S_AT, 210512_S_AT, 222719_S_AT, 232151_AT, 229124_AT	899	40	20581	3.43398	0.999998	0.215892	34.1658
KEGG_PATHWAY	hsa04914:Progesterone-mediated oocyte maturation	10	1.05708	0.0295511	203213_AT, 206106_AT, 202705_AT, 214710_S_AT, 213217_AT, 212240_S_AT, 209642_AT, 205899_AT, 203418_AT, 209576_AT	346	87	6879	2.28523	0.999538	0.363463	32.3713
UP_SEQ_FEATURE	active site:4-aspartylphosphate intermediate	6	0.634249	0.030034	206043_S_AT, 205198_S_AT, 201904_S_AT, 212062_AT, 215911_X_AT, 239457_AT	884	40	20063	3.40436	1	0.834667	42.0506
UP_SEQ_FEATURE	repeat:ANK 6	10	1.05708	0.0303217	224725_AT, 203927_AT, 219296_AT, 213035_AT, 205389_S_AT, 219511_S_AT, 211214_S_AT, 212374_AT, 236189_AT, 227923_AT	884	99	20063	2.2925	1	0.831399	42.3573
GOTERM_BP_DIRECT	GO:0070372~regulation of ERK1 and ERK2 cascade	5	0.528541	0.0304293	205590_AT, 225687_AT, 244030_AT, 206576_S_AT, 204731_AT	812	25	16792	4.13596	1	0.726462	43.028
GOTERM_BP_DIRECT	GO:0002040~sprouting angiogenesis	5	0.528541	0.0304293	210232_AT, 228033_AT, 201110_S_AT, 219990_AT, 205608_S_AT	812	25	16792	4.13596	1	0.726462	43.028
GOTERM_BP_DIRECT	GO:0060976~coronary vasculature development	5	0.528541	0.0304293	207069_S_AT, 205559_S_AT, 207011_S_AT, 226065_AT, 212372_AT	812	25	16792	4.13596	1	0.726462	43.028
GOTERM_BP_DIRECT	GO:0032754~positive regulation of interleukin-5 production	3	0.317125	0.0306942	205227_AT, 216016_AT, 211840_S_AT	812	6	16792	10.3399	1	0.725123	43.3107
GOTERM_BP_DIRECT	GO:0038084~vascular endothelial growth factor signaling pathway	3	0.317125	0.0306942	206674_AT, 213260_AT, 210512_S_AT	812	6	16792	10.3399	1	0.725123	43.3107
GOTERM_BP_DIRECT	GO:0071636~positive regulation of transforming growth factor beta production	3	0.317125	0.0306942	206366_X_AT, 209543_S_AT, 214567_S_AT, 204748_AT	812	6	16792	10.3399	1	0.725123	43.3107
UP_KEYWORDS	Protein phosphatase	12	1.2685	0.0312372	235502_AT, 201536_AT, 244030_AT, 226282_AT, 227396_AT, 209714_S_AT, 204720_S_AT, 201904_S_AT, 203367_AT, 215501_S_AT, 206574_S_AT, 208022_S_AT	899	133	20581	2.06555	0.999999	0.226453	36.206
KEGG_PATHWAY	hsa00590:Arachidonic acid metabolism	8	0.845666	0.0319468	206515_AT, 206754_S_AT, 201348_AT, 210452_X_AT, 209160_AT, 221027_S_AT, 207206_S_AT, 206514_S_AT, 204748_AT	346	61	6879	2.60741	0.999754	0.369833	34.5162
UP_SEQ_FEATURE	compositionally biased region:Poly-Pro	28	2.95983	0.0330517	230218_AT, 214638_S_AT, 213260_AT, 204432_AT, 218904_S_AT, 213147_AT, 229706_AT, 207824_S_AT, 231767_AT, 215911_X_AT, 240793_AT, 215053_AT, 211540_S_AT, 207069_S_AT, 236981_AT, 228621_AT, 208719_S_AT, 201367_S_AT, 225589_AT, 225331_AT, 209982_S_AT, 228696_AT, 210239_AT, 226282_AT, 205262_AT, 210770_S_AT, 218330_S_AT, 227923_AT	884	421	20063	1.50945	1	0.851081	45.1928
GOTERM_BP_DIRECT	GO:0015695~organic cation transport	4	0.422833	0.0330635	205896_AT, 215819_S_AT, 206145_AT, 210429_AT, 216317_X_AT	812	15	16792	5.51461	1	0.747316	45.7812
GOTERM_BP_DIRECT	GO:0001953~negative regulation of cell-matrix adhesion	4	0.422833	0.0330635	207039_AT, 201110_S_AT, 212240_S_AT, 206847_S_AT	812	15	16792	5.51461	1	0.747316	45.7812
UP_KEYWORDS	Methylation	57	6.02537	0.0332081	226826_AT, 230218_AT, 219528_S_AT, 202708_S_AT, 204962_S_AT, 218035_S_AT, 205081_AT, 208501_AT, 229706_AT, 207693_AT, 215116_S_AT, 226043_AT, 219312_S_AT, 216994_S_AT, 224970_AT, 201059_AT, 224746_AT, 202565_S_AT, 227195_AT, 206850_AT, 226065_AT, 211986_AT, 227923_AT, 203535_AT, 207717_S_AT, 223161_AT, 235502_AT, 200722_S_AT, 225980_AT, 204803_S_AT, 205000_AT, 205002_AT, 210504_AT, 203859_S_AT, 2…	899	1001	20581	1.30361	1	0.235373	38.0199
GOTERM_BP_DIRECT	GO:0019886~antigen processing and presentation of exogenous peptide antigen via MHC class II	10	1.05708	0.0334425	208158_S_AT, 218355_AT, 221258_S_AT, 219306_AT, 205927_S_AT, 204444_AT, 205046_AT, 201082_S_AT, 222077_S_AT, 204709_S_AT	812	92	16792	2.2478	1	0.74708	46.1668
INTERPRO	IPR013151:Immunoglobulin	9	0.951374	0.0338941	207674_AT, 205403_AT, 206674_AT, 204468_S_AT, 203868_S_AT, 214907_AT, 222020_S_AT, 206576_S_AT, 213674_X_AT	851	82	18559	2.39361	1	0.735888	43.3144
INTERPRO	IPR000387:Protein-tyrosine/Dual specificity phosphatase	9	0.951374	0.0338941	201536_AT, 244030_AT, 226282_AT, 227396_AT, 209714_S_AT, 203367_AT, 215501_S_AT, 206574_S_AT, 208022_S_AT	851	82	18559	2.39361	1	0.735888	43.3144
GOTERM_BP_DIRECT	GO:0006935~chemotaxis	12	1.2685	0.0339512	204470_AT, 229967_AT, 210548_AT, 204420_AT, 207008_AT, 210772_AT, 232629_AT, 205033_S_AT, 204584_AT, 220088_AT, 210839_S_AT, 209774_X_AT	812	122	16792	2.03408	1	0.748205	46.6802
INTERPRO	IPR023561:Carbonic anhydrase, alpha-class	4	0.422833	0.0343177	205950_S_AT, 204865_AT, 209301_AT, 206208_AT	851	16	18559	5.45212	1	0.730685	43.7222
UP_KEYWORDS	Calmodulin-binding	13	1.37421	0.0344287	211214_S_AT, 204803_S_AT, 224823_AT, 208608_S_AT, 201669_S_AT, 219918_S_AT, 212372_AT, 212364_AT, 205268_S_AT, 219360_S_AT, 215911_X_AT, 240793_AT, 210012_S_AT	899	152	20581	1.95797	1	0.239304	39.1191
GOTERM_BP_DIRECT	GO:0000732~strand displacement	5	0.528541	0.0346302	235609_AT, 211334_AT, 218979_AT, 208442_S_AT, 204146_AT	812	26	16792	3.97689	1	0.75104	47.3585
GOTERM_BP_DIRECT	GO:0006468~protein phosphorylation	32	3.38266	0.0347116	227824_AT, 214638_S_AT, 205962_AT, 223746_AT, 201939_AT, 243797_AT, 204641_AT, 202968_S_AT, 209615_S_AT, 205653_AT, 208178_X_AT, 203755_AT, 224407_S_AT, 219148_AT, 207011_S_AT, 209464_AT, 224412_S_AT, 229584_AT, 204886_AT, 211214_S_AT, 206464_AT, 200602_AT, 224823_AT, 202118_S_AT, 212240_S_AT, 208442_S_AT, 209642_AT, 223627_AT, 218311_AT, 207143_AT, 206301_AT, 204092_S_AT	812	456	16792	1.45121	1	0.747764	47.4392
GOTERM_BP_DIRECT	GO:0001568~blood vessel development	6	0.634249	0.0348229	224725_AT, 205198_S_AT, 202820_AT, 222906_AT, 207968_S_AT, 206576_S_AT	812	38	16792	3.26523	1	0.744828	47.5495
UP_SEQ_FEATURE	glycosylation site:O-linked (GlcNAc...)	3	0.317125	0.0350628	200983_X_AT, 216833_X_AT, 207459_X_AT, 207854_AT	884	7	20063	9.72673	1	0.862299	47.1969
GOTERM_CC_DIRECT	GO:0000776~kinetochore	9	0.951374	0.0352915	203755_AT, 221258_S_AT, 204162_AT, 204641_AT, 205046_AT, 209464_AT, 209642_AT, 201082_S_AT, 204822_AT	853	81	18224	2.37384	1	0.367515	40.4788
KEGG_PATHWAY	hsa04060:Cytokine-cytokine receptor interaction	20	2.11416	0.0355794	205403_AT, 206390_X_AT, 204470_AT, 206907_AT, 202948_AT, 207850_AT, 206618_AT, 209294_X_AT, 206148_AT, 209774_X_AT, 206366_X_AT, 205227_AT, 210548_AT, 215054_AT, 209962_AT, 214567_S_AT, 207008_AT, 207815_AT, 207160_AT, 214146_S_AT, 210511_S_AT, 207072_AT	346	243	6879	1.63634	0.999906	0.386222	37.6489
BIOCARTA	h_cellcyclePathway:Cyclins and Cell Cycle Regulation	6	0.634249	0.0356141	203213_AT, 207143_AT, 211540_S_AT, 207039_AT, 214710_S_AT, 205899_AT	124	25	1625	3.14516	0.999489	0.977394	36.7328
GOTERM_MF_DIRECT	GO:0019901~protein kinase binding	27	2.85412	0.0359509	214638_S_AT, 205962_AT, 201536_AT, 206545_AT, 204444_AT, 209615_S_AT, 205034_AT, 202871_AT, 210232_AT, 220885_S_AT, 225687_AT, 238460_AT, 201015_S_AT, 215116_S_AT, 203418_AT, 222077_S_AT, 218875_S_AT, 240793_AT, 218755_AT, 207039_AT, 224916_AT, 200974_AT, 227396_AT, 214710_S_AT, 204092_S_AT, 208650_S_AT, 204995_AT	803	376	16881	1.50959	1	0.772173	43.9659
GOTERM_BP_DIRECT	GO:0008217~regulation of blood pressure	8	0.845666	0.0366918	200974_AT, 210452_X_AT, 209543_S_AT, 221942_S_AT, 219054_AT, 235104_AT, 204748_AT, 205942_S_AT	812	65	16792	2.54521	1	0.759239	49.368
KEGG_PATHWAY	hsa05200:Pathways in cancer	29	3.06554	0.0368724	227824_AT, 201131_S_AT, 201069_AT, 205590_AT, 223746_AT, 205034_AT, 202871_AT, 205110_S_AT, 210232_AT, 201015_S_AT, 213217_AT, 203936_S_AT, 210512_S_AT, 204748_AT, 205801_S_AT, 213110_S_AT, 209576_AT, 211540_S_AT, 206674_AT, 204115_AT, 207039_AT, 211214_S_AT, 206917_AT, 201334_S_AT, 212240_S_AT, 203987_AT, 207143_AT, 206960_AT, 204896_S_AT	346	393	6879	1.46708	0.999933	0.381766	38.7302
GOTERM_BP_DIRECT	GO:0001701~in utero embryonic development	16	1.69133	0.0376442	224725_AT, 201536_AT, 202705_AT, 205193_AT, 204468_S_AT, 204420_AT, 206917_AT, 213260_AT, 205608_S_AT, 212372_AT, 205198_S_AT, 214710_S_AT, 218829_S_AT, 210512_S_AT, 201063_AT, 222906_AT	812	187	16792	1.76939	1	0.764258	50.2717
GOTERM_CC_DIRECT	GO:0031012~extracellular matrix	22	2.32558	0.0384769	201069_AT, 226071_AT, 207329_AT, 235309_AT, 203021_AT, 201110_S_AT, 203184_AT, 204619_S_AT, 201037_AT, 205653_AT, 212190_AT, 209365_S_AT, 207741_X_AT, 201506_AT, 214805_AT, 201015_S_AT, 205683_X_AT, 204259_AT, 202627_S_AT, 207341_AT, 205033_S_AT, 200998_S_AT, 203535_AT	853	296	18224	1.58791	1	0.386188	43.2547
GOTERM_BP_DIRECT	GO:0001503~ossification	9	0.951374	0.0389429	209365_S_AT, 221681_S_AT, 209585_S_AT, 216994_S_AT, 230670_AT, 202018_S_AT, 213260_AT, 203936_S_AT, 219201_S_AT	812	80	16792	2.32648	1	0.77215	51.4794
GOTERM_BP_DIRECT	GO:0050832~defense response to fungus	5	0.528541	0.0391505	207269_AT, 205033_S_AT, 205863_AT, 205653_AT, 203535_AT	812	27	16792	3.82959	1	0.77021	51.6699
UP_KEYWORDS	Cytokine	15	1.58562	0.0391963	223708_AT, 206390_X_AT, 216860_S_AT, 204470_AT, 206907_AT, 207850_AT, 221577_X_AT, 235818_AT, 209774_X_AT, 206366_X_AT, 229967_AT, 210548_AT, 214567_S_AT, 207815_AT, 207160_AT, 214146_S_AT	899	190	20581	1.80736	1	0.26419	43.2414
GOTERM_BP_DIRECT	GO:1904355~positive regulation of telomere capping	4	0.422833	0.03927	218903_S_AT, 204641_AT, 209464_AT, 223551_AT	812	16	16792	5.16995	1	0.767521	51.7792
GOTERM_BP_DIRECT	GO:0014002~astrocyte development	4	0.422833	0.03927	214606_AT, 207143_AT, 205970_AT, 203535_AT	812	16	16792	5.16995	1	0.767521	51.7792
GOTERM_BP_DIRECT	GO:0030949~positive regulation of vascular endothelial growth factor receptor signaling pathway	4	0.422833	0.03927	227824_AT, 210512_S_AT, 201389_AT, 205970_AT	812	16	16792	5.16995	1	0.767521	51.7792
GOTERM_BP_DIRECT	GO:0002244~hematopoietic progenitor cell differentiation	8	0.845666	0.0394065	218035_S_AT, 218795_AT, 238732_AT, 213701_AT, 201291_S_AT, 203187_AT, 222608_S_AT, 210511_S_AT	812	66	16792	2.50664	1	0.765011	51.9037
GOTERM_BP_DIRECT	GO:0018105~peptidyl-serine phosphorylation	12	1.2685	0.0394832	203213_AT, 229584_AT, 227824_AT, 205962_AT, 206106_AT, 223746_AT, 201939_AT, 204061_AT, 208442_S_AT, 204995_AT, 204822_AT, 204510_AT	812	125	16792	1.98526	1	0.762001	51.9736
GOTERM_MF_DIRECT	GO:0016791~phosphatase activity	6	0.634249	0.039782	201536_AT, 226925_AT, 227396_AT, 204865_AT, 201904_S_AT, 215501_S_AT	803	40	16881	3.15336	1	0.793397	47.3867
INTERPRO	IPR016193:Cytidine deaminase-like	4	0.422833	0.0402901	210873_X_AT, 201572_X_AT, 205627_AT, 206632_S_AT	851	17	18559	5.1314	1	0.777823	49.186
INTERPRO	IPR002125:CMP/dCMP deaminase, zinc-binding	4	0.422833	0.0402901	210873_X_AT, 201572_X_AT, 205627_AT, 206632_S_AT	851	17	18559	5.1314	1	0.777823	49.186
GOTERM_MF_DIRECT	GO:0008519~ammonium transmembrane transporter activity	3	0.317125	0.0403748	215819_S_AT, 206145_AT, 210429_AT, 216317_X_AT	803	7	16881	9.00961	1	0.785973	47.8982
GOTERM_MF_DIRECT	GO:0004867~serine-type endopeptidase inhibitor activity	10	1.05708	0.0409197	209676_AT, 214539_AT, 200602_AT, 203021_AT, 215276_AT, 206310_AT, 207636_AT, 202627_S_AT, 212190_AT, 200986_AT	803	97	16881	2.16726	1	0.778445	48.3643
GOTERM_BP_DIRECT	GO:0051354~negative regulation of oxidoreductase activity	3	0.317125	0.0416144	208470_S_AT, 205488_AT, 206697_S_AT, 205970_AT	812	7	16792	8.86277	1	0.776542	53.8772
GOTERM_BP_DIRECT	GO:0009635~response to herbicide	3	0.317125	0.0416144	204548_AT, 206177_S_AT, 212531_AT	812	7	16792	8.86277	1	0.776542	53.8772
GOTERM_BP_DIRECT	GO:0032466~negative regulation of cytokinesis	3	0.317125	0.0416144	228033_AT, 219990_AT, 209464_AT	812	7	16792	8.86277	1	0.776542	53.8772
GOTERM_BP_DIRECT	GO:0072112~glomerular visceral epithelial cell differentiation	3	0.317125	0.0416144	206067_S_AT, 202391_AT, 208650_S_AT	812	7	16792	8.86277	1	0.776542	53.8772
GOTERM_BP_DIRECT	GO:0045656~negative regulation of monocyte differentiation	3	0.317125	0.0416144	207143_AT, 227329_AT, 206847_S_AT	812	7	16792	8.86277	1	0.776542	53.8772
GOTERM_BP_DIRECT	GO:0046039~GTP metabolic process	3	0.317125	0.0416144	229584_AT, 207992_S_AT, 204347_AT	812	7	16792	8.86277	1	0.776542	53.8772
INTERPRO	IPR006026:Peptidase, metallopeptidase	5	0.528541	0.0417676	201069_AT, 207329_AT, 203936_S_AT, 204259_AT, 207890_S_AT	851	29	18559	3.76008	1	0.781424	50.4586
GOTERM_CC_DIRECT	GO:0009897~external side of plasma membrane	17	1.79704	0.0422957	206545_AT, 206343_S_AT, 209543_S_AT, 203868_S_AT, 205406_S_AT, 204639_AT, 216066_AT, 201110_S_AT, 210356_X_AT, 214777_AT, 200782_AT, 216560_X_AT, 214768_X_AT, 215176_X_AT, 201389_AT, 204006_S_AT, 213674_X_AT, 210473_S_AT, 204731_AT	853	213	18224	1.70516	1	0.408308	46.4238
KEGG_PATHWAY	hsa05205:Proteoglycans in cancer	17	1.79704	0.0429171	227824_AT, 204489_S_AT, 201069_AT, 203710_AT, 201110_S_AT, 201334_S_AT, 212240_S_AT, 224917_AT, 209615_S_AT, 203987_AT, 201059_AT, 210232_AT, 206106_AT, 205389_S_AT, 203936_S_AT, 210512_S_AT, 201389_AT	346	200	6879	1.68993	0.999987	0.414177	43.5592
UP_SEQ_FEATURE	repeat:LRR 6	16	1.69133	0.0435384	229584_AT, 229560_AT, 218326_S_AT, 230670_AT, 201743_AT, 223552_AT, 230680_AT, 202761_S_AT, 226884_AT, 228112_AT, 211596_S_AT, 207790_AT, 210176_AT, 205046_AT, 231804_AT, 216016_AT	884	209	20063	1.73747	1	0.911539	54.9073
GOTERM_BP_DIRECT	GO:0045931~positive regulation of mitotic cell cycle	5	0.528541	0.0439911	203213_AT, 201536_AT, 206283_S_AT, 200602_AT, 214710_S_AT	812	28	16792	3.69282	1	0.791824	55.9157
GOTERM_MF_DIRECT	GO:0008574~ATP-dependent microtubule motor activity, plus-end-directed	4	0.422833	0.044168	218355_AT, 221258_S_AT, 222039_AT, 204444_AT	803	17	16881	4.94645	1	0.792634	51.0626
GOTERM_CC_DIRECT	GO:0043197~dendritic spine	10	1.05708	0.0443101	218832_X_AT, 223552_AT, 206765_AT, 200602_AT, 204995_AT, 203859_S_AT, 201059_AT, 227923_AT, 205970_AT, 212372_AT	853	100	18224	2.13646	1	0.415815	48.0282
UP_KEYWORDS	Elliptocytosis	3	0.317125	0.0446978	206937_AT, 205389_S_AT, 204976_S_AT	899	8	20581	8.58496	1	0.291705	47.6752
INTERPRO	IPR001849:Pleckstrin homology domain	20	2.11416	0.0448962	221030_S_AT, 230983_AT, 214671_S_AT, 206464_AT, 227948_AT, 225688_S_AT, 208608_S_AT, 201334_S_AT, 214735_AT, 209234_AT, 201411_S_AT, 222608_S_AT, 208178_X_AT, 208158_S_AT, 208534_S_AT, 206301_AT, 220952_S_AT, 218223_S_AT, 230297_X_AT, 215116_S_AT	851	271	18559	1.60948	1	0.797345	53.0552
GOTERM_BP_DIRECT	GO:0050853~B cell receptor signaling pathway	7	0.739958	0.0449905	227824_AT, 216560_X_AT, 206301_AT, 214768_X_AT, 214777_AT, 215176_X_AT, 207968_S_AT, 204959_AT, 213674_X_AT	812	54	16792	2.68072	1	0.795897	56.7473
GOTERM_CC_DIRECT	GO:0030426~growth cone	11	1.16279	0.0451672	209238_AT, 229584_AT, 205110_S_AT, 216260_AT, 202391_AT, 239403_AT, 202609_AT, 201564_S_AT, 204995_AT, 201059_AT, 212372_AT	853	116	18224	2.02595	1	0.414753	48.6973
UP_SEQ_FEATURE	domain:CN hydrolase	3	0.317125	0.0454075	220528_AT, 205922_AT, 205844_AT	884	8	20063	8.51089	1	0.91659	56.4582
SMART	SM00225:BTB	16	1.69133	0.0454731	230218_AT, 223412_AT, 226245_AT, 221234_S_AT, 228377_AT, 227875_AT, 235142_AT, 242088_AT, 226479_AT, 204182_S_AT, 201362_AT, 227329_AT, 212192_AT, 242433_AT, 225539_AT, 219312_S_AT	532	176	10057	1.71856	0.999999	0.761507	46.4419
INTERPRO	IPR000340:Dual specificity phosphatase, catalytic domain	6	0.634249	0.0455777	201536_AT, 244030_AT, 203367_AT, 215501_S_AT, 206574_S_AT, 208022_S_AT	851	43	18559	3.04304	1	0.794337	53.6036
GOTERM_BP_DIRECT	GO:0071276~cellular response to cadmium ion	4	0.422833	0.0460214	209160_AT, 204548_AT, 203922_S_AT, 205970_AT	812	17	16792	4.86584	1	0.800042	57.5895
GOTERM_BP_DIRECT	GO:0000278~mitotic cell cycle	6	0.634249	0.0462547	205962_AT, 244043_AT, 224407_S_AT, 222039_AT, 205046_AT, 209615_S_AT	812	41	16792	3.02631	1	0.798405	57.7779
INTERPRO	IPR001148:Alpha carbonic anhydrase	4	0.422833	0.0467495	205950_S_AT, 204865_AT, 209301_AT, 206208_AT	851	18	18559	4.84632	1	0.794954	54.5326
GOTERM_BP_DIRECT	GO:0006887~exocytosis	9	0.951374	0.0468199	239084_AT, 226094_AT, 205389_S_AT, 219559_AT, 223529_AT, 227703_S_AT, 206440_AT, 209615_S_AT, 212372_AT	812	83	16792	2.24239	1	0.799143	58.2312
UP_KEYWORDS	Disease mutation	129	13.6364	0.0486524	204548_AT, 213260_AT, 203184_AT, 207735_AT, 221681_S_AT, 210944_S_AT, 203755_AT, 200946_X_AT, 220885_S_AT, 209585_S_AT, 204636_AT, 236223_S_AT, 207693_AT, 215116_S_AT, 213110_S_AT, 216016_AT, 210976_S_AT, 229584_AT, 224725_AT, 216994_S_AT, 224823_AT, 224839_S_AT, 212240_S_AT, 209234_AT, 203922_S_AT, 203987_AT, 220668_S_AT, 206067_S_AT, 210239_AT, 206145_AT, 209714_S_AT, 226065_AT, 232629_AT, 2084…	899	2550	20581	1.15813	1	0.309205	50.6611
UP_SEQ_FEATURE	calcium-binding region:1; low affinity	4	0.422833	0.0486667	209686_AT, 205863_AT, 204351_AT, 203535_AT	884	19	20063	4.77804	1	0.927009	59.0426
INTERPRO	IPR000560:Histidine phosphatase superfamily, clade-2	3	0.317125	0.0488183	226925_AT, 209585_S_AT, 218795_AT	851	8	18559	8.17817	1	0.801686	56.13
INTERPRO	IPR003010:Carbon-nitrogen hydrolase	3	0.317125	0.0488183	220528_AT, 205922_AT, 205844_AT	851	8	18559	8.17817	1	0.801686	56.13
GOTERM_BP_DIRECT	GO:0007626~locomotory behavior	9	0.951374	0.0496605	225744_AT, 206283_S_AT, 206343_S_AT, 205198_S_AT, 203348_S_AT, 200602_AT, 229461_X_AT, 204069_AT, 218330_S_AT	812	84	16792	2.21569	1	0.815114	60.4402
UP_SEQ_FEATURE	repeat:LRR 5	17	1.79704	0.0496796	229584_AT, 229560_AT, 218326_S_AT, 230670_AT, 201743_AT, 223552_AT, 230680_AT, 202761_S_AT, 226884_AT, 228112_AT, 211596_S_AT, 207790_AT, 210176_AT, 205046_AT, 231804_AT, 216016_AT, 210473_S_AT	884	231	20063	1.67025	1	0.927539	59.8159
UP_KEYWORDS	SH3 domain	16	1.69133	0.0501912	206937_AT, 203187_AT, 202609_AT, 212240_S_AT, 209949_AT, 208178_X_AT, 232151_AT, 225589_AT, 201059_AT, 201681_S_AT, 206301_AT, 205257_S_AT, 207788_S_AT, 204961_S_AT, 214084_X_AT, 207693_AT, 227923_AT	899	215	20581	1.70368	1	0.313162	51.7795
GOTERM_CC_DIRECT	GO:0014069~postsynaptic density	15	1.58562	0.0503258	224725_AT, 218832_X_AT, 203710_AT, 204647_AT, 202609_AT, 203859_S_AT, 233207_AT, 205268_S_AT, 230297_X_AT, 204720_S_AT, 222774_S_AT, 204995_AT, 206440_AT, 205970_AT, 227923_AT	853	184	18224	1.74168	1	0.443012	52.5576
UP_SEQ_FEATURE	metal ion-binding site:Calcium 3	5	0.528541	0.0504332	211412_AT, 227824_AT, 201069_AT, 223529_AT, 203936_S_AT	884	32	20063	3.5462	1	0.927049	60.3823
UP_SEQ_FEATURE	repeat:TPR 9	5	0.528541	0.0504332	235775_AT, 210117_AT, 213058_AT, 226043_AT, 240793_AT	884	32	20063	3.5462	1	0.927049	60.3823
UP_SEQ_FEATURE	metal ion-binding site:Calcium 1; via carbonyl oxygen	5	0.528541	0.0504332	227824_AT, 207329_AT, 223529_AT, 204259_AT, 213479_AT	884	32	20063	3.5462	1	0.927049	60.3823
GOTERM_BP_DIRECT	GO:0097191~extrinsic apoptotic signaling pathway	6	0.634249	0.0505052	211071_S_AT, 201596_X_AT, 213524_S_AT, 207160_AT, 210511_S_AT, 221268_S_AT	812	42	16792	2.95426	1	0.817405	61.0756
UP_SEQ_FEATURE	repeat:ANK 8	6	0.634249	0.0505776	224725_AT, 213035_AT, 205389_S_AT, 211214_S_AT, 212374_AT, 236189_AT	884	46	20063	2.96031	1	0.924195	60.4899
GOTERM_CC_DIRECT	GO:0000940~condensed chromosome outer kinetochore	3	0.317125	0.0506734	203755_AT, 217640_X_AT, 205046_AT	853	8	18224	8.01172	1	0.438166	52.8078
GOTERM_CC_DIRECT	GO:0031256~leading edge membrane	3	0.317125	0.0506734	210232_AT, 205257_S_AT, 207610_S_AT	853	8	18224	8.01172	1	0.438166	52.8078
KEGG_PATHWAY	hsa04114:Oocyte meiosis	11	1.16279	0.0511298	203213_AT, 235502_AT, 202705_AT, 203710_AT, 202870_S_AT, 214710_S_AT, 213217_AT, 204092_S_AT, 209642_AT, 205034_AT, 218875_S_AT	346	111	6879	1.97024	0.999999	0.457037	49.5583
GOTERM_BP_DIRECT	GO:0007265~Ras protein signal transduction	8	0.845666	0.0515592	211540_S_AT, 207039_AT, 205590_AT, 201939_AT, 230297_X_AT, 236223_S_AT, 205801_S_AT, 203418_AT	812	70	16792	2.36341	1	0.820916	61.8547
GOTERM_BP_DIRECT	GO:0033138~positive regulation of peptidyl-serine phosphorylation	8	0.845666	0.0515592	210232_AT, 204489_S_AT, 223746_AT, 218832_X_AT, 218788_S_AT, 210512_S_AT, 209615_S_AT, 205608_S_AT	812	70	16792	2.36341	1	0.820916	61.8547
GOTERM_MF_DIRECT	GO:0015026~coreceptor activity	5	0.528541	0.0519844	206545_AT, 205884_AT, 228621_AT, 204731_AT, 206584_AT	803	30	16881	3.50374	1	0.834249	57.0239
GOTERM_MF_DIRECT	GO:0004553~hydrolase activity, hydrolyzing O-glycosyl compounds	5	0.528541	0.0519844	209395_AT, 208168_S_AT, 206522_AT, 232207_AT, 206945_AT	803	30	16881	3.50374	1	0.834249	57.0239
GOTERM_BP_DIRECT	GO:0045665~negative regulation of neuron differentiation	7	0.739958	0.0522292	224725_AT, 200602_AT, 229638_AT, 204069_AT, 212148_AT, 206634_AT, 219918_S_AT	812	56	16792	2.58498	1	0.821994	62.3424
GOTERM_BP_DIRECT	GO:0002690~positive regulation of leukocyte chemotaxis	4	0.422833	0.0533044	206366_X_AT, 206390_X_AT, 214567_S_AT, 207815_AT, 214146_S_AT	812	18	16792	4.59551	1	0.825444	63.1126
GOTERM_BP_DIRECT	GO:0030225~macrophage differentiation	4	0.422833	0.0533044	210232_AT, 214523_AT, 203936_S_AT, 210512_S_AT	812	18	16792	4.59551	1	0.825444	63.1126
GOTERM_BP_DIRECT	GO:2000177~regulation of neural precursor cell proliferation	3	0.317125	0.0537406	231310_AT, 206634_AT, 219493_AT	812	8	16792	7.75493	1	0.825081	63.4208
GOTERM_BP_DIRECT	GO:0051983~regulation of chromosome segregation	3	0.317125	0.0537406	212020_S_AT, 209464_AT, 209642_AT	812	8	16792	7.75493	1	0.825081	63.4208
GOTERM_BP_DIRECT	GO:0006527~arginine catabolic process	3	0.317125	0.0537406	209094_AT, 202262_X_AT, 206177_S_AT	812	8	16792	7.75493	1	0.825081	63.4208
GOTERM_BP_DIRECT	GO:0001841~neural tube formation	3	0.317125	0.0537406	224725_AT, 223746_AT, 201416_AT	812	8	16792	7.75493	1	0.825081	63.4208
GOTERM_BP_DIRECT	GO:0051597~response to methylmercury	3	0.317125	0.0537406	209686_AT, 206177_S_AT, 204172_AT	812	8	16792	7.75493	1	0.825081	63.4208
GOTERM_BP_DIRECT	GO:0015939~pantothenate metabolic process	3	0.317125	0.0537406	220528_AT, 205922_AT, 205844_AT	812	8	16792	7.75493	1	0.825081	63.4208
GOTERM_BP_DIRECT	GO:0045416~positive regulation of interleukin-8 biosynthetic process	3	0.317125	0.0537406	229560_AT, 206871_AT, 220811_AT	812	8	16792	7.75493	1	0.825081	63.4208
GOTERM_CC_DIRECT	GO:0005802~trans-Golgi network	12	1.2685	0.054089	229584_AT, 201131_S_AT, 205257_S_AT, 201506_AT, 205198_S_AT, 226550_AT, 206208_AT, 230266_AT, 201392_S_AT, 221958_S_AT, 212062_AT, 203827_AT	853	136	18224	1.88511	1	0.453047	55.2012
UP_KEYWORDS	Sialic acid	4	0.422833	0.0542832	221681_S_AT, 216833_X_AT, 205837_S_AT, 207459_X_AT, 207854_AT	899	20	20581	4.57864	1	0.330073	54.64
GOTERM_BP_DIRECT	GO:0006730~one-carbon metabolic process	5	0.528541	0.0546303	205950_S_AT, 204865_AT, 209301_AT, 206208_AT, 239562_AT	812	30	16792	3.44663	1	0.827334	64.042
UP_SEQ_FEATURE	DNA-binding region:Homeobox; TALE-type	4	0.422833	0.0554422	210239_AT, 229638_AT, 204069_AT, 212148_AT	884	20	20063	4.53914	1	0.938334	63.9594
GOTERM_BP_DIRECT	GO:0006959~humoral immune response	7	0.739958	0.0560993	206545_AT, 207655_S_AT, 202018_S_AT, 205267_AT, 205715_AT, 210356_X_AT, 207968_S_AT	812	57	16792	2.53962	1	0.83273	65.0457
GOTERM_CC_DIRECT	GO:0015630~microtubule cytoskeleton	12	1.2685	0.0564508	221258_S_AT, 214729_AT, 235502_AT, 202705_AT, 201896_S_AT, 204092_S_AT, 205046_AT, 210117_AT, 238756_AT, 205899_AT, 204510_AT, 234764_X_AT	853	137	18224	1.87135	1	0.460647	56.7897
GOTERM_BP_DIRECT	GO:0006357~regulation of transcription from RNA polymerase II promoter	30	3.17125	0.056733	227824_AT, 225980_AT, 204420_AT, 204432_AT, 202820_AT, 235609_AT, 211220_S_AT, 202949_S_AT, 210512_S_AT, 205468_S_AT, 203751_X_AT, 216930_AT, 202672_S_AT, 215053_AT, 211540_S_AT, 206283_S_AT, 209407_S_AT, 205193_AT, 216994_S_AT, 210892_S_AT, 220600_AT, 217310_S_AT, 209365_S_AT, 206067_S_AT, 244043_AT, 221606_S_AT, 221517_S_AT, 201283_S_AT, 210511_S_AT, 204799_AT	812	441	16792	1.40679	1	0.833406	65.4706
SMART	SM01057:SM01057	4	0.422833	0.057306	205950_S_AT, 204865_AT, 209301_AT, 206208_AT	532	17	10057	4.44803	1	0.808407	54.6955
GOTERM_CC_DIRECT	GO:0030424~axon	17	1.79704	0.0574749	229584_AT, 206937_AT, 209369_AT, 200602_AT, 209301_AT, 229638_AT, 209615_S_AT, 203859_S_AT, 242088_AT, 212372_AT, 205110_S_AT, 216260_AT, 223529_AT, 233207_AT, 203434_S_AT, 204995_AT, 205970_AT	853	222	18224	1.63603	1	0.459947	57.462
UP_KEYWORDS	Cytoplasmic vesicle	30	3.17125	0.0581626	206748_S_AT, 235816_S_AT, 229778_AT, 223383_AT, 220088_AT, 203827_AT, 206576_S_AT, 226094_AT, 205257_S_AT, 225744_AT, 211743_S_AT, 227703_S_AT, 221958_S_AT, 222077_S_AT, 239084_AT, 229584_AT, 218832_X_AT, 217762_S_AT, 204639_AT, 208442_S_AT, 213256_AT, 230266_AT, 209234_AT, 234968_AT, 203987_AT, 221803_S_AT, 219296_AT, 210176_AT, 223529_AT, 239457_AT	899	490	20581	1.40163	1	0.345094	57.2056
UP_SEQ_FEATURE	domain:Tyrosine-protein phosphatase	7	0.739958	0.0581862	201536_AT, 244030_AT, 226282_AT, 227396_AT, 203367_AT, 215501_S_AT, 206574_S_AT	884	63	20063	2.52174	1	0.943781	65.7874
GOTERM_BP_DIRECT	GO:0015701~bicarbonate transport	6	0.634249	0.0596703	206145_AT, 205950_S_AT, 204865_AT, 209301_AT, 206208_AT, 237340_AT	812	44	16792	2.81997	1	0.845965	67.3766
UP_KEYWORDS	Chromosomal rearrangement	22	2.32558	0.060239	211071_S_AT, 206283_S_AT, 206343_S_AT, 218641_AT, 225233_AT, 201334_S_AT, 204061_AT, 205330_AT, 211207_S_AT, 206067_S_AT, 205106_AT, 205267_AT, 223575_AT, 233207_AT, 212148_AT, 204784_S_AT, 209995_S_AT, 213110_S_AT, 222848_AT, 226287_AT, 227923_AT, 210012_S_AT	899	334	20581	1.50794	1	0.350788	58.5228
INTERPRO	IPR001562:Zinc finger, Btk motif	3	0.317125	0.0608996	208534_S_AT, 206301_AT, 206464_AT	851	9	18559	7.26949	1	0.862612	64.455
GOTERM_BP_DIRECT	GO:0002576~platelet degranulation	10	1.05708	0.0610674	209365_S_AT, 206390_X_AT, 200602_AT, 201110_S_AT, 214146_S_AT, 210512_S_AT, 202627_S_AT, 205041_S_AT, 205040_AT, 200986_AT, 240793_AT	812	103	16792	2.00775	1	0.850187	68.2478
GOTERM_BP_DIRECT	GO:0030335~positive regulation of cell migration	15	1.58562	0.0623874	206748_S_AT, 224823_AT, 203757_S_AT, 201110_S_AT, 212240_S_AT, 202118_S_AT, 209615_S_AT, 220600_AT, 202761_S_AT, 207206_S_AT, 203789_S_AT, 206025_S_AT, 210512_S_AT, 201389_AT, 222719_S_AT	812	184	16792	1.68585	1	0.853871	69.0508
INTERPRO	IPR023795:Protease inhibitor I4, serpin, conserved site	5	0.528541	0.0624471	214539_AT, 207636_AT, 202627_S_AT, 212190_AT, 200986_AT	851	33	18559	3.30431	1	0.863548	65.4071
UP_SEQ_FEATURE	repeat:Spectrin 4	4	0.422833	0.06264	206937_AT, 208178_X_AT, 202761_S_AT, 209447_AT	884	21	20063	4.32299	1	0.952847	68.5694
GOTERM_CC_DIRECT	GO:1990023~mitotic spindle midzone	3	0.317125	0.0631745	221258_S_AT, 205046_AT, 201059_AT	853	9	18224	7.12153	1	0.486052	61.0294
BBID	94.E2F_transcriptional_activity_cell_cycle	3	0.317125	0.0636841	207143_AT, 211540_S_AT, 207039_AT	25	7	388	6.65143	0.974901	0.974901	47.7828
SMART	SM00235:ZnMc	5	0.528541	0.0641341	201069_AT, 207329_AT, 203936_S_AT, 204259_AT, 207890_S_AT	532	29	10057	3.25933	1	0.817547	58.9055
GOTERM_MF_DIRECT	GO:0030296~protein tyrosine kinase activator activity	3	0.317125	0.0650045	205962_AT, 206343_S_AT, 208650_S_AT	803	9	16881	7.00747	1	0.888068	65.4686
KEGG_PATHWAY	hsa04970:Salivary secretion	9	0.951374	0.0656784	227824_AT, 229309_AT, 210244_AT, 203710_AT, 221942_S_AT, 205715_AT, 213217_AT, 201242_S_AT, 215911_X_AT	346	86	6879	2.08062	1	0.530526	58.7627
GOTERM_BP_DIRECT	GO:0030334~regulation of cell migration	8	0.845666	0.0658388	232317_AT, 206917_AT, 220404_AT, 204061_AT, 208890_S_AT, 212190_AT, 210839_S_AT, 206576_S_AT	812	74	16792	2.23565	1	0.866708	71.0606
GOTERM_MF_DIRECT	GO:0005080~protein kinase C binding	6	0.634249	0.0659238	227824_AT, 222717_AT, 201291_S_AT, 201669_S_AT, 204396_S_AT, 207717_S_AT	803	46	16881	2.74205	1	0.883804	66.0018
GOTERM_CC_DIRECT	GO:0005834~heterotrimeric G-protein complex	5	0.528541	0.0663483	204115_AT, 218832_X_AT, 206917_AT, 209576_AT, 205349_AT	853	33	18224	3.23706	1	0.496675	62.8931
GOTERM_BP_DIRECT	GO:0090331~negative regulation of platelet aggregation	3	0.317125	0.0669312	207206_S_AT, 212190_AT, 206576_S_AT	812	9	16792	6.89327	1	0.868887	71.6705
GOTERM_BP_DIRECT	GO:0007097~nuclear migration	3	0.317125	0.0669312	210232_AT, 202761_S_AT, 212372_AT	812	9	16792	6.89327	1	0.868887	71.6705
GOTERM_BP_DIRECT	GO:0048103~somatic stem cell division	3	0.317125	0.0669312	207039_AT, 231767_AT, 201367_S_AT	812	9	16792	6.89327	1	0.868887	71.6705
GOTERM_BP_DIRECT	GO:0072488~ammonium transmembrane transport	3	0.317125	0.0669312	215819_S_AT, 206145_AT, 210429_AT, 216317_X_AT	812	9	16792	6.89327	1	0.868887	71.6705
GOTERM_BP_DIRECT	GO:0034393~positive regulation of smooth muscle cell apoptotic process	3	0.317125	0.0669312	207039_AT, 218832_X_AT, 207160_AT	812	9	16792	6.89327	1	0.868887	71.6705
UP_KEYWORDS	Hyaluronic acid	3	0.317125	0.067825	205143_AT, 207165_AT, 204619_S_AT	899	10	20581	6.86796	1	0.381735	63.0213
UP_SEQ_FEATURE	repeat:TPR 8	6	0.634249	0.067913	235775_AT, 210117_AT, 213058_AT, 225666_AT, 226043_AT, 240793_AT	884	50	20063	2.72348	1	0.961851	71.5869
GOTERM_MF_DIRECT	GO:0008144~drug binding	8	0.845666	0.0688749	229560_AT, 201291_S_AT, 207202_S_AT, 201564_S_AT, 205279_S_AT, 201242_S_AT, 211840_S_AT, 205970_AT	803	76	16881	2.21289	1	0.887421	67.6618
GOTERM_BP_DIRECT	GO:0032753~positive regulation of interleukin-4 production	4	0.422833	0.0693995	206545_AT, 211743_S_AT, 214627_AT, 216016_AT	812	20	16792	4.13596	1	0.876422	73.0044
GOTERM_BP_DIRECT	GO:0007094~mitotic spindle assembly checkpoint	4	0.422833	0.0693995	203755_AT, 208442_S_AT, 209642_AT, 204822_AT	812	20	16792	4.13596	1	0.876422	73.0044
UP_SEQ_FEATURE	repeat:Kelch 5	7	0.739958	0.0698362	226479_AT, 223412_AT, 201362_AT, 228377_AT, 227875_AT, 242088_AT, 240793_AT	884	66	20063	2.40712	1	0.96341	72.6177
UP_SEQ_FEATURE	domain:Hemopexin-like 3	4	0.422833	0.0702462	201069_AT, 207329_AT, 203936_S_AT, 207890_S_AT	884	22	20063	4.12649	1	0.962194	72.8329
UP_SEQ_FEATURE	repeat:Spectrin 3	4	0.422833	0.0702462	206937_AT, 208178_X_AT, 202761_S_AT, 209447_AT	884	22	20063	4.12649	1	0.962194	72.8329
UP_SEQ_FEATURE	domain:Hemopexin-like 4	4	0.422833	0.0702462	201069_AT, 207329_AT, 203936_S_AT, 207890_S_AT	884	22	20063	4.12649	1	0.962194	72.8329
UP_SEQ_FEATURE	domain:Ig-like C2-type 7	4	0.422833	0.0702462	230670_AT, 203868_S_AT, 224823_AT, 207011_S_AT	884	22	20063	4.12649	1	0.962194	72.8329
UP_SEQ_FEATURE	calcium-binding region:2; high affinity	4	0.422833	0.0702462	209686_AT, 205863_AT, 204351_AT, 203535_AT	884	22	20063	4.12649	1	0.962194	72.8329
BIOCARTA	h_g1Pathway:Cell Cycle: G1/S Check Point	6	0.634249	0.0706666	203213_AT, 207143_AT, 211540_S_AT, 207039_AT, 208442_S_AT, 205899_AT	124	30	1625	2.62097	1	0.993938	60.3549
GOTERM_BP_DIRECT	GO:0007165~signal transduction	68	7.18816	0.0715476	225553_AT, 227824_AT, 207675_X_AT, 205590_AT, 219890_AT, 209543_S_AT, 201874_AT, 220295_X_AT, 206618_AT, 219528_S_AT, 210944_S_AT, 205110_S_AT, 210548_AT, 207790_AT, 207202_S_AT, 219529_AT, 236223_S_AT, 230297_X_AT, 206881_S_AT, 216016_AT, 221030_S_AT, 218832_X_AT, 204468_S_AT, 206464_AT, 212240_S_AT, 227088_AT, 206622_AT, 209294_X_AT, 201681_S_AT, 209982_S_AT, 206366_X_AT, 219296_AT, 210176_AT, …	812	1161	16792	1.21122	1	0.882262	74.1166
UP_KEYWORDS	Cell adhesion	29	3.06554	0.0719853	201131_S_AT, 209543_S_AT, 212768_S_AT, 203868_S_AT, 201110_S_AT, 205884_AT, 205143_AT, 201028_S_AT, 201015_S_AT, 207011_S_AT, 201389_AT, 227747_AT, 222020_S_AT, 204489_S_AT, 220000_AT, 207610_S_AT, 206464_AT, 200602_AT, 229461_X_AT, 204639_AT, 212372_AT, 209982_S_AT, 207788_S_AT, 210004_AT, 201506_AT, 206025_S_AT, 201242_S_AT, 204584_AT, 207717_S_AT	899	479	20581	1.38602	1	0.395716	65.2914
UP_SEQ_FEATURE	repeat:ANK 4	13	1.37421	0.0727517	224725_AT, 203927_AT, 213035_AT, 207039_AT, 219296_AT, 205389_S_AT, 219511_S_AT, 211214_S_AT, 212374_AT, 238439_AT, 236189_AT, 244297_AT, 227923_AT	884	170	20063	1.73555	1	0.964689	74.1134
GOTERM_BP_DIRECT	GO:0032092~positive regulation of protein binding	7	0.739958	0.0732618	229584_AT, 206937_AT, 223746_AT, 218832_X_AT, 201939_AT, 205268_S_AT, 224916_AT	812	61	16792	2.37309	1	0.886238	74.9729
INTERPRO	IPR018244:Allergen V5/Tpx-1-related, conserved site	3	0.317125	0.0738696	221541_AT, 210262_AT, 207802_AT	851	10	18559	6.54254	1	0.901617	71.7286
UP_SEQ_FEATURE	repeat:ANK 3	15	1.58562	0.0738862	224725_AT, 203927_AT, 207039_AT, 219511_S_AT, 211214_S_AT, 238439_AT, 236189_AT, 244297_AT, 208158_S_AT, 219296_AT, 213035_AT, 205389_S_AT, 212374_AT, 215759_AT, 227923_AT	884	207	20063	1.64462	1	0.964757	74.6742
UP_KEYWORDS	GTP-binding	22	2.32558	0.0749778	229584_AT, 212413_AT, 221523_S_AT, 217762_S_AT, 211214_S_AT, 204803_S_AT, 206917_AT, 204347_AT, 210117_AT, 230266_AT, 205349_AT, 210232_AT, 200946_X_AT, 221942_S_AT, 205321_AT, 206850_AT, 215506_S_AT, 236223_S_AT, 215116_S_AT, 217631_AT, 228071_AT, 209576_AT	899	343	20581	1.46837	1	0.404078	66.8435
KEGG_PATHWAY	hsa00220:Arginine biosynthesis	4	0.422833	0.0757566	215794_X_AT, 200946_X_AT, 224839_S_AT, 206177_S_AT	346	20	6879	3.9763	1	0.568427	64.2008
GOTERM_MF_DIRECT	GO:0004693~cyclin-dependent protein serine/threonine kinase activity	5	0.528541	0.0759789	203213_AT, 207143_AT, 202705_AT, 214710_S_AT, 204995_AT	803	34	16881	3.09153	1	0.90438	71.3519
GOTERM_BP_DIRECT	GO:0009653~anatomical structure morphogenesis	9	0.951374	0.0763819	201596_X_AT, 209407_S_AT, 203819_S_AT, 213823_AT, 205600_X_AT, 232365_AT, 201564_S_AT, 214639_S_AT, 219049_AT	812	92	16792	2.02302	1	0.894663	76.4634
GOTERM_BP_DIRECT	GO:0008360~regulation of cell shape	12	1.2685	0.0765106	206937_AT, 209686_AT, 227948_AT, 206917_AT, 210746_S_AT, 218223_S_AT, 202609_AT, 210512_S_AT, 208890_S_AT, 204510_AT, 203859_S_AT, 212372_AT	812	140	16792	1.77255	1	0.893054	76.523
GOTERM_CC_DIRECT	GO:0000780~condensed nuclear chromosome, centromeric region	3	0.317125	0.0765819	204962_S_AT, 204092_S_AT, 209464_AT	853	10	18224	6.40938	1	0.54224	68.3528
GOTERM_CC_DIRECT	GO:0031616~spindle pole centrosome	3	0.317125	0.0765819	203764_AT, 204092_S_AT, 209464_AT	853	10	18224	6.40938	1	0.54224	68.3528
GOTERM_BP_DIRECT	GO:0043066~negative regulation of apoptotic process	30	3.17125	0.0776508	205962_AT, 202262_X_AT, 219890_AT, 201939_AT, 201839_S_AT, 201110_S_AT, 219528_S_AT, 200782_AT, 210944_S_AT, 201596_X_AT, 214539_AT, 202949_S_AT, 211334_AT, 207206_S_AT, 203936_S_AT, 210512_S_AT, 205970_AT, 203213_AT, 204489_S_AT, 207069_S_AT, 200983_X_AT, 202018_S_AT, 212240_S_AT, 205608_S_AT, 225589_AT, 206067_S_AT, 221606_S_AT, 204092_S_AT, 204396_S_AT, 232629_AT	812	455	16792	1.3635	1	0.894712	77.0452
UP_SEQ_FEATURE	repeat:Kelch 6	6	0.634249	0.0776692	226479_AT, 201362_AT, 228377_AT, 227875_AT, 242088_AT, 240793_AT	884	52	20063	2.61873	1	0.968898	76.4627
GOTERM_BP_DIRECT	GO:0045454~cell redox homeostasis	8	0.845666	0.0779678	220384_AT, 216027_AT, 210244_AT, 202018_S_AT, 204961_S_AT, 214084_X_AT, 209949_AT, 203922_S_AT, 217358_AT	812	77	16792	2.14855	1	0.893731	77.1884
GOTERM_BP_DIRECT	GO:0016525~negative regulation of angiogenesis	7	0.739958	0.0779723	204150_AT, 206390_X_AT, 204468_S_AT, 213844_AT, 213260_AT, 201110_S_AT, 210892_S_AT	812	62	16792	2.33482	1	0.891759	77.1904
UP_SEQ_FEATURE	domain:Ig-like C2-type 6	5	0.528541	0.0781905	230670_AT, 203868_S_AT, 224823_AT, 207011_S_AT, 204584_AT	884	37	20063	3.06699	1	0.968018	76.6995
UP_SEQ_FEATURE	domain:Hemopexin-like 2	4	0.422833	0.0782457	201069_AT, 207329_AT, 203936_S_AT, 207890_S_AT	884	23	20063	3.94708	1	0.966441	76.7245
UP_SEQ_FEATURE	domain:Hemopexin-like 1	4	0.422833	0.0782457	201069_AT, 207329_AT, 203936_S_AT, 207890_S_AT	884	23	20063	3.94708	1	0.966441	76.7245
SMART	SM00107:BTK	3	0.317125	0.0782956	208534_S_AT, 206301_AT, 206464_AT	532	9	10057	6.30138	1	0.855091	66.5082
KEGG_PATHWAY	hsa04730:Long-term depression	7	0.739958	0.0787374	227824_AT, 235502_AT, 203710_AT, 221942_S_AT, 206917_AT, 210770_S_AT, 209576_AT	346	60	6879	2.31951	1	0.568196	65.6774
GOTERM_BP_DIRECT	GO:0030282~bone mineralization	5	0.528541	0.0796602	209585_S_AT, 218326_S_AT, 204748_AT, 202393_S_AT, 205676_AT	812	34	16792	3.04115	1	0.89512	77.9388
COG_ONTOLOGY	Inorganic ion transport and metabolism	4	0.422833	0.0802931	220176_AT, 238273_AT, 202438_X_AT, 219208_AT	78	27	2026	3.84805	0.812505	0.812505	47.1142
INTERPRO	IPR018303:P-type ATPase, phosphorylation site	5	0.528541	0.0808857	206043_S_AT, 205198_S_AT, 212062_AT, 215911_X_AT, 239457_AT	851	36	18559	3.02895	1	0.917458	75.0553
INTERPRO	IPR023299:P-type ATPase, cytoplasmic domain N	5	0.528541	0.0808857	206043_S_AT, 205198_S_AT, 212062_AT, 215911_X_AT, 239457_AT	851	36	18559	3.02895	1	0.917458	75.0553
INTERPRO	IPR008250:P-type ATPase, A domain	5	0.528541	0.0808857	206043_S_AT, 205198_S_AT, 212062_AT, 215911_X_AT, 239457_AT	851	36	18559	3.02895	1	0.917458	75.0553
INTERPRO	IPR020422:Dual specificity phosphatase, subgroup, catalytic domain	5	0.528541	0.0808857	201536_AT, 244030_AT, 203367_AT, 215501_S_AT, 208022_S_AT	851	36	18559	3.02895	1	0.917458	75.0553
INTERPRO	IPR001757:Cation-transporting P-type ATPase	5	0.528541	0.0808857	206043_S_AT, 205198_S_AT, 212062_AT, 215911_X_AT, 239457_AT	851	36	18559	3.02895	1	0.917458	75.0553
GOTERM_BP_DIRECT	GO:0035556~intracellular signal transduction	27	2.85412	0.0809	227824_AT, 206343_S_AT, 204470_AT, 223746_AT, 243797_AT, 207655_S_AT, 214671_S_AT, 220295_X_AT, 226980_AT, 205538_AT, 206020_AT, 221942_S_AT, 213217_AT, 222077_S_AT, 229584_AT, 211214_S_AT, 206464_AT, 201334_S_AT, 218311_AT, 201681_S_AT, 219787_S_AT, 208534_S_AT, 206301_AT, 218858_AT, 231166_AT, 242426_AT, 204731_AT	812	403	16792	1.3855	1	0.89699	78.4736
KEGG_PATHWAY	hsa05133:Pertussis	8	0.845666	0.0809196	206106_AT, 201743_AT, 207160_AT, 201389_AT, 209576_AT, 216016_AT, 200986_AT, 206584_AT	346	75	6879	2.12069	1	0.564315	66.7225
GOTERM_BP_DIRECT	GO:0008272~sulfate transport	3	0.317125	0.0810552	238273_AT, 237340_AT, 222077_S_AT	812	10	16792	6.20394	1	0.895557	78.5397
GOTERM_BP_DIRECT	GO:0019732~antifungal humoral response	3	0.317125	0.0810552	210244_AT, 202018_S_AT, 200602_AT	812	10	16792	6.20394	1	0.895557	78.5397
GOTERM_BP_DIRECT	GO:0086013~membrane repolarization during cardiac muscle cell action potential	3	0.317125	0.0810552	206765_AT, 205262_AT, 201242_S_AT	812	10	16792	6.20394	1	0.895557	78.5397
GOTERM_BP_DIRECT	GO:0043117~positive regulation of vascular permeability	3	0.317125	0.0810552	207008_AT, 210512_S_AT, 206574_S_AT	812	10	16792	6.20394	1	0.895557	78.5397
GOTERM_BP_DIRECT	GO:0061001~regulation of dendritic spine morphogenesis	3	0.317125	0.0810552	229584_AT, 204995_AT, 227923_AT	812	10	16792	6.20394	1	0.895557	78.5397
GOTERM_BP_DIRECT	GO:0033089~positive regulation of T cell differentiation in thymus	3	0.317125	0.0810552	205590_AT, 205844_AT, 204639_AT	812	10	16792	6.20394	1	0.895557	78.5397
UP_SEQ_FEATURE	compositionally biased region:Ser-rich	27	2.85412	0.0812319	205808_AT, 201131_S_AT, 212768_S_AT, 236189_AT, 214735_AT, 201082_S_AT, 225056_AT, 219471_AT, 225687_AT, 238460_AT, 231310_AT, 207968_S_AT, 240793_AT, 217533_X_AT, 228220_AT, 204976_S_AT, 213058_AT, 209447_AT, 211031_S_AT, 226490_AT, 224746_AT, 219218_AT, 223575_AT, 222116_S_AT, 226065_AT, 218858_AT, 218330_S_AT	884	441	20063	1.38953	1	0.969146	78.0373
GOTERM_MF_DIRECT	GO:0046982~protein heterodimerization activity	30	3.17125	0.081839	208579_X_AT, 221523_S_AT, 203765_AT, 202820_AT, 202708_S_AT, 204962_S_AT, 229230_AT, 213217_AT, 205268_S_AT, 207160_AT, 210512_S_AT, 212148_AT, 207968_S_AT, 216930_AT, 202672_S_AT, 229309_AT, 206937_AT, 206283_S_AT, 205278_AT, 201169_S_AT, 201291_S_AT, 214523_AT, 201416_AT, 204069_AT, 212240_S_AT, 203922_S_AT, 203925_AT, 214455_AT, 210176_AT, 210511_S_AT	803	465	16881	1.35628	1	0.914897	74.0949
GOTERM_BP_DIRECT	GO:0055085~transmembrane transport	18	1.90275	0.0821834	226301_AT, 205856_AT, 238273_AT, 223304_AT, 220474_AT, 209163_AT, 208350_AT, 221681_S_AT, 228497_AT, 204777_S_AT, 238029_S_AT, 228696_AT, 239913_AT, 205321_AT, 219559_AT, 205268_S_AT, 222906_AT, 231166_AT	812	244	16792	1.52556	1	0.89706	79.0144
GOTERM_BP_DIRECT	GO:0006805~xenobiotic metabolic process	8	0.845666	0.0822814	225847_AT, 206754_S_AT, 210426_X_AT, 207202_S_AT, 202820_AT, 209616_S_AT, 205863_AT, 230481_AT	812	78	16792	2.12101	1	0.895479	79.0551
GOTERM_MF_DIRECT	GO:0019894~kinesin binding	5	0.528541	0.082713	206748_S_AT, 225687_AT, 222039_AT, 233207_AT, 209234_AT	803	35	16881	3.0032	1	0.911271	74.4822
GOTERM_MF_DIRECT	GO:0044212~transcription regulatory region DNA binding	16	1.69133	0.0833531	207069_S_AT, 203920_AT, 206283_S_AT, 218832_X_AT, 225980_AT, 203348_S_AT, 213260_AT, 219528_S_AT, 202820_AT, 210504_AT, 206067_S_AT, 202391_AT, 207968_S_AT, 203751_X_AT, 216930_AT, 202672_S_AT	803	213	16881	1.57915	1	0.907056	74.7625
GOTERM_BP_DIRECT	GO:0000165~MAPK cascade	19	2.00846	0.0837242	229584_AT, 223412_AT, 206937_AT, 205590_AT, 207675_X_AT, 206343_S_AT, 230563_AT, 209615_S_AT, 221211_S_AT, 205608_S_AT, 206148_AT, 206106_AT, 205110_S_AT, 230297_X_AT, 237300_AT, 205801_S_AT, 207968_S_AT, 242426_AT, 227923_AT	812	262	16792	1.49968	1	0.897884	79.6466
GOTERM_BP_DIRECT	GO:0010628~positive regulation of gene expression	19	2.00846	0.0837242	203213_AT, 206390_X_AT, 206545_AT, 204548_AT, 209543_S_AT, 220668_S_AT, 212531_AT, 207143_AT, 210232_AT, 200974_AT, 207206_S_AT, 221606_S_AT, 207202_S_AT, 213568_AT, 210512_S_AT, 228150_AT, 207968_S_AT, 210511_S_AT, 205970_AT	812	262	16792	1.49968	1	0.897884	79.6466
GOTERM_MF_DIRECT	GO:0004601~peroxidase activity	4	0.422833	0.0841185	201348_AT, 214627_AT, 214735_AT, 204748_AT	803	22	16881	3.82226	1	0.903233	75.0938
UP_SEQ_FEATURE	active site:Phosphocysteine intermediate	8	0.845666	0.0844116	201536_AT, 226282_AT, 227396_AT, 204720_S_AT, 203367_AT, 215501_S_AT, 206574_S_AT, 208022_S_AT	884	86	20063	2.11123	1	0.971819	79.3583
GOTERM_BP_DIRECT	GO:0009615~response to virus	10	1.05708	0.0845733	207143_AT, 229560_AT, 206366_X_AT, 200974_AT, 204420_AT, 201362_AT, 235309_AT, 214567_S_AT, 207160_AT, 207968_S_AT, 212531_AT	812	110	16792	1.87998	1	0.898513	79.9873
INTERPRO	IPR000483:Cysteine-rich flanking region, C-terminal	8	0.845666	0.0857151	229560_AT, 230670_AT, 223552_AT, 210176_AT, 230680_AT, 226884_AT, 210473_S_AT, 211596_S_AT	851	83	18559	2.10202	1	0.925358	77.1275
INTERPRO	IPR011701:Major facilitator superfamily	7	0.739958	0.0858202	228497_AT, 226301_AT, 238029_S_AT, 228696_AT, 219559_AT, 223304_AT, 222906_AT	851	67	18559	2.2785	1	0.921554	77.1708
INTERPRO	IPR018487:Hemopexin-like repeats	4	0.422833	0.0858808	201069_AT, 207329_AT, 203936_S_AT, 207890_S_AT	851	23	18559	3.79278	1	0.917609	77.1956
INTERPRO	IPR000591:DEP domain	4	0.422833	0.0858808	220295_X_AT, 226980_AT, 218858_AT, 231166_AT	851	23	18559	3.79278	1	0.917609	77.1956
INTERPRO	IPR000585:Hemopexin-like domain	4	0.422833	0.0858808	201069_AT, 207329_AT, 203936_S_AT, 207890_S_AT	851	23	18559	3.79278	1	0.917609	77.1956
UP_SEQ_FEATURE	region of interest:Interaction with CDK2	2	0.211416	0.0860878	214710_S_AT, 209714_S_AT	884	2	20063	22.6957	1	0.972456	80.024
UP_SEQ_FEATURE	chain:Glycophorin-B	2	0.211416	0.0860878	216833_X_AT, 207459_X_AT, 207854_AT	884	2	20063	22.6957	1	0.972456	80.024
UP_SEQ_FEATURE	domain:CD1	2	0.211416	0.0860878	203755_AT, 209642_AT	884	2	20063	22.6957	1	0.972456	80.024
UP_SEQ_FEATURE	region of interest:Necessary for interaction with CASC5	2	0.211416	0.0860878	203755_AT, 209642_AT	884	2	20063	22.6957	1	0.972456	80.024
UP_SEQ_FEATURE	chain:Glycophorin-E	2	0.211416	0.0860878	216833_X_AT, 207459_X_AT, 207854_AT	884	2	20063	22.6957	1	0.972456	80.024
GOTERM_BP_DIRECT	GO:0010212~response to ionizing radiation	6	0.634249	0.0864215	233543_S_AT, 218903_S_AT, 204548_AT, 203868_S_AT, 208442_S_AT, 220668_S_AT	812	49	16792	2.53222	1	0.901924	80.7103
GOTERM_BP_DIRECT	GO:0035914~skeletal muscle cell differentiation	6	0.634249	0.0864215	211540_S_AT, 227404_S_AT, 205193_AT, 209211_AT, 207968_S_AT, 202672_S_AT	812	49	16792	2.53222	1	0.901924	80.7103
GOTERM_BP_DIRECT	GO:0086091~regulation of heart rate by cardiac conduction	5	0.528541	0.0866707	206765_AT, 201015_S_AT, 205262_AT, 219360_S_AT, 207717_S_AT	812	35	16792	2.95426	1	0.900848	80.8058
GOTERM_BP_DIRECT	GO:0006911~phagocytosis, engulfment	5	0.528541	0.0866707	216560_X_AT, 214768_X_AT, 216066_AT, 203187_AT, 214777_AT, 215176_X_AT, 213674_X_AT	812	35	16792	2.95426	1	0.900848	80.8058
GOTERM_BP_DIRECT	GO:0000731~DNA synthesis involved in DNA repair	5	0.528541	0.0866707	235609_AT, 211334_AT, 218979_AT, 208442_S_AT, 204146_AT	812	35	16792	2.95426	1	0.900848	80.8058
UP_SEQ_FEATURE	repeat:Kelch 4	7	0.739958	0.0873089	226479_AT, 223412_AT, 201362_AT, 228377_AT, 227875_AT, 242088_AT, 240793_AT	884	70	20063	2.26957	1	0.97253	80.4962
UP_KEYWORDS	Tumor suppressor	13	1.37421	0.087335	206067_S_AT, 220826_AT, 203755_AT, 223400_S_AT, 230218_AT, 211540_S_AT, 207039_AT, 201939_AT, 236609_AT, 206850_AT, 218223_S_AT, 208442_S_AT, 205330_AT	899	177	20581	1.68142	1	0.450113	72.5945
INTERPRO	IPR027417:P-loop containing nucleoside triphosphate hydrolase	50	5.28541	0.0873593	218355_AT, 221523_S_AT, 222039_AT, 204444_AT, 205349_AT, 221258_S_AT, 216260_AT, 205321_AT, 214805_AT, 236223_S_AT, 223849_S_AT, 207693_AT, 215116_S_AT, 217631_AT, 216016_AT, 229584_AT, 215053_AT, 212413_AT, 217762_S_AT, 204347_AT, 230266_AT, 209234_AT, 201681_S_AT, 220176_AT, 226003_AT, 203967_AT, 206850_AT, 228071_AT, 204709_S_AT, 204803_S_AT, 216066_AT, 205000_AT, 219918_S_AT, 228112_AT, 23560…	851	879	18559	1.24053	1	0.91721	77.7953
GOTERM_BP_DIRECT	GO:0071345~cellular response to cytokine stimulus	4	0.422833	0.0874041	206674_AT, 205884_AT, 203434_S_AT, 207072_AT	812	22	16792	3.75996	1	0.901113	81.0845
INTERPRO	IPR003316:Transcription factor E2F/dimerisation partner (TDP)	3	0.317125	0.087622	244043_AT, 228033_AT, 219990_AT	851	11	18559	5.94776	1	0.913813	77.9003
GOTERM_BP_DIRECT	GO:0032436~positive regulation of proteasomal ubiquitin-dependent protein catabolic process	7	0.739958	0.0878921	229584_AT, 226885_AT, 201939_AT, 204092_S_AT, 208127_S_AT, 226065_AT, 207735_AT	812	64	16792	2.26185	1	0.900707	81.2678
GOTERM_CC_DIRECT	GO:0032587~ruffle membrane	8	0.845666	0.0886315	207610_S_AT, 206464_AT, 227396_AT, 214007_S_AT, 218223_S_AT, 202609_AT, 201389_AT, 209615_S_AT	853	82	18224	2.08435	1	0.590598	73.8205
GOTERM_CC_DIRECT	GO:0005791~rough endoplasmic reticulum	6	0.634249	0.0887843	206765_AT, 200602_AT, 204961_S_AT, 214084_X_AT, 206208_AT, 203922_S_AT, 205970_AT	853	51	18224	2.51348	1	0.584429	73.8838
INTERPRO	IPR006097:Glutamate/phenylalanine/leucine/valine dehydrogenase, dimerisation domain	2	0.211416	0.0895045	215794_X_AT, 200946_X_AT	851	2	18559	21.8085	1	0.914493	78.6391
INTERPRO	IPR027222:Platelet factor 4	2	0.211416	0.0895045	206390_X_AT, 207815_AT	851	2	18559	21.8085	1	0.914493	78.6391
INTERPRO	IPR009523:Prokineticin	2	0.211416	0.0895045	232629_AT, 229124_AT	851	2	18559	21.8085	1	0.914493	78.6391
INTERPRO	IPR018938:Glycophorin, conserved site	2	0.211416	0.0895045	216833_X_AT, 205837_S_AT, 207459_X_AT	851	2	18559	21.8085	1	0.914493	78.6391
INTERPRO	IPR013212:Mad3/BUB1 homology region 1	2	0.211416	0.0895045	203755_AT, 209642_AT	851	2	18559	21.8085	1	0.914493	78.6391
INTERPRO	IPR006096:Glutamate/phenylalanine/leucine/valine dehydrogenase, C-terminal	2	0.211416	0.0895045	215794_X_AT, 200946_X_AT	851	2	18559	21.8085	1	0.914493	78.6391
INTERPRO	IPR006095:Glutamate/phenylalanine/leucine/valine dehydrogenase	2	0.211416	0.0895045	215794_X_AT, 200946_X_AT	851	2	18559	21.8085	1	0.914493	78.6391
GOTERM_CC_DIRECT	GO:0031430~M band	4	0.422833	0.090076	205389_S_AT, 202949_S_AT, 212775_AT, 240793_AT	853	23	18224	3.71558	1	0.583259	74.4134
GOTERM_CC_DIRECT	GO:0042582~azurophil granule	3	0.317125	0.0907839	209238_AT, 207269_AT, 212768_S_AT	853	11	18224	5.82671	1	0.579684	74.6993
UP_KEYWORDS	GTPase activation	14	1.47992	0.0910135	229584_AT, 221030_S_AT, 229377_AT, 206079_AT, 214671_S_AT, 201334_S_AT, 220295_X_AT, 226980_AT, 225056_AT, 208534_S_AT, 212956_AT, 222116_S_AT, 230297_X_AT, 222077_S_AT	899	197	20581	1.62693	1	0.459587	74.1182
UP_SEQ_FEATURE	domain:SH3 1	5	0.528541	0.091039	207788_S_AT, 204961_S_AT, 214084_X_AT, 209949_AT, 208178_X_AT, 225589_AT	884	39	20063	2.90971	1	0.975384	81.8742
GOTERM_CC_DIRECT	GO:0042585~germinal vesicle	2	0.211416	0.0913198	204092_S_AT, 201669_S_AT	853	2	18224	21.3646	1	0.57549	74.9138
UP_SEQ_FEATURE	domain:Ig-like C2-type	9	0.951374	0.0916315	206674_AT, 206420_AT, 206343_S_AT, 203789_S_AT, 205442_AT, 208178_X_AT, 214907_AT, 205929_AT, 226884_AT	884	105	20063	1.94535	1	0.974759	82.0844
UP_KEYWORDS	Coiled coil	148	15.6448	0.0918001	225717_AT, 206748_S_AT, 219511_S_AT, 223722_AT, 204641_AT, 223131_S_AT, 208178_X_AT, 217640_X_AT, 206700_S_AT, 220885_S_AT, 230165_AT, 203764_AT, 229706_AT, 222774_S_AT, 222848_AT, 200998_S_AT, 221030_S_AT, 215053_AT, 229584_AT, 224725_AT, 212413_AT, 227230_S_AT, 216994_S_AT, 201334_S_AT, 212240_S_AT, 240065_AT, 209234_AT, 221211_S_AT, 225331_AT, 201681_S_AT, 220826_AT, 201896_S_AT, 221606_S_AT, …	899	3036	20581	1.11601	1	0.457807	74.4336
UP_SEQ_FEATURE	repeat:Kelch 1	7	0.739958	0.0920189	226479_AT, 223412_AT, 201362_AT, 228377_AT, 227875_AT, 242088_AT, 240793_AT	884	71	20063	2.2376	1	0.973913	82.2207
UP_SEQ_FEATURE	repeat:Kelch 3	7	0.739958	0.0920189	226479_AT, 223412_AT, 201362_AT, 228377_AT, 227875_AT, 242088_AT, 240793_AT	884	71	20063	2.2376	1	0.973913	82.2207
UP_SEQ_FEATURE	repeat:Kelch 2	7	0.739958	0.0920189	226479_AT, 223412_AT, 201362_AT, 228377_AT, 227875_AT, 242088_AT, 240793_AT	884	71	20063	2.2376	1	0.973913	82.2207
GOTERM_BP_DIRECT	GO:0010506~regulation of autophagy	6	0.634249	0.0924148	229584_AT, 221803_S_AT, 221523_S_AT, 203710_AT, 211214_S_AT, 208442_S_AT	812	50	16792	2.48158	1	0.910738	82.8886
GOTERM_BP_DIRECT	GO:0007189~adenylate cyclase-activating G-protein coupled receptor signaling pathway	6	0.634249	0.0924148	215894_AT, 206331_AT, 219054_AT, 206917_AT, 213217_AT, 204896_S_AT	812	50	16792	2.48158	1	0.910738	82.8886
UP_SEQ_FEATURE	metal ion-binding site:Zinc	12	1.2685	0.0927213	209094_AT, 206301_AT, 219265_AT, 217977_AT, 203771_S_AT, 206464_AT, 205174_S_AT, 224412_S_AT, 227860_AT, 225790_AT, 230481_AT, 206632_S_AT	884	159	20063	1.71288	1	0.973409	82.4651
GOTERM_MF_DIRECT	GO:0097259~20-aldehyde-leukotriene B4 20-monooxygenase activity	2	0.211416	0.0927636	206515_AT, 210452_X_AT, 206514_S_AT	803	2	16881	21.0224	1	0.919635	78.5638
GOTERM_MF_DIRECT	GO:0033549~MAP kinase phosphatase activity	2	0.211416	0.0927636	201536_AT, 215501_S_AT	803	2	16881	21.0224	1	0.919635	78.5638
GOTERM_MF_DIRECT	GO:0016403~dimethylargininase activity	2	0.211416	0.0927636	209094_AT, 202262_X_AT	803	2	16881	21.0224	1	0.919635	78.5638
GOTERM_MF_DIRECT	GO:0004353~glutamate dehydrogenase [NAD(P)+] activity	2	0.211416	0.0927636	215794_X_AT, 200946_X_AT	803	2	16881	21.0224	1	0.919635	78.5638
GOTERM_MF_DIRECT	GO:0004352~glutamate dehydrogenase (NAD+) activity	2	0.211416	0.0927636	215794_X_AT, 200946_X_AT	803	2	16881	21.0224	1	0.919635	78.5638
GOTERM_MF_DIRECT	GO:0052871~alpha-tocopherol omega-hydroxylase activity	2	0.211416	0.0927636	206515_AT, 210452_X_AT, 206514_S_AT	803	2	16881	21.0224	1	0.919635	78.5638
GOTERM_MF_DIRECT	GO:0097258~20-hydroxy-leukotriene B4 omega oxidase activity	2	0.211416	0.0927636	206515_AT, 210452_X_AT, 206514_S_AT	803	2	16881	21.0224	1	0.919635	78.5638
GOTERM_MF_DIRECT	GO:0097493~structural molecule activity conferring elasticity	2	0.211416	0.0927636	211986_AT, 240793_AT	803	2	16881	21.0224	1	0.919635	78.5638
UP_KEYWORDS	Protease inhibitor	10	1.05708	0.0928434	209676_AT, 214539_AT, 200602_AT, 203021_AT, 215276_AT, 206310_AT, 207636_AT, 202627_S_AT, 212190_AT, 200986_AT	899	124	20581	1.84623	1	0.457038	74.8465
GOTERM_MF_DIRECT	GO:0003993~acid phosphatase activity	3	0.317125	0.0933234	226925_AT, 209585_S_AT, 218795_AT	803	11	16881	5.73339	1	0.91573	78.7721
GOTERM_MF_DIRECT	GO:0016175~superoxide-generating NADPH oxidase activity	3	0.317125	0.0933234	204961_S_AT, 214084_X_AT, 209949_AT, 203922_S_AT	803	11	16881	5.73339	1	0.91573	78.7721
UP_KEYWORDS	Cell shape	4	0.422833	0.0934886	206937_AT, 210746_S_AT, 203859_S_AT, 212372_AT	899	25	20581	3.66291	1	0.454816	75.0987
GOTERM_MF_DIRECT	GO:0008022~protein C-terminus binding	14	1.47992	0.0936517	209365_S_AT, 235502_AT, 204647_AT, 211334_AT, 202870_S_AT, 212020_S_AT, 201291_S_AT, 232365_AT, 209949_AT, 215116_S_AT, 201242_S_AT, 219833_S_AT, 227923_AT, 210976_S_AT	803	182	16881	1.61711	1	0.911284	78.8933
KEGG_PATHWAY	hsa04972:Pancreatic secretion	9	0.951374	0.0938665	227824_AT, 203710_AT, 221027_S_AT, 205715_AT, 213217_AT, 209301_AT, 201242_S_AT, 205910_S_AT, 215911_X_AT	346	93	6879	1.92402	1	0.607248	72.3426
GOTERM_BP_DIRECT	GO:0010043~response to zinc ion	5	0.528541	0.0939692	205081_AT, 205198_S_AT, 203868_S_AT, 209301_AT, 206177_S_AT	812	36	16792	2.87219	1	0.912886	83.4144
GOTERM_BP_DIRECT	GO:0048536~spleen development	5	0.528541	0.0939692	210746_S_AT, 212148_AT, 231767_AT, 220202_S_AT, 222906_AT	812	36	16792	2.87219	1	0.912886	83.4144
GOTERM_BP_DIRECT	GO:1902692~regulation of neuroblast proliferation	2	0.211416	0.0942638	229584_AT, 206634_AT	812	2	16792	20.6798	1	0.912002	83.5123
GOTERM_BP_DIRECT	GO:0036413~histone H3-R26 citrullination	2	0.211416	0.0942638	211412_AT, 209791_AT	812	2	16792	20.6798	1	0.912002	83.5123
GOTERM_BP_DIRECT	GO:0032877~positive regulation of DNA endoreduplication	2	0.211416	0.0942638	228033_AT, 219990_AT	812	2	16792	20.6798	1	0.912002	83.5123
GOTERM_BP_DIRECT	GO:0002724~regulation of T cell cytokine production	2	0.211416	0.0942638	219360_S_AT, 206207_AT	812	2	16792	20.6798	1	0.912002	83.5123
GOTERM_BP_DIRECT	GO:0071373~cellular response to luteinizing hormone stimulus	2	0.211416	0.0942638	204548_AT, 203418_AT	812	2	16792	20.6798	1	0.912002	83.5123
GOTERM_BP_DIRECT	GO:2000296~negative regulation of hydrogen peroxide catabolic process	2	0.211416	0.0942638	208470_S_AT, 206697_S_AT, 205970_AT	812	2	16792	20.6798	1	0.912002	83.5123
GOTERM_BP_DIRECT	GO:0007356~thorax and anterior abdomen determination	2	0.211416	0.0942638	206067_S_AT, 202391_AT	812	2	16792	20.6798	1	0.912002	83.5123
GOTERM_BP_DIRECT	GO:0007057~spindle assembly involved in female meiosis I	2	0.211416	0.0942638	204092_S_AT, 218875_S_AT	812	2	16792	20.6798	1	0.912002	83.5123
GOTERM_BP_DIRECT	GO:2000312~regulation of kainate selective glutamate receptor activity	2	0.211416	0.0942638	222774_S_AT, 242088_AT	812	2	16792	20.6798	1	0.912002	83.5123
GOTERM_BP_DIRECT	GO:0002752~cell surface pattern recognition receptor signaling pathway	2	0.211416	0.0942638	221345_AT, 205237_AT	812	2	16792	20.6798	1	0.912002	83.5123
GOTERM_BP_DIRECT	GO:0000915~actomyosin contractile ring assembly	2	0.211416	0.0942638	222077_S_AT, 204709_S_AT	812	2	16792	20.6798	1	0.912002	83.5123
GOTERM_BP_DIRECT	GO:2001076~positive regulation of metanephric ureteric bud development	2	0.211416	0.0942638	206067_S_AT, 202391_AT	812	2	16792	20.6798	1	0.912002	83.5123
INTERPRO	IPR023796:Serpin domain	5	0.528541	0.0945047	214539_AT, 207636_AT, 202627_S_AT, 212190_AT, 200986_AT	851	38	18559	2.86953	1	0.922336	80.4904
INTERPRO	IPR000215:Serpin family	5	0.528541	0.0945047	214539_AT, 207636_AT, 202627_S_AT, 212190_AT, 200986_AT	851	38	18559	2.86953	1	0.922336	80.4904
KEGG_PATHWAY	hsa05100:Bacterial invasion of epithelial cells	8	0.845666	0.095121	210232_AT, 212413_AT, 201131_S_AT, 203187_AT, 212240_S_AT, 201389_AT, 215116_S_AT, 201059_AT	346	78	6879	2.03913	1	0.599029	72.8378
UP_SEQ_FEATURE	compositionally biased region:Poly-Cys	4	0.422833	0.095359	224707_AT, 229230_AT, 205929_AT, 223161_AT	884	25	20063	3.63131	1	0.974958	83.3552
UP_SEQ_FEATURE	site:Cleavage; by caspase-3	4	0.422833	0.095359	203755_AT, 201131_S_AT, 223746_AT, 218223_S_AT	884	25	20063	3.63131	1	0.974958	83.3552
UP_SEQ_FEATURE	repeat:ANK 19	3	0.317125	0.095365	213035_AT, 205389_S_AT, 236189_AT	884	12	20063	5.67393	1	0.973752	83.3572
UP_SEQ_FEATURE	repeat:ANK 18	3	0.317125	0.095365	213035_AT, 205389_S_AT, 236189_AT	884	12	20063	5.67393	1	0.973752	83.3572
UP_SEQ_FEATURE	repeat:ANK 17	3	0.317125	0.095365	213035_AT, 205389_S_AT, 236189_AT	884	12	20063	5.67393	1	0.973752	83.3572
GOTERM_BP_DIRECT	GO:0043249~erythrocyte maturation	3	0.317125	0.0959921	206283_S_AT, 210746_S_AT, 222906_AT	812	11	16792	5.63995	1	0.914489	84.0758
GOTERM_BP_DIRECT	GO:0098911~regulation of ventricular cardiac muscle cell action potential	3	0.317125	0.0959921	201015_S_AT, 219360_S_AT, 207717_S_AT	812	11	16792	5.63995	1	0.914489	84.0758
GOTERM_BP_DIRECT	GO:0033197~response to vitamin E	3	0.317125	0.0959921	204639_AT, 207968_S_AT, 206177_S_AT	812	11	16792	5.63995	1	0.914489	84.0758
GOTERM_BP_DIRECT	GO:0002523~leukocyte migration involved in inflammatory response	3	0.317125	0.0959921	206871_AT, 214146_S_AT, 203535_AT	812	11	16792	5.63995	1	0.914489	84.0758
GOTERM_BP_DIRECT	GO:1901653~cellular response to peptide	3	0.317125	0.0959921	209211_AT, 210504_AT, 202393_S_AT	812	11	16792	5.63995	1	0.914489	84.0758
GOTERM_BP_DIRECT	GO:0042535~positive regulation of tumor necrosis factor biosynthetic process	3	0.317125	0.0959921	210176_AT, 201110_S_AT, 203922_S_AT	812	11	16792	5.63995	1	0.914489	84.0758
GOTERM_BP_DIRECT	GO:0010955~negative regulation of protein processing	3	0.317125	0.0959921	229584_AT, 205403_AT, 212190_AT	812	11	16792	5.63995	1	0.914489	84.0758
GOTERM_BP_DIRECT	GO:0000096~sulfur amino acid metabolic process	3	0.317125	0.0959921	203199_S_AT, 210770_S_AT, 203925_AT	812	11	16792	5.63995	1	0.914489	84.0758
GOTERM_BP_DIRECT	GO:0071372~cellular response to follicle-stimulating hormone stimulus	3	0.317125	0.0959921	204548_AT, 210511_S_AT, 203925_AT	812	11	16792	5.63995	1	0.914489	84.0758
GOTERM_CC_DIRECT	GO:0005623~cell	9	0.951374	0.0960801	206366_X_AT, 216027_AT, 210548_AT, 214567_S_AT, 207008_AT, 205046_AT, 205936_S_AT, 232629_AT, 212531_AT, 217358_AT	853	100	18224	1.92281	1	0.588617	76.7462
UP_KEYWORDS	Sushi	6	0.634249	0.0965904	208470_S_AT, 239205_S_AT, 239206_AT, 205143_AT, 204619_S_AT, 227182_AT, 206697_S_AT	899	56	20581	2.45284	1	0.461633	76.2788
UP_SEQ_FEATURE	repeat:ANK 5	11	1.16279	0.0966163	224725_AT, 203927_AT, 219296_AT, 213035_AT, 205389_S_AT, 219511_S_AT, 211214_S_AT, 212374_AT, 236189_AT, 244297_AT, 227923_AT	884	142	20063	1.75812	1	0.973846	83.7643
GOTERM_MF_DIRECT	GO:0005088~Ras guanyl-nucleotide exchange factor activity	10	1.05708	0.0966764	229309_AT, 206937_AT, 207675_X_AT, 205590_AT, 206343_S_AT, 230563_AT, 205801_S_AT, 205608_S_AT, 206148_AT, 242426_AT	803	115	16881	1.82804	1	0.913276	79.9805
GOTERM_MF_DIRECT	GO:0008138~protein tyrosine/serine/threonine phosphatase activity	5	0.528541	0.0970213	201536_AT, 244030_AT, 209714_S_AT, 206574_S_AT, 208022_S_AT	803	37	16881	2.84087	1	0.909022	80.1011
GOTERM_MF_DIRECT	GO:0001786~phosphatidylserine binding	5	0.528541	0.0970213	222717_AT, 205590_AT, 228220_AT, 223529_AT, 201110_S_AT	803	37	16881	2.84087	1	0.909022	80.1011
GOTERM_BP_DIRECT	GO:0051439~regulation of ubiquitin-protein ligase activity involved in mitotic cell cycle	4	0.422833	0.0970684	203213_AT, 202870_S_AT, 214710_S_AT, 218875_S_AT	812	23	16792	3.59649	1	0.915414	84.4175
INTERPRO	IPR017970:Homeobox, conserved site	14	1.47992	0.097453	235521_AT, 213844_AT, 213823_AT, 208557_AT, 205600_X_AT, 229638_AT, 214639_S_AT, 216417_X_AT, 210419_AT, 213147_AT, 210239_AT, 212148_AT, 231767_AT, 206847_S_AT	851	190	18559	1.60694	1	0.925079	81.5102
UP_KEYWORDS	Signal-anchor	27	2.85412	0.0974584	222587_S_AT, 205808_AT, 225847_AT, 219890_AT, 206907_AT, 235371_AT, 235568_AT, 214470_AT, 221698_S_AT, 204636_AT, 226132_S_AT, 203434_S_AT, 203066_AT, 200998_S_AT, 221156_X_AT, 235104_AT, 220646_S_AT, 228376_AT, 219947_AT, 226925_AT, 210004_AT, 227361_AT, 206522_AT, 207723_S_AT, 201242_S_AT, 223842_S_AT, 219049_AT	899	455	20581	1.3585	1	0.460239	76.5996
UP_SEQ_FEATURE	domain:SH3 2	5	0.528541	0.0978173	207788_S_AT, 204961_S_AT, 214084_X_AT, 209949_AT, 208178_X_AT, 225589_AT	884	40	20063	2.83696	1	0.973886	84.1461
GOTERM_MF_DIRECT	GO:0005201~extracellular matrix structural constituent	7	0.739958	0.0980447	221681_S_AT, 205143_AT, 238732_AT, 209395_AT, 204619_S_AT, 203184_AT, 213110_S_AT	803	67	16881	2.19637	1	0.906396	80.4549
GOTERM_MF_DIRECT	GO:0098641~cadherin binding involved in cell-cell adhesion	20	2.11416	0.0983599	205962_AT, 201131_S_AT, 202705_AT, 214007_S_AT, 225688_S_AT, 201839_S_AT, 201564_S_AT, 201037_AT, 222608_S_AT, 201059_AT, 212364_AT, 201596_X_AT, 211334_AT, 205321_AT, 214374_S_AT, 201015_S_AT, 208690_S_AT, 211986_AT, 204351_AT, 207717_S_AT	803	290	16881	1.44982	1	0.902108	80.5626
GOTERM_BP_DIRECT	GO:0007275~multicellular organism development	33	3.48837	0.0983658	235521_AT, 230218_AT, 220384_AT, 223669_AT, 230670_AT, 227646_AT, 237340_AT, 209864_AT, 218338_AT, 221681_S_AT, 213147_AT, 223714_AT, 220299_AT, 230158_AT, 218164_AT, 213844_AT, 213823_AT, 205715_AT, 239403_AT, 222071_S_AT, 204619_S_AT, 232365_AT, 214639_S_AT, 205330_AT, 206207_AT, 209294_X_AT, 203987_AT, 207030_S_AT, 205046_AT, 209995_S_AT, 222906_AT, 201324_AT, 201909_AT	812	521	16792	1.30985	1	0.916809	84.8201
UP_SEQ_FEATURE	repeat:LRR 4	17	1.79704	0.0986415	229584_AT, 229560_AT, 218326_S_AT, 230670_AT, 201743_AT, 223552_AT, 230680_AT, 202761_S_AT, 226884_AT, 228112_AT, 211596_S_AT, 207790_AT, 210176_AT, 205046_AT, 231804_AT, 216016_AT, 210473_S_AT	884	255	20063	1.51305	1	0.973544	84.4033
GOTERM_BP_DIRECT	GO:0042493~response to drug	21	2.21987	0.0990535	203213_AT, 201131_S_AT, 205278_AT, 204420_AT, 204548_AT, 204347_AT, 204639_AT, 216066_AT, 201110_S_AT, 203922_S_AT, 203925_AT, 220668_S_AT, 212531_AT, 209035_AT, 203789_S_AT, 236609_AT, 214710_S_AT, 204748_AT, 210511_S_AT, 206177_S_AT, 203751_X_AT	812	304	16792	1.42854	1	0.916834	85.0295
UP_SEQ_FEATURE	lipid moiety-binding region:S-farnesyl cysteine	6	0.634249	0.0992978	204115_AT, 225061_AT, 205046_AT, 226065_AT, 206574_S_AT, 203859_S_AT	884	56	20063	2.43168	1	0.973033	84.6052
KEGG_PATHWAY	hsa04514:Cell adhesion molecules (CAMs)	12	1.2685	0.0995878	209982_S_AT, 201131_S_AT, 206545_AT, 209543_S_AT, 201874_AT, 205884_AT, 223552_AT, 203868_S_AT, 201028_S_AT, 229461_X_AT, 204619_S_AT, 204584_AT	346	142	6879	1.68013	1	0.60388	74.5351

## Sheet: Supplementary Table S4
Analysis 2a. Sex-relevant differential gene expression analysis in AML
ProbeSet	Sex	Sex mean difference	Sex lwr	Sex upr	Sex p-adj	Gene symbol	Gene title
200061_s_at	Male-Female	0.0267347	0.0190354	0.0344341	0	RPS24	ribosomal protein S24
200681_at	Male-Female	0.0404958	0.0280626	0.052929	0	GLO1	glyoxalase I
200722_s_at	Male-Female	0.0497179	0.0358002	0.0636355	0	CAPRIN1	cell cycle associated protein 1
200807_s_at	Male-Female	0.0335917	0.0234246	0.0437588	0	HSPD1	heat shock 60kDa protein 1 (chaperonin)
200877_at	Male-Female	0.0320709	0.0216445	0.0424972	8.91845e-10	CCT4	chaperonin containing TCP1, subunit 4 (delta)
200915_x_at	Male-Female	0.031286	0.0209643	0.0416077	2.19234e-09	KTN1	kinectin 1 (kinesin receptor)
200933_x_at	Male-Female	-0.0326186	-0.0402866	-0.0249507	0	RPS4X	ribosomal protein S4, X-linked
200964_at	Male-Female	-0.0583167	-0.0742031	-0.0424302	0	UBA1	ubiquitin-like modifier activating enzyme 1
201017_at	Male-Female	-0.182286	-0.201238	-0.163335	0	EIF1AX	eukaryotic translation initiation factor 1A, X-linked
201058_s_at	Male-Female	-0.0791321	-0.10848	-0.049784	1.33195e-07	MYL9	myosin light chain 9
201210_at	Male-Female	-0.0632392	-0.0729673	-0.0535111	0	DDX3X	DEAD (Asp-Glu-Ala-Asp) box helicase 3, X-linked
201322_at	Male-Female	0.02337	0.0151033	0.0316368	3.15758e-08	ATP5B	ATP synthase, H+ transporting, mitochondrial F1 complex, beta polypeptide
201362_at	Male-Female	-0.0756859	-0.103148	-0.0482241	6.97957e-08	IVNS1ABP	influenza virus NS1A binding protein
201406_at	Male-Female	0.021965	0.0140217	0.0299084	6.30937e-08	RPL36A	ribosomal protein L36a
201425_at	Male-Female	-0.0889168	-0.12115	-0.0566834	6.79141e-08	ALDH2	aldehyde dehydrogenase 2 family (mitochondrial)
201530_x_at	Male-Female	0.0219548	0.0139702	0.0299395	7.48751e-08	EIF4A1	eukaryotic translation initiation factor 4A1
201810_s_at	Male-Female	-0.079789	-0.108682	-0.0508958	6.57181e-08	SH3BP5	SH3-domain binding protein 5 (BTK-associated)
201819_at	Male-Female	0.0543184	0.0360216	0.0726152	5.57195e-09	SCARB1	scavenger receptor class B, member 1
201909_at	Male-Female	1.73709	1.70716	1.76701	0	RPS4Y1	ribosomal protein S4, Y-linked 1
202193_at	Male-Female	-0.0944463	-0.12107	-0.0678225	0	LIMK2	LIM domain kinase 2
202383_at	Male-Female	-0.0783352	-0.0900894	-0.0665809	0	KDM5C	lysine (K)-specific demethylase 5C
202565_s_at	Male-Female	-0.100299	-0.127112	-0.073487	0	SVIL	supervillin
202740_at	Male-Female	0.0507775	0.0343858	0.0671692	4.6635e-10	ABHD14A-ACY1	ABHD14A-ACY1 readthrough
202761_s_at	Male-Female	-0.11453	-0.154039	-0.0750208	1.35896e-08	SYNE2	spectrin repeat containing, nuclear envelope 2
203090_at	Male-Female	-0.0367886	-0.0491153	-0.024462	4.48145e-09	SDF2	stromal cell-derived factor 2
203212_s_at	Male-Female	0.0519192	0.0331437	0.0706948	6.3068e-08	MTMR2	myotubularin related protein 2
203233_at	Male-Female	-0.0705678	-0.091216	-0.0499197	0	IL4R	interleukin 4 receptor
203288_at	Male-Female	-0.0827677	-0.102746	-0.0627895	0	KIAA0355	KIAA0355
203413_at	Male-Female	-0.109783	-0.138847	-0.0807179	0	NELL2	neural EGFL like 2
203550_s_at	Male-Female	0.0253621	0.0159433	0.0347809	1.3845e-07	FAM189B	family with sequence similarity 189, member B
203717_at	Male-Female	-0.0806669	-0.10563	-0.0557039	0	DPP4	dipeptidyl-peptidase 4
203827_at	Male-Female	-0.0959349	-0.128592	-0.0632779	8.385e-09	WIPI1	WD repeat domain, phosphoinositide interacting 1
203991_s_at	Male-Female	-0.293457	-0.321609	-0.265304	0	KDM6A	lysine (K)-specific demethylase 6A
204061_at	Male-Female	-0.306659	-0.329694	-0.283625	0	PRKX	protein kinase, X-linked
204065_at	Male-Female	0.0453821	0.0320694	0.0586948	0	CHST10	carbohydrate sulfotransferase 10
204285_s_at	Male-Female	0.0842934	0.0576409	0.110946	0	PMAIP1	phorbol-12-myristate-13-acetate-induced protein 1
204409_s_at	Male-Female	2.52058	2.4724	2.56876	0	EIF1AY	eukaryotic translation initiation factor 1A, Y-linked
204581_at	Male-Female	-0.0535981	-0.0703345	-0.0368617	0	CD22	CD22 molecule
204777_s_at	Male-Female	-0.149884	-0.187215	-0.112553	0	MAL	mal, T-cell differentiation protein
204979_s_at	Male-Female	0.0443051	0.0291616	0.0594486	9.75829e-09	SH3BGR	SH3 domain binding glutamate-rich protein
204995_at	Male-Female	-0.0826004	-0.113708	-0.0514931	2.05612e-07	CDK5R1	cyclin-dependent kinase 5, regulatory subunit 1 (p35)
205000_at	Male-Female	2.63811	2.59401	2.68222	0	DDX3Y	DEAD (Asp-Glu-Ala-Asp) box helicase 3, Y-linked
205005_s_at	Male-Female	-0.100557	-0.136782	-0.0643323	5.60698e-08	NMT2	N-myristoyltransferase 2
205013_s_at	Male-Female	-0.0844052	-0.109457	-0.0593531	0	ADORA2A	adenosine A2a receptor
205040_at	Male-Female	-0.123838	-0.165328	-0.0823486	4.4604e-09	ORM1	orosomucoid 1
205041_s_at	Male-Female	-0.16493	-0.225197	-0.104663	8.62399e-08	ORM1	orosomucoid 1
205180_s_at	Male-Female	-0.0677007	-0.0926649	-0.0427365	1.12701e-07	ADAM8	ADAM metallopeptidase domain 8
205255_x_at	Male-Female	-0.0637247	-0.0828411	-0.0446083	0	TCF7	transcription factor 7 (T-cell specific, HMG-box)
205259_at	Male-Female	-0.0649497	-0.0845283	-0.0453711	0	NR3C2	nuclear receptor subfamily 3, group C, member 2
205321_at	Male-Female	-0.0836155	-0.110513	-0.0567177	2.91499e-10	EIF2S3	eukaryotic translation initiation factor 2, subunit 3 gamma, 52kDa
205356_at	Male-Female	0.0627598	0.0434918	0.0820278	0	USP13	ubiquitin specific peptidase 13 (isopeptidase T-3)
205559_s_at	Male-Female	-0.134816	-0.167313	-0.102319	0	PCSK5	proprotein convertase subtilisin/kexin type 5
205590_at	Male-Female	-0.14285	-0.187287	-0.0984135	0	RASGRP1	RAS guanyl releasing protein 1 (calcium and DAG-regulated)
205798_at	Male-Female	-0.107465	-0.138803	-0.0761269	0	IL7R	interleukin 7 receptor
205831_at	Male-Female	-0.0946024	-0.12702	-0.0621843	1.07137e-08	CD2	CD2 molecule
205927_s_at	Male-Female	-0.0999902	-0.13175	-0.0682303	0	CTSE	cathepsin E
206150_at	Male-Female	-0.0861628	-0.109855	-0.0624706	0	CD27	CD27 molecule
206181_at	Male-Female	-0.073933	-0.101744	-0.0461219	1.99102e-07	SLAMF1	signaling lymphocytic activation molecule family member 1
206208_at	Male-Female	-0.0704996	-0.0920284	-0.0489709	0	CA4	carbonic anhydrase IV
206255_at	Male-Female	-0.0810901	-0.105829	-0.0563512	0	BLK	BLK proto-oncogene, Src family tyrosine kinase
206335_at	Male-Female	-0.0699329	-0.0869984	-0.0528673	0	GALNS	galactosamine (N-acetyl)-6-sulfatase
206337_at	Male-Female	-0.165142	-0.198852	-0.131431	0	CCR7	chemokine (C-C motif) receptor 7
206440_at	Male-Female	-0.126906	-0.169923	-0.0838898	7.13337e-09	LIN7A	lin-7 homolog A (C. elegans)
206473_at	Male-Female	0.0410656	0.0256159	0.0565153	1.99893e-07	MBTPS2	membrane bound transcription factor peptidase, site 2
206545_at	Male-Female	-0.123656	-0.160873	-0.0864389	0	CD28	CD28 molecule
206624_at	Male-Female	0.880764	0.850949	0.910579	0	USP9Y	ubiquitin specific peptidase 9, Y-linked
206655_s_at	Male-Female	-0.0957628	-0.130439	-0.0610867	6.56333e-08	GP1BB	glycoprotein Ib (platelet), beta polypeptide
206674_at	Male-Female	0.122393	0.0901293	0.154656	0	FLT3	fms-related tyrosine kinase 3
206700_s_at	Male-Female	1.77289	1.73795	1.80782	0	KDM5D	lysine (K)-specific demethylase 5D
206723_s_at	Male-Female	-0.0453131	-0.0608962	-0.02973	1.21752e-08	LPAR2	lysophosphatidic acid receptor 2
206804_at	Male-Female	-0.0797532	-0.107489	-0.0520176	1.79767e-08	CD3G	CD3g molecule, gamma (CD3-TCR complex)
206831_s_at	Male-Female	-0.0836235	-0.103171	-0.0640759	0	ARSD	arylsulfatase D
207038_at	Male-Female	-0.0824919	-0.110641	-0.0543432	9.17443e-09	SLC16A6	solute carrier family 16, member 6
207063_at	Male-Female	0.638091	0.612178	0.664004	0	TTTY14	testis-specific transcript, Y-linked 14 (non-protein coding)
207339_s_at	Male-Female	-0.118427	-0.142461	-0.0943929	0	LTB	lymphotoxin beta (TNF superfamily, member 3)
207651_at	Male-Female	-0.120433	-0.156914	-0.0839524	0	GPR171	G protein-coupled receptor 171
207815_at	Male-Female	-0.157957	-0.196567	-0.119347	0	PF4V1	platelet factor 4 variant 1
207840_at	Male-Female	-0.0693927	-0.0950894	-0.0436959	1.27453e-07	CD160	CD160 molecule
207907_at	Male-Female	-0.0641348	-0.0858344	-0.0424352	6.64492e-09	TNFSF14	tumor necrosis factor (ligand) superfamily, member 14
207979_s_at	Male-Female	-0.0635069	-0.0835606	-0.0434532	0	CD8B	CD8b molecule
208067_x_at	Male-Female	0.315856	0.299476	0.332236	0	UTY	ubiquitously transcribed tetratricopeptide repeat containing, Y-linked
208409_at	Male-Female	0.0433779	0.0275799	0.059176	7.80881e-08	SLC14A2	solute carrier family 14 (urea transporter), member 2
208608_s_at	Male-Female	0.0776705	0.0501453	0.105196	3.35059e-08	SNTB1	syntrophin, beta 1 (dystrophin-associated protein A1, 59kDa, basic component 1)
208796_s_at	Male-Female	0.0505869	0.0346901	0.0664837	0	CCNG1	cyclin G1
208870_x_at	Male-Female	0.0262795	0.0170234	0.0355355	2.74655e-08	ATP5C1	ATP synthase, H+ transporting, mitochondrial F1 complex, gamma polypeptide 1
209211_at	Male-Female	-0.159667	-0.201114	-0.118219	0	KLF5	Kruppel-like factor 5 (intestinal)
209281_s_at	Male-Female	-0.0815091	-0.111154	-0.051864	7.49825e-08	ATP2B1	ATPase, Ca++ transporting, plasma membrane 1
209395_at	Male-Female	-0.166653	-0.228361	-0.104945	1.27133e-07	CHI3L1	chitinase 3-like 1 (cartilage glycoprotein-39)
209543_s_at	Male-Female	0.136415	0.0961235	0.176707	0	CD34	CD34 molecule
209576_at	Male-Female	0.16445	0.110228	0.218672	2.12543e-09	GNAI1	guanine nucleotide binding protein (G protein), alpha inhibiting activity polypeptide 1
209593_s_at	Male-Female	-0.0521252	-0.0707164	-0.0335341	4.1083e-08	TOR1B	torsin family 1, member B (torsin B)
209670_at	Male-Female	-0.0962026	-0.122393	-0.0700121	0	TRAC	T-cell receptor alpha constant
209765_at	Male-Female	-0.0743469	-0.0979276	-0.0507662	0	ADAM19	ADAM metallopeptidase domain 19
209995_s_at	Male-Female	-0.0708161	-0.0931043	-0.048528	0	TCL1A	T-cell leukemia/lymphoma 1A
210031_at	Male-Female	-0.0804255	-0.108896	-0.0519554	3.23375e-08	CD247	CD247 molecule
210119_at	Male-Female	-0.109406	-0.147966	-0.0708457	2.80729e-08	KCNJ15	potassium channel, inwardly rectifying subfamily J, member 15
210356_x_at	Male-Female	-0.126055	-0.160949	-0.0911619	0	MS4A1	membrane-spanning 4-domains, subfamily A, member 1
210439_at	Male-Female	-0.0819164	-0.109807	-0.0540256	8.45157e-09	ICOS	inducible T-cell co-stimulator
210450_at	Male-Female	-0.0341538	-0.0461659	-0.0221418	2.61902e-08	IGHV5-78	immunoglobulin heavy variable 5-78 (pseudogene)
210466_s_at	Male-Female	0.0253387	0.0170488	0.0336285	1.37164e-09	SERBP1	SERPINE1 mRNA binding protein 1
210529_s_at	Male-Female	0.0464838	0.0311561	0.0618115	2.13413e-09	TCAF1	TRPM8 channel-associated factor 1
210607_at	Male-Female	-0.0916097	-0.117434	-0.0657856	0	FLT3LG	fms-related tyrosine kinase 3 ligand
210772_at	Male-Female	-0.119542	-0.157813	-0.0812698	8.63443e-11	FPR2	formyl peptide receptor 2
210915_x_at	Male-Female	-0.0849013	-0.115031	-0.0547712	3.50489e-08	TRBC1	T cell receptor beta constant 1
210948_s_at	Male-Female	-0.0985004	-0.123232	-0.073769	0	LEF1	lymphoid enhancer-binding factor 1
210972_x_at	Male-Female	-0.0892531	-0.114702	-0.0638046	0	TRAC	T-cell receptor alpha constant
211005_at	Male-Female	-0.108889	-0.134713	-0.0830661	0	LAT	linker for activation of T-cells
211339_s_at	Male-Female	-0.140157	-0.179024	-0.101289	0	ITK	IL2-inducible T-cell kinase
211596_s_at	Male-Female	-0.148357	-0.181048	-0.115667	0	LRIG1	leucine-rich repeats and immunoglobulin-like domains 1
211828_s_at	Male-Female	-0.115099	-0.150672	-0.0795269	0	TNIK	TRAF2 and NCK interacting kinase
211902_x_at	Male-Female	-0.0593943	-0.0790485	-0.0397401	2.54999e-09	YME1L1	YME1-like 1 ATPase
212400_at	Male-Female	-0.0700436	-0.088294	-0.0517932	0	FAM102A	family with sequence similarity 102, member A
212413_at	Male-Female	-0.129261	-0.159072	-0.0994501	0	2018-09-06	septin 6
212414_s_at	Male-Female	-0.0907631	-0.113473	-0.0680532	0	GLYR1	glyoxylate reductase 1 homolog (Arabidopsis)
212538_at	Male-Female	-0.108156	-0.143445	-0.0728675	1.15208e-09	DOCK9	dedicator of cytokinesis 9
212713_at	Male-Female	0.0724165	0.0462249	0.0986081	6.33348e-08	MFAP4	microfibrillar associated protein 4
212860_at	Male-Female	-0.0601123	-0.075989	-0.0442357	0	ZDHHC18	zinc finger, DHHC-type containing 18
212914_at	Male-Female	-0.0589952	-0.0771584	-0.0408321	0	CBX7	chromobox homolog 7
212947_at	Male-Female	-0.0493649	-0.0669337	-0.0317961	3.83785e-08	SLC9A8	solute carrier family 9, subfamily A (NHE8, cation proton antiporter 8), member 8
213058_at	Male-Female	0.0911599	0.0627219	0.119598	0	TTC28	tetratricopeptide repeat domain 28
213279_at	Male-Female	-0.0406949	-0.0558585	-0.0255312	1.5235e-07	DHRS1	dehydrogenase/reductase (SDR family) member 1
213534_s_at	Male-Female	-0.071447	-0.0919462	-0.0509477	0	PASK	PAS domain containing serine/threonine kinase
213579_s_at	Male-Female	-0.0566663	-0.0760088	-0.0373238	9.28524e-09	EP300	E1A binding protein p300
213596_at	Male-Female	-0.0605013	-0.0832674	-0.0377353	2.00926e-07	CASP4	caspase 4
213762_x_at	Male-Female	0.0251638	0.0158836	0.034444	1.13134e-07	RBMX	RNA binding motif protein, X-linked
213958_at	Male-Female	-0.0651819	-0.0865657	-0.0437982	1.61507e-09	CD6	CD6 molecule
214131_at	Male-Female	1.08687	1.05282	1.12092	0	TXLNGY	taxilin gamma pseudogene, Y-linked
214218_s_at	Male-Female	-2.56155	-2.60519	-2.5179	0	XIST	X inactive specific transcript (non-protein coding)
214390_s_at	Male-Female	0.0640936	0.0404929	0.0876944	1.08144e-07	BCAT1	branched chain amino-acid transaminase 1, cytosolic
214442_s_at	Male-Female	0.0496251	0.0316066	0.0676436	7.1278e-08	PIAS2	protein inhibitor of activated STAT 2
214470_at	Male-Female	-0.116647	-0.153397	-0.0798978	0	KLRB1	killer cell lectin-like receptor subfamily B, member 1
214567_s_at	Male-Female	-0.091494	-0.125889	-0.0570991	1.95549e-07	XCL1	chemokine (C motif) ligand 1
214606_at	Male-Female	-0.100225	-0.136673	-0.0637765	7.47503e-08	TSPAN2	tetraspanin 2
214615_at	Male-Female	-0.105613	-0.13204	-0.0791854	0	P2RY10	purinergic receptor P2Y, G-protein coupled, 10
214945_at	Male-Female	-0.0888618	-0.112682	-0.0650421	0	FAM153A	family with sequence similarity 153, member A
214983_at	Male-Female	0.570489	0.549489	0.591489	0	TTTY15	testis-specific transcript, Y-linked 15 (non-protein coding)
215127_s_at	Male-Female	-0.033312	-0.0452281	-0.0213958	4.50589e-08	RBMS1	RNA binding motif, single stranded interacting protein 1
215253_s_at	Male-Female	0.058758	0.040839	0.076677	0	RCAN1	regulator of calcineurin 1
215275_at	Male-Female	-0.063493	-0.0866259	-0.0403601	7.90052e-08	TRAF3IP3	TRAF3 interacting protein 3
215796_at	Male-Female	-0.04019	-0.0536147	-0.0267653	3.92511e-09	TRAV13-2	T cell receptor alpha variable 13-2
215894_at	Male-Female	-0.0838983	-0.1112	-0.0565963	9.58464e-10	PTGDR	prostaglandin D2 receptor (DP)
216453_at	Male-Female	0.0510486	0.0358191	0.066278	0	ZNF287	zinc finger protein 287
217394_at	Male-Female	-0.0517002	-0.0680975	-0.035303	0	TRAV13-1	T cell receptor alpha variable 13-1
217497_at	Male-Female	-0.0949481	-0.128595	-0.0613011	3.347e-08	TYMP	thymidine phosphorylase
217529_at	Male-Female	-0.075457	-0.102163	-0.0487507	3.2142e-08	ORAI2	ORAI calcium release-activated calcium modulator 2
217555_at	Male-Female	-0.0729137	-0.0857215	-0.0601059	0	SMC1A	structural maintenance of chromosomes 1A
217884_at	Male-Female	0.0361453	0.0228583	0.0494323	1.02903e-07	NAT10	N-acetyltransferase 10 (GCN5-related)
218105_s_at	Male-Female	0.0337473	0.0213179	0.0461766	1.08862e-07	MRPL4	mitochondrial ribosomal protein L4
218113_at	Male-Female	-0.0619537	-0.0847596	-0.0391478	1.07198e-07	TMEM2	transmembrane protein 2
218373_at	Male-Female	-0.0673209	-0.0870659	-0.047576	0	AKTIP	AKT interacting protein
218441_s_at	Male-Female	0.0374344	0.0244207	0.0504481	1.77532e-08	RPAP1	RNA polymerase II associated protein 1
218639_s_at	Male-Female	-0.0519937	-0.0667906	-0.0371968	0	ZXDC	ZXD family zinc finger C
218825_at	Male-Female	0.0676093	0.0447182	0.0905004	6.82702e-09	EGFL7	EGF-like-domain, multiple 7
218829_s_at	Male-Female	-0.121517	-0.160648	-0.0823854	3.41828e-10	CHD7	chromodomain helicase DNA binding protein 7
219054_at	Male-Female	0.12013	0.0842424	0.156018	0	NPR3	natriuretic peptide receptor 3
219112_at	Male-Female	-0.0541375	-0.0735803	-0.0346947	5.09929e-08	RAPGEF6	Rap guanine nucleotide exchange factor 6
219147_s_at	Male-Female	-0.0826748	-0.111594	-0.0537553	2.18775e-08	NMRK1	nicotinamide riboside kinase 1
219229_at	Male-Female	-0.0770693	-0.103912	-0.0502269	1.89154e-08	SLCO3A1	solute carrier organic anion transporter family, member 3A1
219233_s_at	Male-Female	-0.0545986	-0.07326	-0.0359372	9.75015e-09	GSDMB	gasdermin B
219315_s_at	Male-Female	-0.0835633	-0.112599	-0.0545277	1.74564e-08	TMEM204	transmembrane protein 204
219327_s_at	Male-Female	0.0467459	0.0294737	0.0640181	1.19539e-07	GPRC5C	G protein-coupled receptor, class C, group 5, member C
219461_at	Male-Female	0.0513548	0.0333922	0.0693175	2.18303e-08	PAK6	p21 protein (Cdc42/Rac)-activated kinase 6
219471_at	Male-Female	-0.0918418	-0.119046	-0.0646374	0	KIAA0226L	KIAA0226-like
219513_s_at	Male-Female	-0.0767337	-0.0951447	-0.0583227	0	SH2D3A	SH2 domain containing 3A
219528_s_at	Male-Female	-0.143873	-0.18578	-0.101965	0	BCL11B	B-cell CLL/lymphoma 11B (zinc finger protein)
219559_at	Male-Female	0.0563937	0.0396271	0.0731602	0	SLC17A9	solute carrier family 17 (vesicular nucleotide transporter), member 9
219669_at	Male-Female	-0.0994436	-0.130541	-0.0683463	0	CD177	CD177 molecule
219702_at	Male-Female	0.043052	0.0270938	0.0590102	1.31115e-07	PLAC1	placenta specific 1
219705_at	Male-Female	0.0618797	0.0458194	0.0779399	0	QSER1	glutamine and serine rich 1
219737_s_at	Male-Female	-0.104145	-0.139645	-0.0686454	8.82174e-09	PCDH9	protocadherin 9
219884_at	Male-Female	0.061992	0.0432284	0.0807555	0	LHX6	LIM homeobox 6
219911_s_at	Male-Female	0.0594693	0.0381313	0.0808072	4.95556e-08	SLCO4A1	solute carrier organic anion transporter family, member 4A1
220068_at	Male-Female	-0.0654107	-0.0878015	-0.0430199	1.0306e-08	VPREB3	pre-B lymphocyte 3
220285_at	Male-Female	0.0584876	0.0367281	0.0802471	1.457e-07	ABHD17B	abhydrolase domain containing 17B
220336_s_at	Male-Female	-0.0423667	-0.0577762	-0.0269571	7.50801e-08	GP6	glycoprotein VI (platelet)
220418_at	Male-Female	-0.067936	-0.0927681	-0.0431039	8.7045e-08	UBASH3A	ubiquitin associated and SH3 domain containing A
220485_s_at	Male-Female	-0.0768864	-0.0982232	-0.0555495	0	SIRPG	signal-regulatory protein gamma
220570_at	Male-Female	-0.10435	-0.142931	-0.0657695	1.21743e-07	RETN	resistin
220779_at	Male-Female	0.0382514	0.0240564	0.0524465	1.35525e-07	PADI3	peptidyl arginine deiminase, type III
220795_s_at	Male-Female	-0.0552768	-0.0757379	-0.0348157	1.25943e-07	BEGAIN	brain-enriched guanylate kinase-associated
221149_at	Male-Female	-0.0346477	-0.0465382	-0.0227573	1.12973e-08	C5AR2	complement component 5a receptor 2
221234_s_at	Male-Female	-0.161135	-0.195771	-0.126499	0	BACH2	BTB and CNC homology 1, basic leucine zipper transcription factor 2
221345_at	Male-Female	-0.135316	-0.168704	-0.101929	0	FFAR2	free fatty acid receptor 2
221458_at	Male-Female	0.0913061	0.0591212	0.123491	2.81829e-08	HTR1F	5-hydroxytryptamine (serotonin) receptor 1F, G protein-coupled
221601_s_at	Male-Female	-0.0793176	-0.108152	-0.0504828	7.39518e-08	FCMR	Fc fragment of IgM receptor
221778_at	Male-Female	-0.105204	-0.136627	-0.0737801	0	KDM7A	lysine (K)-specific demethylase 7A
222025_s_at	Male-Female	-0.0578665	-0.0785088	-0.0372242	4.13024e-08	OPLAH	5-oxoprolinase (ATP-hydrolysing)
222199_s_at	Male-Female	-0.04282	-0.0568557	-0.0287844	1.53705e-09	BIN3	bridging integrator 3
222696_at	Male-Female	-0.0763288	-0.0928458	-0.0598118	0	AXIN2	axin 2
223055_s_at	Male-Female	0.0401469	0.0256159	0.0546779	6.47658e-08	XPO5	exportin 5
223322_at	Male-Female	-0.0456586	-0.0602366	-0.0310807	0	RASSF5	Ras association (RalGDS/AF-6) domain family member 5
223609_at	Male-Female	-0.115854	-0.147821	-0.0838867	0	ROPN1L	rhophilin associated tail protein 1-like
223661_at	Male-Female	0.0614714	0.0403088	0.082634	1.26486e-08	NUCKS1	nuclear casein kinase and cyclin-dependent kinase substrate 1
223722_at	Male-Female	0.0776272	0.0484424	0.106812	1.9607e-07	DNAJC12	DnaJ (Hsp40) homolog, subfamily C, member 12
224293_at	Male-Female	0.177078	0.160047	0.194109	0	TTTY10	testis-specific transcript, Y-linked 10 (non-protein coding)
224412_s_at	Male-Female	-0.0737521	-0.0980323	-0.049472	1.96093e-09	TRPM6	transient receptor potential cation channel, subfamily M, member 6
224482_s_at	Male-Female	-0.0582209	-0.077471	-0.0389709	2.44878e-09	RAB11FIP4	RAB11 family interacting protein 4 (class II)
224533_s_at	Male-Female	-0.0395559	-0.0544269	-0.024685	1.95871e-07	TRAV23DV6	T cell receptor alpha variable 23/delta variable 6
224833_at	Male-Female	-0.110502	-0.142188	-0.0788164	0	ETS1	v-ets avian erythroblastosis virus E26 oncogene homolog 1
225083_at	Male-Female	0.024622	0.0154174	0.0338266	1.6718e-07	GTF3C6	general transcription factor IIIC subunit 6
225385_s_at	Male-Female	-0.103538	-0.141311	-0.0657649	8.22147e-08	HNRNPLL	heterogeneous nuclear ribonucleoprotein L-like
225459_at	Male-Female	0.0478452	0.0309206	0.0647699	3.15931e-08	AMOTL1	angiomotin like 1
225530_at	Male-Female	-0.0556473	-0.0747954	-0.0364991	1.24302e-08	MOB3A	MOB kinase activator 3A
225655_at	Male-Female	0.0874966	0.0545258	0.120467	2.09041e-07	UHRF1	ubiquitin-like with PHD and ring finger domains 1
226132_s_at	Male-Female	0.0782199	0.0490075	0.107432	1.62512e-07	MANEAL	mannosidase, endo-alpha-like
226375_at	Male-Female	-0.0649705	-0.0856388	-0.0443021	0	LMTK2	lemur tyrosine kinase 2
226392_at	Male-Female	-0.0596808	-0.0807846	-0.038577	3.12302e-08	RASA2	RAS p21 protein activator 2
226433_at	Male-Female	-0.0795347	-0.102436	-0.0566334	0	RNF157	ring finger protein 157
226571_s_at	Male-Female	-0.0502635	-0.0689859	-0.0315411	1.50797e-07	PTPRS	protein tyrosine phosphatase, receptor type, S
227449_at	Male-Female	-0.0878444	-0.11683	-0.0588588	2.21001e-09	EPHA4	EPH receptor A4
227552_at	Male-Female	-0.0611259	-0.0834904	-0.0387614	8.95838e-08	2018-09-01	septin 1
227747_at	Male-Female	-0.0886798	-0.115361	-0.0619985	0	MPZL3	myelin protein zero-like 3
227755_at	Male-Female	-0.0812538	-0.106278	-0.0562298	0	ERN1	endoplasmic reticulum to nucleus signaling 1
227811_at	Male-Female	-0.0432562	-0.0571102	-0.0294022	1.01677e-10	FGD3	FYVE, RhoGEF and PH domain containing 3
227812_at	Male-Female	-0.0828274	-0.111843	-0.0538123	2.29662e-08	TNFRSF19	tumor necrosis factor receptor superfamily, member 19
227867_at	Male-Female	-0.0717788	-0.0949912	-0.0485663	5.63495e-10	TRABD2A	TraB domain containing 2A
227875_at	Male-Female	0.129513	0.0862815	0.172745	3.80906e-09	KLHL13	kelch-like family member 13
227923_at	Male-Female	0.146741	0.10164	0.191842	0	SHANK3	SH3 and multiple ankyrin repeat domains 3
227924_at	Male-Female	0.0387451	0.0244911	0.052999	1.05322e-07	INO80D	INO80 complex subunit D
228031_at	Male-Female	-0.0447394	-0.0602831	-0.0291956	1.73899e-08	TTPAL	tocopherol (alpha) transfer protein-like
228109_at	Male-Female	-0.0757373	-0.0948485	-0.0566261	0	RASGRF2	Ras protein-specific guanine nucleotide-releasing factor 2
228206_at	Male-Female	0.0495936	0.0313923	0.0677949	9.8159e-08	HS3ST4	heparan sulfate (glucosamine) 3-O-sulfotransferase 4
228298_at	Male-Female	-0.103542	-0.130145	-0.0769393	0	PCED1B	PC-esterase domain containing 1B
228377_at	Male-Female	-0.0796453	-0.103362	-0.0559282	0	KLHL14	kelch-like family member 14
228390_at	Male-Female	-0.101047	-0.131051	-0.0710427	0	RAB30	RAB30, member RAS oncogene family
228737_at	Male-Female	-0.0900695	-0.123578	-0.0565609	1.45633e-07	TOX2	TOX high mobility group box family member 2
228891_at	Male-Female	-0.0677067	-0.0882763	-0.0471371	0	SEMA4D	sema domain, immunoglobulin domain (Ig), transmembrane domain (TM) and short cytoplasmic domain, (semaphorin) 4D
229044_at	Male-Female	0.0337483	0.0223721	0.0451245	5.73763e-09	NUDT17	nudix hydrolase 17
229070_at	Male-Female	-0.0835089	-0.107398	-0.0596194	0	ADTRP	androgen-dependent TFPI-regulating protein
229457_at	Male-Female	-0.0817029	-0.112227	-0.0511791	1.64133e-07	ANKHD1	ankyrin repeat and KH domain containing 1
229778_at	Male-Female	-0.0900436	-0.122042	-0.058045	3.66083e-08	SPX	spexin hormone
229957_at	Male-Female	-0.0407819	-0.0552931	-0.0262708	3.81291e-08	TMEM91	transmembrane protein 91
230011_at	Male-Female	-0.051519	-0.0663306	-0.0367074	0	MEI1	meiotic double-stranded break formation protein 1
230323_s_at	Male-Female	-0.0628353	-0.0812779	-0.0443927	0	TMEM45B	transmembrane protein 45B
230383_x_at	Male-Female	-0.0688444	-0.0939684	-0.0437203	8.3004e-08	SLFN5	schlafen family member 5
230536_at	Male-Female	-0.0722364	-0.0969706	-0.0475023	1.04093e-08	PBX4	pre-B-cell leukemia homeobox 4
230760_at	Male-Female	1.42683	1.38816	1.46551	0	ZFY	zinc finger protein, Y-linked
231093_at	Male-Female	-0.116286	-0.154242	-0.0783289	1.18393e-09	FCRL3	Fc receptor-like 3
231431_s_at	Male-Female	0.048901	0.0323595	0.0654425	6.58444e-09	INAFM2	InaF-motif containing 2
231592_at	Male-Female	-0.810104	-0.838516	-0.781692	0	TSIX	TSIX transcript, XIST antisense RNA
231771_at	Male-Female	-0.147089	-0.200799	-0.0933798	8.44392e-08	GJB6	gap junction protein beta 6
231779_at	Male-Female	-0.0806764	-0.109804	-0.0515487	6.00238e-08	IRAK2	interleukin 1 receptor associated kinase 2
232000_at	Male-Female	-0.0779938	-0.104366	-0.0516215	6.48531e-09	TTC39B	tetratricopeptide repeat domain 39B
232227_at	Male-Female	0.101475	0.0720194	0.13093	0	HSPC324	uncharacterized LOC101928612
232239_at	Male-Female	0.0780254	0.0497689	0.106282	6.58573e-08	LINC00865	long intergenic non-protein coding RNA 865
232629_at	Male-Female	-0.16177	-0.216445	-0.107095	6.3717e-09	PROK2	prokineticin 2
233500_x_at	Male-Female	-0.0954449	-0.127397	-0.0634924	4.31828e-09	CLEC2D	C-type lectin domain family 2, member D
234584_s_at	Male-Female	0.0327346	0.0204422	0.0450271	1.89715e-07	ATE1	arginyltransferase 1
234849_at	Male-Female	-0.0489887	-0.0644396	-0.0335379	0	TRAV12-3	T cell receptor alpha variable 12-3
234970_at	Male-Female	-0.0841808	-0.115322	-0.0530399	1.23714e-07	TC2N	tandem C2 domains, nuclear
235420_at	Male-Female	0.0462309	0.0296066	0.0628553	5.30382e-08	HAPLN4	hyaluronan and proteoglycan link protein 4
235941_s_at	Male-Female	0.0690485	0.0530179	0.0850792	0	FAM224A	family with sequence similarity 224, member A (non-protein coding)
235982_at	Male-Female	-0.0917817	-0.119557	-0.0640067	0	FCRL1	Fc receptor-like 1
236079_at	Male-Female	-0.108177	-0.135001	-0.081353	0	LOC202025	uncharacterized LOC202025
236341_at	Male-Female	-0.0769695	-0.105754	-0.0481848	1.68933e-07	CTLA4	cytotoxic T-lymphocyte-associated protein 4
236785_at	Male-Female	0.0416324	0.0265746	0.0566903	6.33693e-08	LOC101928461	uncharacterized LOC101928461
237378_at	Male-Female	0.0531484	0.0384687	0.0678281	0	SPATA31D1	SPATA31 subfamily D, member 1
237942_at	Male-Female	-0.072381	-0.0919713	-0.0527906	0	SNRK-AS1	SNRK antisense RNA 1
238378_at	Male-Female	-0.0663559	-0.0905592	-0.0421527	8.17219e-08	GPRIN3	GPRIN family member 3
240890_at	Male-Female	-0.065061	-0.0888817	-0.0412402	9.14432e-08	LOC643733	caspase 4, apoptosis-related cysteine peptidase pseudogene
241355_at	Male-Female	0.0439451	0.028888	0.0590022	1.06666e-08	HR	hair growth associated
241521_at	Male-Female	0.0450145	0.0286482	0.0613809	7.42204e-08	LOC105378739	uncharacterized LOC105378739
242489_at	Male-Female	0.0530369	0.033214	0.0728598	1.66157e-07	LOC646778	uncharacterized LOC646778
244422_at	Male-Female	-0.0508637	-0.0634934	-0.038234	0	LOC101928370	uncharacterized LOC101928370
52651_at	Male-Female	0.0487985	0.0326126	0.0649843	2.85429e-09	COL8A2	collagen, type VIII, alpha 2
59433_at	Male-Female	-0.0828367	-0.0999585	-0.065715	0	LOC101930105	zinc finger protein 839-like

## Sheet: Supplementary Table S5
Analysis 2b. Age-dependent differential gene expression analysis in AML.
ProbeSet	Age	Age mean difference	Age lwr	Age upr	Age p-adj	Gene symbol	Gene title
200061_s_at	(30 to 39) - (0 to 19)	0.0674615	0.0329191	0.102004	9.78e-08	RPS24	ribosomal protein S24
200064_at	(40 to 49) - (0 to 19)	0.0964391	0.0492432	0.143635	1.74e-08	HSP90AB1	heat shock protein 90kDa alpha (cytosolic), class B member 1
200618_at	(50 to 59) - (0 to 19)	-0.0875776	-0.12711	-0.0480453	0	LASP1	LIM and SH3 protein 1
200618_at	(60 to 69) - (0 to 19)	-0.0956924	-0.135425	-0.0559599	0	LASP1	LIM and SH3 protein 1
200618_at	(70 to 79) - (0 to 19)	-0.102412	-0.144746	-0.0600772	0	LASP1	LIM and SH3 protein 1
200653_s_at	(70 to 79) - (0 to 19)	-0.104859	-0.159201	-0.0505176	1.5e-07	CALM1	calmodulin 1 (phosphorylase kinase, delta)
200673_at	(40 to 49) - (0 to 19)	0.0789668	0.0378323	0.120101	1.79e-07	LAPTM4A	lysosomal protein transmembrane 4 alpha
200673_at	(50 to 59) - (0 to 19)	0.0951574	0.0546666	0.135648	0	LAPTM4A	lysosomal protein transmembrane 4 alpha
200673_at	(60 to 69) - (0 to 19)	0.0950005	0.0543047	0.135696	0	LAPTM4A	lysosomal protein transmembrane 4 alpha
200673_at	(70 to 79) - (0 to 19)	0.0841862	0.0408252	0.127547	1.21e-07	LAPTM4A	lysosomal protein transmembrane 4 alpha
200681_at	(60 to 69) - (0 to 19)	0.115759	0.0616228	0.169896	1.97e-09	GLO1	glyoxalase I
200681_at	(70 to 79) - (0 to 19)	0.130453	0.0727714	0.188135	0	GLO1	glyoxalase I
200681_at	(70 to 79) - (30 to 39)	0.0740084	0.0354729	0.112544	1.77e-07	GLO1	glyoxalase I
200832_s_at	(40 to 49) - (0 to 19)	-0.335396	-0.500226	-0.170566	2.07e-08	SCD	stearoyl-CoA desaturase (delta-9-desaturase)
200832_s_at	(50 to 59) - (0 to 19)	-0.347208	-0.509458	-0.184958	1.87e-09	SCD	stearoyl-CoA desaturase (delta-9-desaturase)
200915_x_at	(50 to 59) - (0 to 19)	0.0933319	0.0486157	0.138048	6.98e-09	KTN1	kinectin 1 (kinesin receptor)
200915_x_at	(60 to 69) - (0 to 19)	0.0900001	0.0450574	0.134943	3.87e-08	KTN1	kinectin 1 (kinesin receptor)
200915_x_at	(70 to 79) - (0 to 19)	0.107859	0.0599728	0.155745	0	KTN1	kinectin 1 (kinesin receptor)
200998_s_at	(20 to 29) - (0 to 19)	-0.322538	-0.490338	-0.154738	1.71e-07	CKAP4	cytoskeleton-associated protein 4
200998_s_at	(30 to 39) - (0 to 19)	-0.385906	-0.544454	-0.227358	0	CKAP4	cytoskeleton-associated protein 4
200998_s_at	(40 to 49) - (0 to 19)	-0.353117	-0.508652	-0.197582	0	CKAP4	cytoskeleton-associated protein 4
200998_s_at	(50 to 59) - (0 to 19)	-0.402597	-0.555697	-0.249496	0	CKAP4	cytoskeleton-associated protein 4
200998_s_at	(60 to 69) - (0 to 19)	-0.350226	-0.504102	-0.19635	0	CKAP4	cytoskeleton-associated protein 4
200998_s_at	(70 to 79) - (0 to 19)	-0.374385	-0.538339	-0.210432	0	CKAP4	cytoskeleton-associated protein 4
201063_at	(30 to 39) - (0 to 19)	0.225779	0.125465	0.326094	0	RCN1	reticulocalbin 1, EF-hand calcium binding domain
201063_at	(40 to 49) - (0 to 19)	0.212434	0.114026	0.310842	9.9e-10	RCN1	reticulocalbin 1, EF-hand calcium binding domain
201063_at	(50 to 59) - (0 to 19)	0.240352	0.143484	0.33722	0	RCN1	reticulocalbin 1, EF-hand calcium binding domain
201063_at	(60 to 69) - (0 to 19)	0.201784	0.104426	0.299142	9.57e-09	RCN1	reticulocalbin 1, EF-hand calcium binding domain
201063_at	(70 to 79) - (0 to 19)	0.205034	0.1013	0.308769	6.32e-08	RCN1	reticulocalbin 1, EF-hand calcium binding domain
201069_at	(50 to 59) - (0 to 19)	0.362805	0.177728	0.547882	8.55e-08	MMP2	matrix metallopeptidase 2
201069_at	(60 to 69) - (0 to 19)	0.386314	0.2003	0.572329	8.75e-09	MMP2	matrix metallopeptidase 2
201118_at	(60 to 69) - (0 to 19)	-0.17084	-0.255905	-0.0857747	3.46e-08	PGD	phosphogluconate dehydrogenase
201118_at	(70 to 79) - (0 to 19)	-0.197793	-0.28843	-0.107157	2.57e-10	PGD	phosphogluconate dehydrogenase
201131_s_at	(40 to 49) - (0 to 19)	-0.432595	-0.657455	-0.207736	1.66e-07	CDH1	cadherin 1, type 1
201200_at	(40 to 49) - (0 to 19)	0.103822	0.0532912	0.154354	1.39e-08	CREG1	cellular repressor of E1A-stimulated genes 1
201200_at	(50 to 59) - (0 to 19)	0.107096	0.0573557	0.156836	1.22e-09	CREG1	cellular repressor of E1A-stimulated genes 1
201200_at	(60 to 69) - (0 to 19)	0.101576	0.051584	0.151568	2.19e-08	CREG1	cellular repressor of E1A-stimulated genes 1
201200_at	(70 to 79) - (0 to 19)	0.102243	0.0489766	0.155509	1.8e-07	CREG1	cellular repressor of E1A-stimulated genes 1
201212_at	(30 to 39) - (0 to 19)	-0.307469	-0.457974	-0.156964	1.76e-08	LGMN	legumain
201212_at	(40 to 49) - (0 to 19)	-0.294752	-0.442396	-0.147107	4.35e-08	LGMN	legumain
201212_at	(50 to 59) - (0 to 19)	-0.326864	-0.472198	-0.18153	0	LGMN	legumain
201242_s_at	(50 to 59) - (0 to 19)	0.45948	0.242504	0.676456	3.43e-09	ATP1B1	ATPase, Na+/K+ transporting, beta 1 polypeptide
201242_s_at	(70 to 79) - (0 to 19)	0.444644	0.212288	0.677	2e-07	ATP1B1	ATPase, Na+/K+ transporting, beta 1 polypeptide
201269_s_at	(60 to 69) - (30 to 39)	-0.0846299	-0.121028	-0.0482314	0	NUDCD3	NudC domain containing 3
201269_s_at	(70 to 79) - (30 to 39)	-0.0895331	-0.132046	-0.0470202	4.55e-09	NUDCD3	NudC domain containing 3
201269_s_at	(60 to 69) - (40 to 49)	-0.0820387	-0.116423	-0.0476544	0	NUDCD3	NudC domain containing 3
201269_s_at	(70 to 79) - (40 to 49)	-0.086942	-0.127744	-0.0461403	2.43e-09	NUDCD3	NudC domain containing 3
201276_at	(70 to 79) - (30 to 39)	-0.130801	-0.199242	-0.0623608	2.09e-07	RAB5B	RAB5B, member RAS oncogene family
201338_x_at	(70 to 79) - (0 to 19)	0.0844136	0.0411934	0.127634	9.76e-08	GTF3A	general transcription factor IIIA
201348_at	(60 to 69) - (50 to 59)	0.195084	0.0980361	0.292131	3.34e-08	GPX3	glutathione peroxidase 3
201350_at	(70 to 79) - (0 to 19)	-0.165026	-0.243667	-0.0863839	5.43e-09	FLOT2	flotillin 2
201362_at	(30 to 39) - (0 to 19)	-0.287782	-0.410987	-0.164578	0	IVNS1ABP	influenza virus NS1A binding protein
201362_at	(40 to 49) - (0 to 19)	-0.281926	-0.402789	-0.161063	0	IVNS1ABP	influenza virus NS1A binding protein
201362_at	(50 to 59) - (0 to 19)	-0.312548	-0.431519	-0.193576	0	IVNS1ABP	influenza virus NS1A binding protein
201362_at	(60 to 69) - (0 to 19)	-0.305099	-0.424673	-0.185525	0	IVNS1ABP	influenza virus NS1A binding protein
201362_at	(70 to 79) - (0 to 19)	-0.31459	-0.441994	-0.187185	0	IVNS1ABP	influenza virus NS1A binding protein
201362_at	(80 to 100) - (0 to 19)	-0.375451	-0.571828	-0.179074	2.06e-07	IVNS1ABP	influenza virus NS1A binding protein
201468_s_at	(40 to 49) - (0 to 19)	0.122873	0.061126	0.18462	4.92e-08	NQO1	NAD(P)H dehydrogenase, quinone 1
201468_s_at	(50 to 59) - (0 to 19)	0.125277	0.0644967	0.186058	1.22e-08	NQO1	NAD(P)H dehydrogenase, quinone 1
201506_at	(20 to 29) - (0 to 19)	-0.362509	-0.55068	-0.174337	1.59e-07	TGFBI	transforming growth factor, beta-induced, 68kDa
201506_at	(30 to 39) - (0 to 19)	-0.419404	-0.5972	-0.241609	0	TGFBI	transforming growth factor, beta-induced, 68kDa
201506_at	(40 to 49) - (0 to 19)	-0.34625	-0.520667	-0.171833	5.38e-08	TGFBI	transforming growth factor, beta-induced, 68kDa
201506_at	(50 to 59) - (0 to 19)	-0.431233	-0.602921	-0.259546	0	TGFBI	transforming growth factor, beta-induced, 68kDa
201506_at	(60 to 69) - (0 to 19)	-0.352613	-0.525169	-0.180056	1.74e-08	TGFBI	transforming growth factor, beta-induced, 68kDa
201506_at	(70 to 79) - (0 to 19)	-0.372229	-0.556086	-0.188372	2.53e-08	TGFBI	transforming growth factor, beta-induced, 68kDa
201554_x_at	(30 to 39) - (0 to 19)	-0.213397	-0.315886	-0.110908	7.8e-09	GYG1	glycogenin 1
201554_x_at	(50 to 59) - (0 to 19)	-0.191795	-0.290763	-0.0928267	1.29e-07	GYG1	glycogenin 1
201564_s_at	(40 to 49) - (0 to 19)	0.252224	0.131023	0.373425	7.99e-09	FSCN1	fascin actin-bundling protein 1
201564_s_at	(50 to 59) - (0 to 19)	0.233439	0.114135	0.352743	9.14e-08	FSCN1	fascin actin-bundling protein 1
201564_s_at	(70 to 79) - (0 to 19)	0.263151	0.13539	0.390912	1.25e-08	FSCN1	fascin actin-bundling protein 1
201572_x_at	(50 to 59) - (0 to 19)	0.127239	0.0642031	0.190275	2.85e-08	DCTD	dCMP deaminase
201572_x_at	(60 to 69) - (0 to 19)	0.130616	0.0672611	0.193971	1.2e-08	DCTD	dCMP deaminase
201592_at	(60 to 69) - (0 to 19)	0.0741885	0.0371351	0.111242	3.9e-08	EIF3H	eukaryotic translation initiation factor 3, subunit H
201669_s_at	(60 to 69) - (30 to 39)	0.29866	0.158766	0.438553	2.17e-09	MARCKS	myristoylated alanine-rich protein kinase C substrate
201676_x_at	(50 to 59) - (0 to 19)	0.0800358	0.0407438	0.119328	1.98e-08	PSMA1	proteasome subunit alpha 1
201676_x_at	(60 to 69) - (0 to 19)	0.0956304	0.0561394	0.135121	0	PSMA1	proteasome subunit alpha 1
201676_x_at	(70 to 79) - (0 to 19)	0.0935619	0.0514847	0.135639	0	PSMA1	proteasome subunit alpha 1
201715_s_at	(60 to 69) - (30 to 39)	-0.088851	-0.127684	-0.0500176	0	ACIN1	apoptotic chromatin condensation inducer 1
201743_at	(30 to 39) - (0 to 19)	-0.592873	-0.856974	-0.328773	0	CD14	CD14 molecule
201768_s_at	(60 to 69) - (30 to 39)	-0.0747413	-0.10841	-0.0410725	0	CLINT1	clathrin interactor 1
201768_s_at	(70 to 79) - (30 to 39)	-0.0777172	-0.117042	-0.0383925	6.35e-08	CLINT1	clathrin interactor 1
201768_s_at	(60 to 69) - (40 to 49)	-0.0726323	-0.104438	-0.0408266	0	CLINT1	clathrin interactor 1
201768_s_at	(70 to 79) - (40 to 49)	-0.0756082	-0.11335	-0.0378664	3.82e-08	CLINT1	clathrin interactor 1
201795_at	(60 to 69) - (0 to 19)	-0.102291	-0.155806	-0.0487754	2.08e-07	LBR	lamin B receptor
201818_at	(30 to 39) - (0 to 19)	-0.199851	-0.299578	-0.100123	3.77e-08	LPCAT1	lysophosphatidylcholine acyltransferase 1
201818_at	(50 to 59) - (0 to 19)	-0.198957	-0.295258	-0.102656	1.1e-08	LPCAT1	lysophosphatidylcholine acyltransferase 1
201818_at	(60 to 69) - (0 to 19)	-0.193091	-0.28988	-0.0963025	4.47e-08	LPCAT1	lysophosphatidylcholine acyltransferase 1
201818_at	(70 to 79) - (0 to 19)	-0.222232	-0.325359	-0.119104	1.14e-09	LPCAT1	lysophosphatidylcholine acyltransferase 1
201828_x_at	(60 to 69) - (20 to 29)	0.227525	0.138498	0.316552	0	FAM127A	family with sequence similarity 127, member A
201839_s_at	(70 to 79) - (0 to 19)	-0.504646	-0.761812	-0.247481	8.23e-08	EPCAM	epithelial cell adhesion molecule
201839_s_at	(70 to 79) - (20 to 29)	-0.373774	-0.565986	-0.181562	1.14e-07	EPCAM	epithelial cell adhesion molecule
201854_s_at	(60 to 69) - (0 to 19)	0.166421	0.0975743	0.235267	0	ATMIN	ATM interactor
201854_s_at	(70 to 79) - (0 to 19)	0.157738	0.0843831	0.231093	1.34e-09	ATMIN	ATM interactor
201854_s_at	(60 to 69) - (30 to 39)	0.0828214	0.0408634	0.124779	6.64e-08	ATMIN	ATM interactor
201870_at	(30 to 39) - (0 to 19)	0.111928	0.062026	0.161831	0	TOMM34	translocase of outer mitochondrial membrane 34
201870_at	(40 to 49) - (0 to 19)	0.135357	0.0864034	0.184312	0	TOMM34	translocase of outer mitochondrial membrane 34
201870_at	(50 to 59) - (0 to 19)	0.136102	0.0879143	0.18429	0	TOMM34	translocase of outer mitochondrial membrane 34
201870_at	(60 to 69) - (0 to 19)	0.125406	0.0769745	0.173838	0	TOMM34	translocase of outer mitochondrial membrane 34
201870_at	(70 to 79) - (0 to 19)	0.108553	0.0569497	0.160157	4.82e-09	TOMM34	translocase of outer mitochondrial membrane 34
201904_s_at	(50 to 59) - (0 to 19)	-0.253524	-0.361712	-0.145336	0	CTDSPL	CTD small phosphatase like
201909_at	(20 to 29) - (0 to 19)	-0.298656	-0.440727	-0.156585	4.98e-09	RPS4Y1	ribosomal protein S4, Y-linked 1
201909_at	(30 to 39) - (0 to 19)	-0.332237	-0.466474	-0.198	0	RPS4Y1	ribosomal protein S4, Y-linked 1
201909_at	(40 to 49) - (0 to 19)	-0.370495	-0.502181	-0.238809	0	RPS4Y1	ribosomal protein S4, Y-linked 1
201909_at	(50 to 59) - (0 to 19)	-0.312604	-0.442229	-0.182979	0	RPS4Y1	ribosomal protein S4, Y-linked 1
201909_at	(60 to 69) - (0 to 19)	-0.328237	-0.458518	-0.197955	0	RPS4Y1	ribosomal protein S4, Y-linked 1
201909_at	(80 to 100) - (0 to 19)	-0.437606	-0.651568	-0.223644	1.68e-08	RPS4Y1	ribosomal protein S4, Y-linked 1
201947_s_at	(60 to 69) - (20 to 29)	-0.0622025	-0.0936758	-0.0307293	6.35e-08	CCT2	chaperonin containing TCP1, subunit 2 (beta)
201947_s_at	(60 to 69) - (30 to 39)	-0.0530608	-0.0802157	-0.0259058	9.6e-08	CCT2	chaperonin containing TCP1, subunit 2 (beta)
201959_s_at	(70 to 79) - (0 to 19)	0.125116	0.0619625	0.188269	5.8e-08	MYCBP2	MYC binding protein 2, E3 ubiquitin protein ligase
201999_s_at	(60 to 69) - (40 to 49)	0.0797489	0.0406887	0.118809	1.8e-08	DYNLT1	dynein, light chain, Tctex-type 1
201999_s_at	(70 to 79) - (40 to 49)	0.101976	0.0556254	0.148326	0	DYNLT1	dynein, light chain, Tctex-type 1
202018_s_at	(40 to 49) - (0 to 19)	-0.586672	-0.870898	-0.302445	1.14e-08	LTF	lactotransferrin
202018_s_at	(50 to 59) - (0 to 19)	-0.611397	-0.891175	-0.331619	1.86e-10	LTF	lactotransferrin
202018_s_at	(60 to 69) - (50 to 59)	0.316332	0.162387	0.470278	1.38e-08	LTF	lactotransferrin
202108_at	(60 to 69) - (30 to 39)	0.0947644	0.045795	0.143734	1.35e-07	PEPD	peptidase D
202118_s_at	(30 to 39) - (0 to 19)	-0.335899	-0.501357	-0.170441	2.27e-08	CPNE3	copine III
202118_s_at	(40 to 49) - (0 to 19)	-0.3362	-0.498513	-0.173886	9.84e-09	CPNE3	copine III
202118_s_at	(50 to 59) - (0 to 19)	-0.354197	-0.51397	-0.194424	0	CPNE3	copine III
202118_s_at	(70 to 79) - (0 to 19)	-0.363646	-0.534745	-0.192547	2.81e-09	CPNE3	copine III
202183_s_at	(60 to 69) - (0 to 19)	-0.133315	-0.201644	-0.064986	1.01e-07	KIF22	kinesin family member 22
202193_at	(50 to 59) - (0 to 19)	-0.226292	-0.341632	-0.110951	8.3e-08	LIMK2	LIM domain kinase 2
202193_at	(60 to 69) - (0 to 19)	-0.242845	-0.35877	-0.12692	5.89e-09	LIMK2	LIM domain kinase 2
202193_at	(70 to 79) - (0 to 19)	-0.279949	-0.403466	-0.156433	0	LIMK2	LIM domain kinase 2
202212_at	(60 to 69) - (40 to 49)	-0.0427632	-0.064685	-0.0208415	1.02e-07	PES1	pescadillo ribosomal biogenesis factor 1
202215_s_at	(50 to 59) - (0 to 19)	-0.176785	-0.265552	-0.0880186	4.77e-08	NFYC	nuclear transcription factor Y subunit gamma
202215_s_at	(60 to 69) - (0 to 19)	-0.180549	-0.269765	-0.0913327	2.57e-08	NFYC	nuclear transcription factor Y subunit gamma
202286_s_at	(30 to 39) - (0 to 19)	-0.514627	-0.76621	-0.263043	1.67e-08	TACSTD2	tumor-associated calcium signal transducer 2
202286_s_at	(40 to 49) - (0 to 19)	-0.529284	-0.776086	-0.282481	1.62e-09	TACSTD2	tumor-associated calcium signal transducer 2
202286_s_at	(50 to 59) - (0 to 19)	-0.600326	-0.843266	-0.357386	0	TACSTD2	tumor-associated calcium signal transducer 2
202393_s_at	(50 to 59) - (0 to 19)	0.17217	0.0889896	0.25535	1.01e-08	KLF10	Kruppel-like factor 10
202393_s_at	(60 to 69) - (0 to 19)	0.190055	0.106454	0.273657	0	KLF10	Kruppel-like factor 10
202393_s_at	(70 to 79) - (0 to 19)	0.180906	0.0918291	0.269982	2.23e-08	KLF10	Kruppel-like factor 10
202430_s_at	(30 to 39) - (0 to 19)	-0.261317	-0.391776	-0.130858	3.83e-08	PLSCR1	phospholipid scramblase 1
202430_s_at	(40 to 49) - (0 to 19)	-0.252317	-0.380296	-0.124337	6.94e-08	PLSCR1	phospholipid scramblase 1
202430_s_at	(50 to 59) - (0 to 19)	-0.240999	-0.366975	-0.115022	2.02e-07	PLSCR1	phospholipid scramblase 1
202458_at	(70 to 79) - (30 to 39)	0.135572	0.0658202	0.205324	1.16e-07	PRSS23	protease, serine, 23
202478_at	(30 to 39) - (0 to 19)	-0.316129	-0.477784	-0.154474	9.33e-08	TRIB2	tribbles pseudokinase 2
202478_at	(40 to 49) - (0 to 19)	-0.334745	-0.493327	-0.176162	4.06e-09	TRIB2	tribbles pseudokinase 2
202478_at	(50 to 59) - (0 to 19)	-0.368936	-0.525036	-0.212835	0	TRIB2	tribbles pseudokinase 2
202478_at	(60 to 69) - (0 to 19)	-0.349845	-0.506736	-0.192954	0	TRIB2	tribbles pseudokinase 2
202478_at	(70 to 79) - (0 to 19)	-0.353311	-0.520477	-0.186145	3.8e-09	TRIB2	tribbles pseudokinase 2
202507_s_at	(30 to 39) - (0 to 19)	0.117104	0.0634971	0.170711	2.04e-10	SNAP25	synaptosome associated protein 25kDa
202507_s_at	(40 to 49) - (0 to 19)	0.141194	0.0886057	0.193782	0	SNAP25	synaptosome associated protein 25kDa
202507_s_at	(50 to 59) - (0 to 19)	0.13925	0.0874848	0.191015	0	SNAP25	synaptosome associated protein 25kDa
202507_s_at	(60 to 69) - (0 to 19)	0.130742	0.0787144	0.182769	0	SNAP25	synaptosome associated protein 25kDa
202507_s_at	(70 to 79) - (0 to 19)	0.123185	0.0677502	0.178619	0	SNAP25	synaptosome associated protein 25kDa
202533_s_at	(50 to 59) - (0 to 19)	-0.288013	-0.42308	-0.152946	2.33e-09	DHFR	dihydrofolate reductase
202533_s_at	(60 to 69) - (0 to 19)	-0.321527	-0.457278	-0.185776	0	DHFR	dihydrofolate reductase
202533_s_at	(70 to 79) - (0 to 19)	-0.35823	-0.502872	-0.213589	0	DHFR	dihydrofolate reductase
202537_s_at	(60 to 69) - (30 to 39)	0.139013	0.0719216	0.206104	9.69e-09	CHMP2B	charged multivesicular body protein 2B
202620_s_at	(60 to 69) - (30 to 39)	0.205957	0.0995958	0.312319	1.33e-07	PLOD2	procollagen-lysine, 2-oxoglutarate 5-dioxygenase 2
202671_s_at	(30 to 39) - (0 to 19)	-0.259898	-0.380528	-0.139267	1.16e-09	LOC105372824	uncharacterized protein C21orf124
202671_s_at	(40 to 49) - (0 to 19)	-0.235361	-0.353699	-0.117023	5.02e-08	LOC105372824	uncharacterized protein C21orf124
202671_s_at	(50 to 59) - (0 to 19)	-0.247461	-0.363947	-0.130975	2.89e-09	LOC105372824	uncharacterized protein C21orf124
202672_s_at	(40 to 49) - (0 to 19)	0.343906	0.178377	0.509434	8.6e-09	ATF3	activating transcription factor 3
202672_s_at	(50 to 59) - (0 to 19)	0.344718	0.18178	0.507656	3.61e-09	ATF3	activating transcription factor 3
202672_s_at	(60 to 69) - (0 to 19)	0.327661	0.163898	0.491424	4e-08	ATF3	activating transcription factor 3
202699_s_at	(30 to 39) - (0 to 19)	-0.159281	-0.231875	-0.0866863	0	TMEM63A	transmembrane protein 63A
202699_s_at	(40 to 49) - (0 to 19)	-0.153442	-0.224657	-0.0822273	1.16e-09	TMEM63A	transmembrane protein 63A
202699_s_at	(50 to 59) - (0 to 19)	-0.17262	-0.24272	-0.10252	0	TMEM63A	transmembrane protein 63A
202699_s_at	(60 to 69) - (0 to 19)	-0.171969	-0.242425	-0.101514	0	TMEM63A	transmembrane protein 63A
202699_s_at	(70 to 79) - (0 to 19)	-0.179261	-0.25433	-0.104191	0	TMEM63A	transmembrane protein 63A
202701_at	(30 to 39) - (0 to 19)	0.150391	0.0933164	0.207466	0	BMP1	bone morphogenetic protein 1
202701_at	(40 to 49) - (0 to 19)	0.143818	0.0878284	0.199809	0	BMP1	bone morphogenetic protein 1
202701_at	(50 to 59) - (0 to 19)	0.155632	0.100518	0.210745	0	BMP1	bone morphogenetic protein 1
202701_at	(60 to 69) - (0 to 19)	0.167353	0.11196	0.222746	0	BMP1	bone morphogenetic protein 1
202701_at	(70 to 79) - (0 to 19)	0.172402	0.113382	0.231423	0	BMP1	bone morphogenetic protein 1
202708_s_at	(50 to 59) - (0 to 19)	0.268134	0.135868	0.4004	2.4e-08	HIST2H2BE	histone cluster 2, H2be
202761_s_at	(20 to 29) - (0 to 19)	-0.425372	-0.612969	-0.237775	0	SYNE2	spectrin repeat containing, nuclear envelope 2
202761_s_at	(30 to 39) - (0 to 19)	-0.48712	-0.664373	-0.309867	0	SYNE2	spectrin repeat containing, nuclear envelope 2
202761_s_at	(40 to 49) - (0 to 19)	-0.497169	-0.671053	-0.323285	0	SYNE2	spectrin repeat containing, nuclear envelope 2
202761_s_at	(50 to 59) - (0 to 19)	-0.501287	-0.67245	-0.330123	0	SYNE2	spectrin repeat containing, nuclear envelope 2
202761_s_at	(60 to 69) - (0 to 19)	-0.40995	-0.58198	-0.23792	0	SYNE2	spectrin repeat containing, nuclear envelope 2
202761_s_at	(70 to 79) - (0 to 19)	-0.365262	-0.548558	-0.181966	4.66e-08	SYNE2	spectrin repeat containing, nuclear envelope 2
202794_at	(30 to 39) - (0 to 19)	-0.190323	-0.276056	-0.104591	0	INPP1	inositol polyphosphate-1-phosphatase
202794_at	(50 to 59) - (0 to 19)	-0.170263	-0.25305	-0.0874763	1.33e-08	INPP1	inositol polyphosphate-1-phosphatase
202794_at	(70 to 79) - (0 to 19)	-0.172306	-0.260962	-0.083651	1.16e-07	INPP1	inositol polyphosphate-1-phosphatase
202831_at	(40 to 49) - (0 to 19)	0.14791	0.0738617	0.221958	4.26e-08	GPX2	glutathione peroxidase 2
202831_at	(50 to 59) - (0 to 19)	0.160926	0.0880369	0.233815	0	GPX2	glutathione peroxidase 2
202831_at	(60 to 69) - (0 to 19)	0.165002	0.0917438	0.23826	0	GPX2	glutathione peroxidase 2
202855_s_at	(20 to 29) - (0 to 19)	-0.304361	-0.457478	-0.151243	5.12e-08	SLC16A3	solute carrier family 16 (monocarboxylate transporter), member 3
202855_s_at	(60 to 69) - (0 to 19)	-0.29456	-0.434972	-0.154149	5.5e-09	SLC16A3	solute carrier family 16 (monocarboxylate transporter), member 3
202855_s_at	(70 to 79) - (0 to 19)	-0.347113	-0.49672	-0.197506	0	SLC16A3	solute carrier family 16 (monocarboxylate transporter), member 3
202934_at	(60 to 69) - (20 to 29)	-0.135812	-0.204477	-0.0671474	6.16e-08	HK2	hexokinase 2
202951_at	(30 to 39) - (0 to 19)	-0.173128	-0.262757	-0.083499	1.45e-07	STK38	serine/threonine kinase 38
202951_at	(40 to 49) - (0 to 19)	-0.197519	-0.285445	-0.109594	0	STK38	serine/threonine kinase 38
202951_at	(50 to 59) - (0 to 19)	-0.198586	-0.285135	-0.112036	0	STK38	serine/threonine kinase 38
202951_at	(60 to 69) - (0 to 19)	-0.231268	-0.318256	-0.14428	0	STK38	serine/threonine kinase 38
202951_at	(70 to 79) - (0 to 19)	-0.218575	-0.311259	-0.12589	0	STK38	serine/threonine kinase 38
202955_s_at	(70 to 79) - (0 to 19)	-0.163224	-0.244091	-0.0823575	2.85e-08	ARFGEF1	ADP-ribosylation factor guanine nucleotide-exchange factor 1 (brefeldin A-inhibited)
202968_s_at	(60 to 69) - (0 to 19)	0.163328	0.0812074	0.245449	5.02e-08	DYRK2	dual specificity tyrosine-(Y)-phosphorylation regulated kinase 2
203021_at	(50 to 59) - (0 to 19)	-0.344657	-0.514372	-0.174942	2.24e-08	SLPI	secretory leukocyte peptidase inhibitor
203081_at	(70 to 79) - (0 to 19)	0.107091	0.0555428	0.158638	8.62e-09	CTNNBIP1	catenin, beta interacting protein 1
203088_at	(50 to 59) - (0 to 19)	-0.218052	-0.330618	-0.105486	1.31e-07	FBLN5	fibulin 5
203090_at	(30 to 39) - (0 to 19)	-0.106455	-0.161757	-0.051153	1.63e-07	SDF2	stromal cell-derived factor 2
203090_at	(50 to 59) - (0 to 19)	-0.118024	-0.171427	-0.0646223	0	SDF2	stromal cell-derived factor 2
203090_at	(70 to 79) - (0 to 19)	-0.142324	-0.199512	-0.0851366	0	SDF2	stromal cell-derived factor 2
203140_at	(60 to 69) - (30 to 39)	0.180103	0.095738	0.264468	2.17e-09	BCL6	B-cell CLL/lymphoma 6
203143_s_at	(20 to 29) - (0 to 19)	-0.235726	-0.328259	-0.143192	0	KIAA0040	KIAA0040
203143_s_at	(30 to 39) - (0 to 19)	-0.271828	-0.359259	-0.184397	0	KIAA0040	KIAA0040
203143_s_at	(40 to 49) - (0 to 19)	-0.2579	-0.34367	-0.17213	0	KIAA0040	KIAA0040
203143_s_at	(50 to 59) - (0 to 19)	-0.274152	-0.358579	-0.189725	0	KIAA0040	KIAA0040
203143_s_at	(60 to 69) - (0 to 19)	-0.265452	-0.350307	-0.180598	0	KIAA0040	KIAA0040
203143_s_at	(70 to 79) - (0 to 19)	-0.267954	-0.358366	-0.177542	0	KIAA0040	KIAA0040
203143_s_at	(80 to 100) - (0 to 19)	-0.269607	-0.408964	-0.130249	1.37e-07	KIAA0040	KIAA0040
203151_at	(60 to 69) - (0 to 19)	0.261724	0.133397	0.390051	1.88e-08	MAP1A	microtubule associated protein 1A
203187_at	(40 to 49) - (0 to 19)	0.226605	0.117444	0.335767	8.93e-09	DOCK1	dedicator of cytokinesis 1
203187_at	(50 to 59) - (0 to 19)	0.228834	0.121381	0.336287	2.51e-09	DOCK1	dedicator of cytokinesis 1
203187_at	(60 to 69) - (0 to 19)	0.268744	0.160747	0.376741	0	DOCK1	dedicator of cytokinesis 1
203187_at	(70 to 79) - (0 to 19)	0.286013	0.170943	0.401083	0	DOCK1	dedicator of cytokinesis 1
203212_s_at	(50 to 59) - (0 to 19)	0.169249	0.0879082	0.250589	8.04e-09	MTMR2	myotubularin related protein 2
203212_s_at	(60 to 69) - (0 to 19)	0.197789	0.116036	0.279541	0	MTMR2	myotubularin related protein 2
203212_s_at	(70 to 79) - (0 to 19)	0.220451	0.133344	0.307557	0	MTMR2	myotubularin related protein 2
203223_at	(60 to 69) - (30 to 39)	-0.152956	-0.220175	-0.0857376	0	RABEP1	rabaptin, RAB GTPase binding effector protein 1
203223_at	(70 to 79) - (30 to 39)	-0.16817	-0.24668	-0.0896594	1.76e-09	RABEP1	rabaptin, RAB GTPase binding effector protein 1
203223_at	(60 to 69) - (40 to 49)	-0.126994	-0.190493	-0.0634953	4.07e-08	RABEP1	rabaptin, RAB GTPase binding effector protein 1
203233_at	(30 to 39) - (0 to 19)	-0.201698	-0.294334	-0.109062	3.85e-10	IL4R	interleukin 4 receptor
203233_at	(40 to 49) - (0 to 19)	-0.18808	-0.278955	-0.097205	1.02e-08	IL4R	interleukin 4 receptor
203233_at	(50 to 59) - (0 to 19)	-0.20511	-0.294563	-0.115657	0	IL4R	interleukin 4 receptor
203233_at	(60 to 69) - (0 to 19)	-0.183268	-0.273174	-0.0933619	1.92e-08	IL4R	interleukin 4 receptor
203233_at	(70 to 79) - (0 to 19)	-0.206546	-0.30234	-0.110753	1.09e-09	IL4R	interleukin 4 receptor
203272_s_at	(30 to 39) - (0 to 19)	-0.113187	-0.168998	-0.0573751	2.37e-08	TUSC2	tumor suppressor candidate 2
203272_s_at	(40 to 49) - (0 to 19)	-0.104764	-0.159515	-0.0500132	2e-07	TUSC2	tumor suppressor candidate 2
203272_s_at	(50 to 59) - (0 to 19)	-0.117009	-0.170903	-0.0631149	5.63e-10	TUSC2	tumor suppressor candidate 2
203272_s_at	(60 to 69) - (0 to 19)	-0.121664	-0.175831	-0.0674972	0	TUSC2	tumor suppressor candidate 2
203272_s_at	(70 to 79) - (0 to 19)	-0.122553	-0.180268	-0.0648388	2.96e-09	TUSC2	tumor suppressor candidate 2
203276_at	(50 to 59) - (0 to 19)	-0.192687	-0.285066	-0.100309	7.2e-09	LMNB1	lamin B1
203276_at	(60 to 69) - (0 to 19)	-0.198539	-0.291385	-0.105692	1.96e-09	LMNB1	lamin B1
203276_at	(70 to 79) - (0 to 19)	-0.21185	-0.310776	-0.112923	1.79e-09	LMNB1	lamin B1
203288_at	(40 to 49) - (0 to 19)	-0.20935	-0.297277	-0.121424	0	KIAA0355	KIAA0355
203288_at	(50 to 59) - (0 to 19)	-0.177831	-0.264382	-0.0912807	1.39e-08	KIAA0355	KIAA0355
203288_at	(70 to 79) - (0 to 19)	-0.193077	-0.285763	-0.100392	7.63e-09	KIAA0355	KIAA0355
203367_at	(20 to 29) - (0 to 19)	0.244709	0.128013	0.361405	5.61e-09	DUSP14	dual specificity phosphatase 14
203367_at	(30 to 39) - (0 to 19)	0.23868	0.128418	0.348942	7.72e-10	DUSP14	dual specificity phosphatase 14
203367_at	(40 to 49) - (0 to 19)	0.217579	0.109413	0.325746	3.26e-08	DUSP14	dual specificity phosphatase 14
203367_at	(50 to 59) - (0 to 19)	0.249249	0.142776	0.355723	0	DUSP14	dual specificity phosphatase 14
203367_at	(60 to 69) - (0 to 19)	0.259671	0.152659	0.366684	0	DUSP14	dual specificity phosphatase 14
203367_at	(70 to 79) - (0 to 19)	0.220229	0.106208	0.33425	1.45e-07	DUSP14	dual specificity phosphatase 14
203374_s_at	(60 to 69) - (30 to 39)	-0.0797615	-0.118102	-0.0414207	8.11e-09	TPP2	tripeptidyl peptidase II
203400_s_at	(70 to 79) - (30 to 39)	0.250676	0.127129	0.374223	2.32e-08	TF	transferrin
203400_s_at	(70 to 79) - (50 to 59)	0.224374	0.109902	0.338847	8.59e-08	TF	transferrin
203413_at	(50 to 59) - (0 to 19)	-0.250758	-0.376673	-0.124843	4.78e-08	NELL2	neural EGFL like 2
203413_at	(70 to 79) - (0 to 19)	-0.270515	-0.405356	-0.135674	3.61e-08	NELL2	neural EGFL like 2
203418_at	(50 to 59) - (0 to 19)	-0.315955	-0.474688	-0.157223	4.87e-08	CCNA2	cyclin A2
203434_s_at	(30 to 39) - (0 to 19)	-0.319204	-0.479533	-0.158876	4.83e-08	MME	membrane metallo-endopeptidase
203434_s_at	(40 to 49) - (0 to 19)	-0.343929	-0.501211	-0.186647	1.54e-10	MME	membrane metallo-endopeptidase
203434_s_at	(50 to 59) - (0 to 19)	-0.3207	-0.47552	-0.16588	9.81e-09	MME	membrane metallo-endopeptidase
203467_at	(20 to 29) - (0 to 19)	-0.20982	-0.307966	-0.111674	1.99e-09	PMM1	phosphomannomutase 1
203467_at	(30 to 39) - (0 to 19)	-0.247085	-0.33982	-0.154351	0	PMM1	phosphomannomutase 1
203467_at	(40 to 49) - (0 to 19)	-0.23292	-0.323892	-0.141948	0	PMM1	phosphomannomutase 1
203467_at	(50 to 59) - (0 to 19)	-0.21748	-0.307029	-0.127932	0	PMM1	phosphomannomutase 1
203467_at	(60 to 69) - (0 to 19)	-0.189948	-0.27995	-0.0999467	4.09e-09	PMM1	phosphomannomutase 1
203478_at	(60 to 69) - (20 to 29)	0.0600817	0.0301402	0.0900233	3.58e-08	NDUFC1	NADH dehydrogenase (ubiquinone) 1, subcomplex unknown, 1, 6kDa
203478_at	(60 to 69) - (30 to 39)	0.0567669	0.0309335	0.0826002	0	NDUFC1	NADH dehydrogenase (ubiquinone) 1, subcomplex unknown, 1, 6kDa
203480_s_at	(50 to 59) - (0 to 19)	0.0939241	0.0477468	0.140101	2.1e-08	OTUD4	OTU deubiquitinase 4
203480_s_at	(60 to 69) - (0 to 19)	0.1002	0.0537889	0.146611	9.81e-10	OTUD4	OTU deubiquitinase 4
203486_s_at	(60 to 69) - (0 to 19)	-0.184301	-0.266382	-0.102221	0	ARMC8	armadillo repeat containing 8
203486_s_at	(70 to 79) - (0 to 19)	-0.179668	-0.267124	-0.0922119	1.4e-08	ARMC8	armadillo repeat containing 8
203521_s_at	(20 to 29) - (0 to 19)	-0.228608	-0.342835	-0.11438	3.96e-08	ZNF318	zinc finger protein 318
203521_s_at	(30 to 39) - (0 to 19)	-0.257317	-0.365245	-0.149388	0	ZNF318	zinc finger protein 318
203550_s_at	(70 to 79) - (0 to 19)	0.0876384	0.0439412	0.131336	3.65e-08	FAM189B	family with sequence similarity 189, member B
203560_at	(60 to 69) - (30 to 39)	0.191487	0.10384	0.279135	1.98e-10	GGH	gamma-glutamyl hydrolase (conjugase, folylpolygammaglutamyl hydrolase)
203623_at	(50 to 59) - (0 to 19)	0.133694	0.071752	0.195635	1e-09	PLXNA3	plexin A3
203623_at	(60 to 69) - (0 to 19)	0.135122	0.0728665	0.197377	5.83e-10	PLXNA3	plexin A3
203623_at	(70 to 79) - (0 to 19)	0.130782	0.0644492	0.197114	6.93e-08	PLXNA3	plexin A3
203645_s_at	(70 to 79) - (30 to 39)	0.332709	0.172465	0.492954	8.85e-09	CD163	CD163 molecule
203665_at	(60 to 69) - (20 to 29)	0.235774	0.120543	0.351004	1.65e-08	HMOX1	heme oxygenase 1
203697_at	(70 to 79) - (50 to 59)	0.152317	0.0817357	0.222898	1.02e-09	FRZB	frizzled-related protein
203757_s_at	(40 to 49) - (0 to 19)	-0.51312	-0.768456	-0.257784	3.38e-08	CEACAM6	carcinoembryonic antigen-related cell adhesion molecule 6 (non-specific cross reacting antigen)
203757_s_at	(50 to 59) - (0 to 19)	-0.600917	-0.852257	-0.349577	0	CEACAM6	carcinoembryonic antigen-related cell adhesion molecule 6 (non-specific cross reacting antigen)
203757_s_at	(50 to 59) - (20 to 29)	-0.339619	-0.516248	-0.162989	1.7e-07	CEACAM6	carcinoembryonic antigen-related cell adhesion molecule 6 (non-specific cross reacting antigen)
203765_at	(40 to 49) - (0 to 19)	-0.257837	-0.390835	-0.12484	1.27e-07	GCA	grancalcin, EF-hand calcium binding protein
203765_at	(50 to 59) - (0 to 19)	-0.273958	-0.404874	-0.143042	6.19e-09	GCA	grancalcin, EF-hand calcium binding protein
203771_s_at	(20 to 29) - (0 to 19)	-0.358486	-0.513401	-0.20357	0	BLVRA	biliverdin reductase A
203771_s_at	(30 to 39) - (0 to 19)	-0.381682	-0.528056	-0.235309	0	BLVRA	biliverdin reductase A
203771_s_at	(40 to 49) - (0 to 19)	-0.348597	-0.492189	-0.205006	0	BLVRA	biliverdin reductase A
203771_s_at	(50 to 59) - (0 to 19)	-0.378724	-0.520068	-0.23738	0	BLVRA	biliverdin reductase A
203771_s_at	(60 to 69) - (0 to 19)	-0.403331	-0.545391	-0.261271	0	BLVRA	biliverdin reductase A
203771_s_at	(70 to 79) - (0 to 19)	-0.352959	-0.504323	-0.201595	0	BLVRA	biliverdin reductase A
203793_x_at	(40 to 49) - (0 to 19)	0.114168	0.0575622	0.170774	2.94e-08	PCGF2	polycomb group ring finger 2
203793_x_at	(50 to 59) - (0 to 19)	0.118531	0.0628106	0.174251	2.68e-09	PCGF2	polycomb group ring finger 2
203793_x_at	(60 to 69) - (0 to 19)	0.137955	0.0819529	0.193957	0	PCGF2	polycomb group ring finger 2
203793_x_at	(70 to 79) - (0 to 19)	0.114634	0.0549641	0.174304	1.75e-07	PCGF2	polycomb group ring finger 2
203802_x_at	(30 to 39) - (0 to 19)	-0.124684	-0.184763	-0.0646056	9.03e-09	NSUN5	NOP2/Sun domain family, member 5
203802_x_at	(40 to 49) - (0 to 19)	-0.128301	-0.187237	-0.0693637	3.96e-10	NSUN5	NOP2/Sun domain family, member 5
203802_x_at	(50 to 59) - (0 to 19)	-0.146364	-0.204379	-0.08835	0	NSUN5	NOP2/Sun domain family, member 5
203802_x_at	(60 to 69) - (0 to 19)	-0.143819	-0.202127	-0.0855108	0	NSUN5	NOP2/Sun domain family, member 5
203802_x_at	(70 to 79) - (0 to 19)	-0.157343	-0.219469	-0.0952158	0	NSUN5	NOP2/Sun domain family, member 5
203824_at	(60 to 69) - (30 to 39)	-0.0931804	-0.141317	-0.0450436	1.34e-07	TSPAN8	tetraspanin 8
203824_at	(70 to 79) - (30 to 39)	-0.111283	-0.167506	-0.0550594	6.01e-08	TSPAN8	tetraspanin 8
203827_at	(20 to 29) - (0 to 19)	-0.351966	-0.507028	-0.196905	0	WIPI1	WD repeat domain, phosphoinositide interacting 1
203827_at	(30 to 39) - (0 to 19)	-0.39118	-0.537692	-0.244668	0	WIPI1	WD repeat domain, phosphoinositide interacting 1
203827_at	(40 to 49) - (0 to 19)	-0.425624	-0.569351	-0.281897	0	WIPI1	WD repeat domain, phosphoinositide interacting 1
203827_at	(50 to 59) - (0 to 19)	-0.475327	-0.616805	-0.33385	0	WIPI1	WD repeat domain, phosphoinositide interacting 1
203827_at	(60 to 69) - (0 to 19)	-0.491278	-0.633472	-0.349084	0	WIPI1	WD repeat domain, phosphoinositide interacting 1
203827_at	(70 to 79) - (0 to 19)	-0.482308	-0.633815	-0.330802	0	WIPI1	WD repeat domain, phosphoinositide interacting 1
203828_s_at	(30 to 39) - (0 to 19)	-0.258604	-0.393601	-0.123607	1.93e-07	IL32	interleukin 32
203828_s_at	(40 to 49) - (0 to 19)	-0.271197	-0.403628	-0.138766	1.6e-08	IL32	interleukin 32
203828_s_at	(50 to 59) - (0 to 19)	-0.298762	-0.429121	-0.168403	0	IL32	interleukin 32
203828_s_at	(60 to 69) - (0 to 19)	-0.278931	-0.40995	-0.147913	2.56e-09	IL32	interleukin 32
203828_s_at	(70 to 79) - (0 to 19)	-0.276965	-0.416564	-0.137366	5.5e-08	IL32	interleukin 32
203851_at	(40 to 49) - (0 to 19)	0.15904	0.0764051	0.241674	1.64e-07	IGFBP6	insulin like growth factor binding protein 6
203851_at	(60 to 69) - (0 to 19)	0.168195	0.0864422	0.249948	1.31e-08	IGFBP6	insulin like growth factor binding protein 6
203851_at	(70 to 79) - (0 to 19)	0.186992	0.0998845	0.274099	1.52e-09	IGFBP6	insulin like growth factor binding protein 6
203859_s_at	(30 to 39) - (0 to 19)	0.16632	0.0812922	0.251347	9.24e-08	PALM	paralemmin
203879_at	(50 to 59) - (0 to 19)	-0.120133	-0.176697	-0.0635686	2.93e-09	PIK3CD	phosphatidylinositol-4,5-bisphosphate 3-kinase, catalytic subunit delta
203879_at	(60 to 69) - (0 to 19)	-0.11754	-0.174391	-0.0606892	1.06e-08	PIK3CD	phosphatidylinositol-4,5-bisphosphate 3-kinase, catalytic subunit delta
203879_at	(70 to 79) - (0 to 19)	-0.120724	-0.181298	-0.06015	4.64e-08	PIK3CD	phosphatidylinositol-4,5-bisphosphate 3-kinase, catalytic subunit delta
203906_at	(20 to 29) - (0 to 19)	-0.182759	-0.27304	-0.0924788	2.54e-08	IQSEC1	IQ motif and Sec7 domain 1
203906_at	(30 to 39) - (0 to 19)	-0.186999	-0.272301	-0.101696	3.76e-11	IQSEC1	IQ motif and Sec7 domain 1
203906_at	(40 to 49) - (0 to 19)	-0.187492	-0.271173	-0.10381	0	IQSEC1	IQ motif and Sec7 domain 1
203906_at	(50 to 59) - (0 to 19)	-0.179578	-0.26195	-0.097206	3.12e-10	IQSEC1	IQ motif and Sec7 domain 1
203906_at	(60 to 69) - (0 to 19)	-0.186858	-0.269647	-0.104069	0	IQSEC1	IQ motif and Sec7 domain 1
203906_at	(70 to 79) - (0 to 19)	-0.169686	-0.257896	-0.0814747	1.67e-07	IQSEC1	IQ motif and Sec7 domain 1
203920_at	(40 to 49) - (0 to 19)	0.260611	0.139045	0.382177	1.66e-09	NR1H3	nuclear receptor subfamily 1, group H, member 3
203920_at	(50 to 59) - (0 to 19)	0.282712	0.163048	0.402376	0	NR1H3	nuclear receptor subfamily 1, group H, member 3
203920_at	(60 to 69) - (0 to 19)	0.33029	0.21002	0.45056	0	NR1H3	nuclear receptor subfamily 1, group H, member 3
203920_at	(70 to 79) - (0 to 19)	0.342767	0.214621	0.470913	0	NR1H3	nuclear receptor subfamily 1, group H, member 3
203922_s_at	(20 to 29) - (0 to 19)	-0.462231	-0.662757	-0.261704	0	CYBB	cytochrome b-245, beta polypeptide
203922_s_at	(30 to 39) - (0 to 19)	-0.465157	-0.654627	-0.275687	0	CYBB	cytochrome b-245, beta polypeptide
203922_s_at	(40 to 49) - (0 to 19)	-0.403532	-0.589401	-0.217663	5.65e-10	CYBB	cytochrome b-245, beta polypeptide
203922_s_at	(50 to 59) - (0 to 19)	-0.474819	-0.657779	-0.291858	0	CYBB	cytochrome b-245, beta polypeptide
203922_s_at	(60 to 69) - (0 to 19)	-0.440922	-0.624809	-0.257036	0	CYBB	cytochrome b-245, beta polypeptide
203922_s_at	(70 to 79) - (0 to 19)	-0.483591	-0.67952	-0.287661	0	CYBB	cytochrome b-245, beta polypeptide
203936_s_at	(20 to 29) - (0 to 19)	-0.394263	-0.596847	-0.19168	1.11e-07	MMP9	matrix metallopeptidase 9
203936_s_at	(30 to 39) - (0 to 19)	-0.463109	-0.654522	-0.271695	0	MMP9	matrix metallopeptidase 9
203936_s_at	(40 to 49) - (0 to 19)	-0.568316	-0.756091	-0.38054	0	MMP9	matrix metallopeptidase 9
203936_s_at	(50 to 59) - (0 to 19)	-0.581348	-0.766185	-0.396511	0	MMP9	matrix metallopeptidase 9
203936_s_at	(60 to 69) - (0 to 19)	-0.443186	-0.628959	-0.257413	0	MMP9	matrix metallopeptidase 9
203936_s_at	(70 to 79) - (0 to 19)	-0.464031	-0.66197	-0.266092	0	MMP9	matrix metallopeptidase 9
203971_at	(30 to 39) - (0 to 19)	-0.21972	-0.330641	-0.108799	5.83e-08	SLC31A1	solute carrier family 31 (copper transporter), member 1
203971_at	(60 to 69) - (0 to 19)	-0.22148	-0.329132	-0.113827	1.31e-08	SLC31A1	solute carrier family 31 (copper transporter), member 1
203971_at	(70 to 79) - (0 to 19)	-0.231669	-0.346371	-0.116966	2.78e-08	SLC31A1	solute carrier family 31 (copper transporter), member 1
203977_at	(50 to 59) - (0 to 19)	-0.106468	-0.158674	-0.0542626	1.89e-08	TAZ	tafazzin
203986_at	(30 to 39) - (0 to 19)	-0.265882	-0.377163	-0.154601	0	FAM47E-STBD1	FAM47E-STBD1 readthrough
203986_at	(40 to 49) - (0 to 19)	-0.313677	-0.422843	-0.204511	0	FAM47E-STBD1	FAM47E-STBD1 readthrough
203986_at	(50 to 59) - (0 to 19)	-0.346752	-0.45421	-0.239294	0	FAM47E-STBD1	FAM47E-STBD1 readthrough
203986_at	(60 to 69) - (0 to 19)	-0.279069	-0.387071	-0.171067	0	FAM47E-STBD1	FAM47E-STBD1 readthrough
203986_at	(70 to 79) - (0 to 19)	-0.33347	-0.448545	-0.218396	0	FAM47E-STBD1	FAM47E-STBD1 readthrough
203986_at	(80 to 100) - (0 to 19)	-0.34486	-0.522232	-0.167487	1.15e-07	FAM47E-STBD1	FAM47E-STBD1 readthrough
203986_at	(50 to 59) - (20 to 29)	-0.176976	-0.252492	-0.10146	0	FAM47E-STBD1	FAM47E-STBD1 readthrough
204006_s_at	(30 to 39) - (0 to 19)	-0.486046	-0.721405	-0.250686	1.12e-08	FCGR3A	Fc fragment of IgG, low affinity IIIa, receptor (CD16a)
204006_s_at	(40 to 49) - (0 to 19)	-0.468537	-0.699424	-0.237651	2.31e-08	FCGR3A	Fc fragment of IgG, low affinity IIIa, receptor (CD16a)
204006_s_at	(50 to 59) - (0 to 19)	-0.465035	-0.692308	-0.237763	1.65e-08	FCGR3A	Fc fragment of IgG, low affinity IIIa, receptor (CD16a)
204006_s_at	(60 to 69) - (0 to 19)	-0.476164	-0.704587	-0.24774	7.4e-09	FCGR3A	Fc fragment of IgG, low affinity IIIa, receptor (CD16a)
204006_s_at	(70 to 79) - (0 to 19)	-0.46681	-0.710193	-0.223427	1.85e-07	FCGR3A	Fc fragment of IgG, low affinity IIIa, receptor (CD16a)
204030_s_at	(60 to 69) - (0 to 19)	0.533813	0.307868	0.759757	0	IQCJ-SCHIP1	IQCJ-SCHIP1 readthrough
204030_s_at	(70 to 79) - (0 to 19)	0.509203	0.268462	0.749945	3.65e-09	IQCJ-SCHIP1	IQCJ-SCHIP1 readthrough
204030_s_at	(60 to 69) - (20 to 29)	0.389397	0.229799	0.548995	0	IQCJ-SCHIP1	IQCJ-SCHIP1 readthrough
204030_s_at	(70 to 79) - (20 to 29)	0.364787	0.184851	0.544724	2.4e-08	IQCJ-SCHIP1	IQCJ-SCHIP1 readthrough
204030_s_at	(60 to 69) - (30 to 39)	0.300125	0.162424	0.437825	3.26e-10	IQCJ-SCHIP1	IQCJ-SCHIP1 readthrough
204051_s_at	(60 to 69) - (0 to 19)	0.129285	0.0673062	0.191264	7.18e-09	SFRP4	secreted frizzled-related protein 4
204051_s_at	(70 to 79) - (0 to 19)	0.127623	0.061585	0.19366	1.42e-07	SFRP4	secreted frizzled-related protein 4
204069_at	(50 to 59) - (0 to 19)	0.569457	0.320118	0.818795	0	MEIS1	Meis homeobox 1
204069_at	(60 to 69) - (0 to 19)	0.578645	0.328043	0.829246	0	MEIS1	Meis homeobox 1
204069_at	(70 to 79) - (0 to 19)	0.582309	0.315296	0.849322	2.93e-10	MEIS1	Meis homeobox 1
204069_at	(50 to 59) - (20 to 29)	0.350271	0.175048	0.525494	4.14e-08	MEIS1	Meis homeobox 1
204069_at	(60 to 69) - (20 to 29)	0.359459	0.182444	0.536474	2.24e-08	MEIS1	Meis homeobox 1
204080_at	(60 to 69) - (0 to 19)	0.0890512	0.0438584	0.134244	7.08e-08	TOE1	target of EGR1, member 1 (nuclear)
204080_at	(70 to 79) - (0 to 19)	0.0994374	0.0512849	0.14759	1.12e-08	TOE1	target of EGR1, member 1 (nuclear)
204092_s_at	(50 to 59) - (0 to 19)	-0.291637	-0.4262	-0.157073	6.84e-10	AURKA	aurora kinase A
204092_s_at	(60 to 69) - (0 to 19)	-0.265174	-0.400418	-0.129929	8.49e-08	AURKA	aurora kinase A
204092_s_at	(70 to 79) - (0 to 19)	-0.282637	-0.426738	-0.138535	8.38e-08	AURKA	aurora kinase A
204115_at	(50 to 59) - (0 to 19)	-0.379331	-0.574006	-0.184657	1.06e-07	GNG11	guanine nucleotide binding protein (G protein), gamma 11
204115_at	(70 to 79) - (30 to 39)	0.303483	0.164208	0.442758	3.4e-10	GNG11	guanine nucleotide binding protein (G protein), gamma 11
204115_at	(70 to 79) - (40 to 49)	0.274606	0.140937	0.408276	1.4e-08	GNG11	guanine nucleotide binding protein (G protein), gamma 11
204115_at	(60 to 69) - (50 to 59)	0.215587	0.108468	0.322705	3.19e-08	GNG11	guanine nucleotide binding protein (G protein), gamma 11
204115_at	(70 to 79) - (50 to 59)	0.312309	0.183263	0.441355	0	GNG11	guanine nucleotide binding protein (G protein), gamma 11
204136_at	(60 to 69) - (30 to 39)	-0.0831882	-0.123689	-0.042687	1.41e-08	COL7A1	collagen, type VII, alpha 1
204220_at	(60 to 69) - (50 to 59)	0.0580481	0.0293582	0.086738	2.59e-08	GMFG	glia maturation factor, gamma
204261_s_at	(60 to 69) - (30 to 39)	-0.0956487	-0.143298	-0.0479998	3.53e-08	PSEN2	presenilin 2
204308_s_at	(50 to 59) - (0 to 19)	-0.187086	-0.28348	-0.0906924	1.22e-07	TECPR2	tectonin beta-propeller repeat containing 2
204308_s_at	(60 to 69) - (0 to 19)	-0.192167	-0.289049	-0.0952855	5.55e-08	TECPR2	tectonin beta-propeller repeat containing 2
204308_s_at	(70 to 79) - (0 to 19)	-0.198604	-0.301831	-0.0953778	1.66e-07	TECPR2	tectonin beta-propeller repeat containing 2
204315_s_at	(50 to 59) - (0 to 19)	-0.207044	-0.309033	-0.105056	2.27e-08	GTSE1	G-2 and S-phase expressed 1
204328_at	(50 to 59) - (0 to 19)	-0.125465	-0.182786	-0.0681446	1.07e-10	TMC6	transmembrane channel like 6
204328_at	(60 to 69) - (0 to 19)	-0.12149	-0.179101	-0.0638787	4.26e-09	TMC6	transmembrane channel like 6
204328_at	(70 to 79) - (0 to 19)	-0.119102	-0.180486	-0.057718	1.23e-07	TMC6	transmembrane channel like 6
204336_s_at	(50 to 59) - (0 to 19)	-0.151018	-0.230097	-0.0719401	2.14e-07	RGS19	regulator of G-protein signaling 19
204409_s_at	(20 to 29) - (0 to 19)	-0.516999	-0.745767	-0.288231	0	EIF1AY	eukaryotic translation initiation factor 1A, Y-linked
204409_s_at	(30 to 39) - (0 to 19)	-0.604055	-0.820209	-0.387901	0	EIF1AY	eukaryotic translation initiation factor 1A, Y-linked
204409_s_at	(40 to 49) - (0 to 19)	-0.677489	-0.889534	-0.465443	0	EIF1AY	eukaryotic translation initiation factor 1A, Y-linked
204409_s_at	(50 to 59) - (0 to 19)	-0.54466	-0.753387	-0.335932	0	EIF1AY	eukaryotic translation initiation factor 1A, Y-linked
204409_s_at	(60 to 69) - (0 to 19)	-0.618757	-0.828541	-0.408973	0	EIF1AY	eukaryotic translation initiation factor 1A, Y-linked
204409_s_at	(70 to 79) - (0 to 19)	-0.439031	-0.662554	-0.215509	7.96e-08	EIF1AY	eukaryotic translation initiation factor 1A, Y-linked
204409_s_at	(80 to 100) - (0 to 19)	-0.742059	-1.08659	-0.397529	1.19e-09	EIF1AY	eukaryotic translation initiation factor 1A, Y-linked
204411_at	(30 to 39) - (0 to 19)	-0.198867	-0.278156	-0.119578	0	KIF21B	kinesin family member 21B
204411_at	(40 to 49) - (0 to 19)	-0.190813	-0.268595	-0.11303	0	KIF21B	kinesin family member 21B
204411_at	(50 to 59) - (0 to 19)	-0.218935	-0.2955	-0.14237	0	KIF21B	kinesin family member 21B
204411_at	(60 to 69) - (0 to 19)	-0.175272	-0.252225	-0.0983196	0	KIF21B	kinesin family member 21B
204411_at	(70 to 79) - (0 to 19)	-0.191458	-0.27345	-0.109466	0	KIF21B	kinesin family member 21B
204445_s_at	(20 to 29) - (0 to 19)	-0.292899	-0.427873	-0.157924	5.96e-10	ALOX5	arachidonate 5-lipoxygenase
204445_s_at	(30 to 39) - (0 to 19)	-0.325187	-0.45272	-0.197655	0	ALOX5	arachidonate 5-lipoxygenase
204445_s_at	(40 to 49) - (0 to 19)	-0.35189	-0.476999	-0.226782	0	ALOX5	arachidonate 5-lipoxygenase
204445_s_at	(50 to 59) - (0 to 19)	-0.361478	-0.484628	-0.238327	0	ALOX5	arachidonate 5-lipoxygenase
204445_s_at	(60 to 69) - (0 to 19)	-0.334249	-0.458023	-0.210475	0	ALOX5	arachidonate 5-lipoxygenase
204445_s_at	(70 to 79) - (0 to 19)	-0.362904	-0.494784	-0.231024	0	ALOX5	arachidonate 5-lipoxygenase
204501_at	(40 to 49) - (0 to 19)	0.235848	0.118062	0.353633	3.88e-08	NOV	nephroblastoma overexpressed
204501_at	(50 to 59) - (0 to 19)	0.255335	0.139393	0.371277	0	NOV	nephroblastoma overexpressed
204501_at	(60 to 69) - (0 to 19)	0.31912	0.202591	0.435649	0	NOV	nephroblastoma overexpressed
204501_at	(70 to 79) - (0 to 19)	0.265779	0.141618	0.389939	1.83e-09	NOV	nephroblastoma overexpressed
204538_x_at	(70 to 79) - (0 to 19)	0.112861	0.0568159	0.168906	3.12e-08	NPIPA1	nuclear pore complex interacting protein family, member A1
204539_s_at	(70 to 79) - (30 to 39)	-0.0820981	-0.1237	-0.0404965	6.7e-08	CELSR1	cadherin, EGF LAG seven-pass G-type receptor 1
204539_s_at	(70 to 79) - (50 to 59)	-0.0747815	-0.113328	-0.0362355	1.24e-07	CELSR1	cadherin, EGF LAG seven-pass G-type receptor 1
204546_at	(30 to 39) - (0 to 19)	-0.232159	-0.343726	-0.120592	8.01e-09	KIAA0513	KIAA0513
204546_at	(40 to 49) - (0 to 19)	-0.217267	-0.326714	-0.107821	5.38e-08	KIAA0513	KIAA0513
204546_at	(50 to 59) - (0 to 19)	-0.234121	-0.341855	-0.126387	5.02e-10	KIAA0513	KIAA0513
204554_at	(30 to 39) - (0 to 19)	-0.273182	-0.406287	-0.140077	1.45e-08	PPP1R3D	protein phosphatase 1, regulatory subunit 3D
204554_at	(50 to 59) - (0 to 19)	-0.257108	-0.38564	-0.128575	4.04e-08	PPP1R3D	protein phosphatase 1, regulatory subunit 3D
204561_x_at	(30 to 39) - (0 to 19)	0.33522	0.189263	0.481178	0	APOC2	apolipoprotein C-II
204561_x_at	(40 to 49) - (0 to 19)	0.37591	0.232727	0.519094	0	APOC2	apolipoprotein C-II
204561_x_at	(50 to 59) - (0 to 19)	0.324977	0.184035	0.46592	0	APOC2	apolipoprotein C-II
204562_at	(60 to 69) - (0 to 19)	-0.185645	-0.279765	-0.0915241	6.83e-08	IRF4	interferon regulatory factor 4
204581_at	(20 to 29) - (0 to 19)	-0.159831	-0.239299	-0.0803636	3.27e-08	CD22	CD22 molecule
204581_at	(30 to 39) - (0 to 19)	-0.153109	-0.228195	-0.0780232	1.9e-08	CD22	CD22 molecule
204581_at	(40 to 49) - (0 to 19)	-0.195358	-0.269017	-0.121699	0	CD22	CD22 molecule
204581_at	(50 to 59) - (0 to 19)	-0.207247	-0.279753	-0.13474	0	CD22	CD22 molecule
204581_at	(60 to 69) - (0 to 19)	-0.199299	-0.272172	-0.126425	0	CD22	CD22 molecule
204581_at	(70 to 79) - (0 to 19)	-0.177912	-0.255558	-0.100266	0	CD22	CD22 molecule
204581_at	(80 to 100) - (0 to 19)	-0.270162	-0.389842	-0.150481	0	CD22	CD22 molecule
204623_at	(20 to 29) - (0 to 19)	-0.246865	-0.346188	-0.147541	0	TFF3	trefoil factor 3
204623_at	(30 to 39) - (0 to 19)	-0.288409	-0.382256	-0.194562	0	TFF3	trefoil factor 3
204623_at	(40 to 49) - (0 to 19)	-0.379123	-0.471187	-0.28706	0	TFF3	trefoil factor 3
204623_at	(50 to 59) - (0 to 19)	-0.410814	-0.501437	-0.320191	0	TFF3	trefoil factor 3
204623_at	(60 to 69) - (0 to 19)	-0.378578	-0.46966	-0.287497	0	TFF3	trefoil factor 3
204623_at	(70 to 79) - (0 to 19)	-0.402022	-0.499068	-0.304975	0	TFF3	trefoil factor 3
204623_at	(80 to 100) - (0 to 19)	-0.456358	-0.605941	-0.306774	0	TFF3	trefoil factor 3
204623_at	(40 to 49) - (20 to 29)	-0.132258	-0.197977	-0.0665393	3.2e-08	TFF3	trefoil factor 3
204623_at	(50 to 59) - (20 to 29)	-0.163949	-0.227634	-0.100264	0	TFF3	trefoil factor 3
204623_at	(60 to 69) - (20 to 29)	-0.131714	-0.19605	-0.0673772	1.61e-08	TFF3	trefoil factor 3
204623_at	(70 to 79) - (20 to 29)	-0.155157	-0.227692	-0.0826218	1.92e-09	TFF3	trefoil factor 3
204623_at	(50 to 59) - (30 to 39)	-0.122405	-0.177158	-0.067652	0	TFF3	trefoil factor 3
204636_at	(30 to 39) - (0 to 19)	-0.27419	-0.394118	-0.154262	0	COL17A1	collagen, type XVII, alpha 1
204636_at	(40 to 49) - (0 to 19)	-0.329088	-0.446736	-0.211439	0	COL17A1	collagen, type XVII, alpha 1
204636_at	(50 to 59) - (0 to 19)	-0.376323	-0.49213	-0.260515	0	COL17A1	collagen, type XVII, alpha 1
204636_at	(60 to 69) - (0 to 19)	-0.334995	-0.451388	-0.218601	0	COL17A1	collagen, type XVII, alpha 1
204636_at	(70 to 79) - (0 to 19)	-0.345932	-0.469948	-0.221915	0	COL17A1	collagen, type XVII, alpha 1
204636_at	(50 to 59) - (20 to 29)	-0.16351	-0.244893	-0.0821259	3.41e-08	COL17A1	collagen, type XVII, alpha 1
204698_at	(40 to 49) - (0 to 19)	-0.267993	-0.396983	-0.139003	8.6e-09	ISG20	interferon stimulated exonuclease gene 20kDa
204698_at	(50 to 59) - (0 to 19)	-0.259809	-0.38678	-0.132837	1.65e-08	ISG20	interferon stimulated exonuclease gene 20kDa
204730_at	(30 to 39) - (0 to 19)	-0.209345	-0.310513	-0.108178	1.03e-08	RIMS3	regulating synaptic membrane exocytosis 3
204730_at	(40 to 49) - (0 to 19)	-0.233742	-0.332987	-0.134497	0	RIMS3	regulating synaptic membrane exocytosis 3
204730_at	(50 to 59) - (0 to 19)	-0.193957	-0.291649	-0.0962654	5.36e-08	RIMS3	regulating synaptic membrane exocytosis 3
204730_at	(60 to 69) - (0 to 19)	-0.204581	-0.302768	-0.106395	7.56e-09	RIMS3	regulating synaptic membrane exocytosis 3
204731_at	(60 to 69) - (30 to 39)	0.197695	0.0969342	0.298456	8.28e-08	TGFBR3	transforming growth factor beta receptor III
204777_s_at	(30 to 39) - (0 to 19)	-0.368131	-0.535612	-0.20065	0	MAL	mal, T-cell differentiation protein
204777_s_at	(40 to 49) - (0 to 19)	-0.352351	-0.516649	-0.188053	1.62e-09	MAL	mal, T-cell differentiation protein
204777_s_at	(50 to 59) - (0 to 19)	-0.38472	-0.546447	-0.222993	0	MAL	mal, T-cell differentiation protein
204778_x_at	(60 to 69) - (20 to 29)	0.131146	0.0648197	0.197472	6.24e-08	HOXB7	homeobox B7
204853_at	(60 to 69) - (0 to 19)	-0.227232	-0.337426	-0.117038	1.19e-08	ORC2	origin recognition complex subunit 2
204853_at	(70 to 79) - (0 to 19)	-0.245066	-0.362477	-0.127655	6.98e-09	ORC2	origin recognition complex subunit 2
204853_at	(80 to 100) - (0 to 19)	-0.354518	-0.535491	-0.173546	8.76e-08	ORC2	origin recognition complex subunit 2
204859_s_at	(50 to 59) - (0 to 19)	-0.269936	-0.404591	-0.13528	3.72e-08	APAF1	apoptotic peptidase activating factor 1
204859_s_at	(60 to 69) - (0 to 19)	-0.267895	-0.403232	-0.132557	5.99e-08	APAF1	apoptotic peptidase activating factor 1
204865_at	(30 to 39) - (0 to 19)	-0.444748	-0.632517	-0.256978	0	CA3	carbonic anhydrase III
204865_at	(40 to 49) - (0 to 19)	-0.48254	-0.666741	-0.298339	0	CA3	carbonic anhydrase III
204865_at	(50 to 59) - (0 to 19)	-0.422811	-0.60413	-0.241493	0	CA3	carbonic anhydrase III
204865_at	(60 to 69) - (0 to 19)	-0.400327	-0.582563	-0.218091	0	CA3	carbonic anhydrase III
204881_s_at	(40 to 49) - (0 to 19)	-0.317546	-0.471699	-0.163394	1.25e-08	UGCG	UDP-glucose ceramide glucosyltransferase
204890_s_at	(30 to 39) - (0 to 19)	-0.239925	-0.365683	-0.114168	2.22e-07	LCK	LCK proto-oncogene, Src family tyrosine kinase
204890_s_at	(40 to 49) - (0 to 19)	-0.249377	-0.372744	-0.12601	2.69e-08	LCK	LCK proto-oncogene, Src family tyrosine kinase
204890_s_at	(50 to 59) - (0 to 19)	-0.290497	-0.411934	-0.169061	0	LCK	LCK proto-oncogene, Src family tyrosine kinase
204890_s_at	(60 to 69) - (0 to 19)	-0.259281	-0.381332	-0.137229	2.89e-09	LCK	LCK proto-oncogene, Src family tyrosine kinase
204890_s_at	(70 to 79) - (0 to 19)	-0.267717	-0.397761	-0.137673	1.28e-08	LCK	LCK proto-oncogene, Src family tyrosine kinase
204894_s_at	(40 to 49) - (0 to 19)	-0.17753	-0.26618	-0.0888795	3.87e-08	AOC3	amine oxidase, copper containing 3
204894_s_at	(50 to 59) - (0 to 19)	-0.194838	-0.2821	-0.107575	0	AOC3	amine oxidase, copper containing 3
204894_s_at	(60 to 69) - (0 to 19)	-0.171906	-0.25961	-0.0842012	8.59e-08	AOC3	amine oxidase, copper containing 3
204906_at	(50 to 59) - (0 to 19)	-0.136352	-0.206342	-0.0663627	1.07e-07	RPS6KA2	ribosomal protein S6 kinase, 90kDa, polypeptide 2
204906_at	(60 to 69) - (0 to 19)	-0.176286	-0.24663	-0.105942	0	RPS6KA2	ribosomal protein S6 kinase, 90kDa, polypeptide 2
204906_at	(70 to 79) - (0 to 19)	-0.159964	-0.234915	-0.085013	2.21e-09	RPS6KA2	ribosomal protein S6 kinase, 90kDa, polypeptide 2
204906_at	(60 to 69) - (20 to 29)	-0.104293	-0.153981	-0.0546043	5.37e-09	RPS6KA2	ribosomal protein S6 kinase, 90kDa, polypeptide 2
204906_at	(60 to 69) - (30 to 39)	-0.0858394	-0.12871	-0.0429687	3.89e-08	RPS6KA2	ribosomal protein S6 kinase, 90kDa, polypeptide 2
204961_s_at	(20 to 29) - (0 to 19)	-0.396633	-0.602559	-0.190706	1.6e-07	NCF1	neutrophil cytosolic factor 1
204961_s_at	(30 to 39) - (0 to 19)	-0.407577	-0.602149	-0.213005	5.91e-09	NCF1	neutrophil cytosolic factor 1
204961_s_at	(50 to 59) - (0 to 19)	-0.377863	-0.56575	-0.189976	3.28e-08	NCF1	neutrophil cytosolic factor 1
204961_s_at	(70 to 79) - (0 to 19)	-0.403297	-0.604502	-0.202092	3.74e-08	NCF1	neutrophil cytosolic factor 1
204962_s_at	(40 to 49) - (0 to 19)	-0.297215	-0.443307	-0.151123	2.08e-08	CENPA	centromere protein A
204962_s_at	(50 to 59) - (0 to 19)	-0.323499	-0.467305	-0.179693	0	CENPA	centromere protein A
204962_s_at	(60 to 69) - (0 to 19)	-0.284936	-0.42947	-0.140402	6.96e-08	CENPA	centromere protein A
204979_s_at	(60 to 69) - (0 to 19)	0.132915	0.0669775	0.198853	3e-08	SH3BGR	SH3 domain binding glutamate-rich protein
204995_at	(30 to 39) - (0 to 19)	-0.353037	-0.492597	-0.213478	0	CDK5R1	cyclin-dependent kinase 5, regulatory subunit 1 (p35)
204995_at	(40 to 49) - (0 to 19)	-0.404163	-0.54107	-0.267256	0	CDK5R1	cyclin-dependent kinase 5, regulatory subunit 1 (p35)
204995_at	(50 to 59) - (0 to 19)	-0.421381	-0.556145	-0.286616	0	CDK5R1	cyclin-dependent kinase 5, regulatory subunit 1 (p35)
204995_at	(60 to 69) - (0 to 19)	-0.4135	-0.548947	-0.278053	0	CDK5R1	cyclin-dependent kinase 5, regulatory subunit 1 (p35)
204995_at	(70 to 79) - (0 to 19)	-0.398132	-0.54245	-0.253815	0	CDK5R1	cyclin-dependent kinase 5, regulatory subunit 1 (p35)
205000_at	(20 to 29) - (0 to 19)	-0.495891	-0.705291	-0.286491	0	DDX3Y	DEAD (Asp-Glu-Ala-Asp) box helicase 3, Y-linked
205000_at	(30 to 39) - (0 to 19)	-0.545892	-0.743746	-0.348038	0	DDX3Y	DEAD (Asp-Glu-Ala-Asp) box helicase 3, Y-linked
205000_at	(40 to 49) - (0 to 19)	-0.623509	-0.817603	-0.429415	0	DDX3Y	DEAD (Asp-Glu-Ala-Asp) box helicase 3, Y-linked
205000_at	(50 to 59) - (0 to 19)	-0.509234	-0.70029	-0.318178	0	DDX3Y	DEAD (Asp-Glu-Ala-Asp) box helicase 3, Y-linked
205000_at	(60 to 69) - (0 to 19)	-0.549822	-0.741846	-0.357798	0	DDX3Y	DEAD (Asp-Glu-Ala-Asp) box helicase 3, Y-linked
205000_at	(80 to 100) - (0 to 19)	-0.754125	-1.06949	-0.438763	0	DDX3Y	DEAD (Asp-Glu-Ala-Asp) box helicase 3, Y-linked
205032_at	(70 to 79) - (30 to 39)	-0.0988505	-0.150674	-0.0470272	2.23e-07	ITGA2	integrin, alpha 2 (CD49B, alpha 2 subunit of VLA-2 receptor)
205032_at	(60 to 69) - (40 to 49)	-0.0816265	-0.123541	-0.039712	1.08e-07	ITGA2	integrin, alpha 2 (CD49B, alpha 2 subunit of VLA-2 receptor)
205032_at	(70 to 79) - (40 to 49)	-0.0982233	-0.147961	-0.048486	6.53e-08	ITGA2	integrin, alpha 2 (CD49B, alpha 2 subunit of VLA-2 receptor)
205032_at	(60 to 69) - (50 to 59)	-0.0818012	-0.121659	-0.0419432	1.46e-08	ITGA2	integrin, alpha 2 (CD49B, alpha 2 subunit of VLA-2 receptor)
205032_at	(70 to 79) - (50 to 59)	-0.098398	-0.146415	-0.050381	1.55e-08	ITGA2	integrin, alpha 2 (CD49B, alpha 2 subunit of VLA-2 receptor)
205036_at	(50 to 59) - (0 to 19)	-0.125811	-0.190427	-0.0611944	1.09e-07	LSM6	LSM6 homolog, U6 small nuclear RNA and mRNA degradation associated
205040_at	(20 to 29) - (0 to 19)	-0.542503	-0.739503	-0.345503	0	ORM1	orosomucoid 1
205040_at	(30 to 39) - (0 to 19)	-0.583228	-0.769366	-0.397091	0	ORM1	orosomucoid 1
205040_at	(40 to 49) - (0 to 19)	-0.708837	-0.891438	-0.526237	0	ORM1	orosomucoid 1
205040_at	(50 to 59) - (0 to 19)	-0.78261	-0.962352	-0.602867	0	ORM1	orosomucoid 1
205040_at	(60 to 69) - (0 to 19)	-0.716975	-0.897628	-0.536322	0	ORM1	orosomucoid 1
205040_at	(70 to 79) - (0 to 19)	-0.752179	-0.944663	-0.559695	0	ORM1	orosomucoid 1
205040_at	(80 to 100) - (0 to 19)	-0.736925	-1.03361	-0.440238	0	ORM1	orosomucoid 1
205041_s_at	(20 to 29) - (0 to 19)	-0.75831	-1.04447	-0.472152	0	ORM1	orosomucoid 1
205041_s_at	(30 to 39) - (0 to 19)	-0.874638	-1.14502	-0.604258	0	ORM1	orosomucoid 1
205041_s_at	(40 to 49) - (0 to 19)	-1.01635	-1.28159	-0.751107	0	ORM1	orosomucoid 1
205041_s_at	(50 to 59) - (0 to 19)	-1.1386	-1.39969	-0.877511	0	ORM1	orosomucoid 1
205041_s_at	(60 to 69) - (0 to 19)	-1.02291	-1.28532	-0.760496	0	ORM1	orosomucoid 1
205041_s_at	(70 to 79) - (0 to 19)	-1.02663	-1.30623	-0.747033	0	ORM1	orosomucoid 1
205041_s_at	(80 to 100) - (0 to 19)	-1.05089	-1.48185	-0.619928	0	ORM1	orosomucoid 1
205041_s_at	(50 to 59) - (20 to 29)	-0.380292	-0.563773	-0.19681	9.56e-09	ORM1	orosomucoid 1
205049_s_at	(50 to 59) - (0 to 19)	-0.173147	-0.263462	-0.0828328	1.88e-07	CD79A	CD79a molecule, immunoglobulin-associated alpha
205118_at	(30 to 39) - (0 to 19)	-0.307175	-0.444132	-0.170217	0	FPR1	formyl peptide receptor 1
205118_at	(40 to 49) - (0 to 19)	-0.322073	-0.456428	-0.187718	0	FPR1	formyl peptide receptor 1
205118_at	(50 to 59) - (0 to 19)	-0.302689	-0.434941	-0.170437	0	FPR1	formyl peptide receptor 1
205118_at	(60 to 69) - (0 to 19)	-0.269547	-0.402469	-0.136626	2.37e-08	FPR1	formyl peptide receptor 1
205118_at	(70 to 79) - (0 to 19)	-0.303337	-0.444964	-0.16171	1.77e-09	FPR1	formyl peptide receptor 1
205147_x_at	(70 to 79) - (0 to 19)	-0.210521	-0.315392	-0.10565	3.52e-08	NCF4	neutrophil cytosolic factor 4
205167_s_at	(60 to 69) - (0 to 19)	-0.189746	-0.287152	-0.0923409	1.07e-07	CDC25C	cell division cycle 25C
205167_s_at	(70 to 79) - (0 to 19)	-0.20892	-0.312704	-0.105135	3.17e-08	CDC25C	cell division cycle 25C
205174_s_at	(30 to 39) - (0 to 19)	-0.59617	-0.847834	-0.344506	0	QPCT	glutaminyl-peptide cyclotransferase
205174_s_at	(40 to 49) - (0 to 19)	-0.599298	-0.846179	-0.352417	0	QPCT	glutaminyl-peptide cyclotransferase
205174_s_at	(50 to 59) - (0 to 19)	-0.598439	-0.841457	-0.355422	0	QPCT	glutaminyl-peptide cyclotransferase
205227_at	(30 to 39) - (0 to 19)	0.225428	0.122577	0.328279	4.55e-11	IL1RAP	interleukin 1 receptor accessory protein
205227_at	(40 to 49) - (0 to 19)	0.21782	0.116923	0.318716	9.85e-10	IL1RAP	interleukin 1 receptor accessory protein
205227_at	(50 to 59) - (0 to 19)	0.19715	0.0978328	0.296467	5.39e-08	IL1RAP	interleukin 1 receptor accessory protein
205227_at	(60 to 69) - (0 to 19)	0.196357	0.096537	0.296177	7.54e-08	IL1RAP	interleukin 1 receptor accessory protein
205227_at	(70 to 79) - (0 to 19)	0.225695	0.119337	0.332052	3.07e-09	IL1RAP	interleukin 1 receptor accessory protein
205228_at	(20 to 29) - (0 to 19)	0.1564	0.0803801	0.232421	1.31e-08	RBMS2	RNA binding motif, single stranded interacting protein 2
205228_at	(30 to 39) - (0 to 19)	0.20464	0.132811	0.276468	0	RBMS2	RNA binding motif, single stranded interacting protein 2
205228_at	(40 to 49) - (0 to 19)	0.195988	0.125525	0.266452	0	RBMS2	RNA binding motif, single stranded interacting protein 2
205228_at	(50 to 59) - (0 to 19)	0.237018	0.167657	0.306379	0	RBMS2	RNA binding motif, single stranded interacting protein 2
205228_at	(60 to 69) - (0 to 19)	0.232845	0.163133	0.302557	0	RBMS2	RNA binding motif, single stranded interacting protein 2
205228_at	(70 to 79) - (0 to 19)	0.209145	0.134868	0.283423	0	RBMS2	RNA binding motif, single stranded interacting protein 2
205236_x_at	(60 to 69) - (0 to 19)	0.135438	0.0673984	0.203477	4.86e-08	SOD3	superoxide dismutase 3, extracellular
205237_at	(30 to 39) - (0 to 19)	-0.433136	-0.64708	-0.219193	2.53e-08	FCN1	ficolin (collagen/fibrinogen domain containing) 1
205259_at	(40 to 49) - (0 to 19)	-0.179646	-0.265814	-0.0934785	7.36e-09	NR3C2	nuclear receptor subfamily 3, group C, member 2
205259_at	(50 to 59) - (0 to 19)	-0.190175	-0.274994	-0.105356	0	NR3C2	nuclear receptor subfamily 3, group C, member 2
205259_at	(60 to 69) - (0 to 19)	-0.18161	-0.266859	-0.0963615	2.46e-09	NR3C2	nuclear receptor subfamily 3, group C, member 2
205259_at	(70 to 79) - (0 to 19)	-0.199053	-0.289884	-0.108221	5.26e-11	NR3C2	nuclear receptor subfamily 3, group C, member 2
205262_at	(30 to 39) - (0 to 19)	-0.284945	-0.431234	-0.138656	1.08e-07	KCNH2	potassium channel, voltage gated eag related subfamily H, member 2
205262_at	(40 to 49) - (0 to 19)	-0.292185	-0.435693	-0.148676	2.02e-08	KCNH2	potassium channel, voltage gated eag related subfamily H, member 2
205262_at	(50 to 59) - (0 to 19)	-0.29299	-0.434252	-0.151727	9.27e-09	KCNH2	potassium channel, voltage gated eag related subfamily H, member 2
205262_at	(60 to 69) - (0 to 19)	-0.313345	-0.455323	-0.171367	0	KCNH2	potassium channel, voltage gated eag related subfamily H, member 2
205266_at	(70 to 79) - (0 to 19)	0.192783	0.10394	0.281626	5.99e-10	LIF	leukemia inhibitory factor
205267_at	(20 to 29) - (0 to 19)	-0.364172	-0.548945	-0.179398	7.02e-08	POU2AF1	POU class 2 associating factor 1
205267_at	(30 to 39) - (0 to 19)	-0.362239	-0.536824	-0.187653	9.12e-09	POU2AF1	POU class 2 associating factor 1
205267_at	(40 to 49) - (0 to 19)	-0.393884	-0.565151	-0.222616	0	POU2AF1	POU class 2 associating factor 1
205267_at	(50 to 59) - (0 to 19)	-0.430689	-0.599276	-0.262102	0	POU2AF1	POU class 2 associating factor 1
205267_at	(60 to 69) - (0 to 19)	-0.384989	-0.55443	-0.215548	0	POU2AF1	POU class 2 associating factor 1
205267_at	(80 to 100) - (0 to 19)	-0.56266	-0.840933	-0.284386	2.66e-08	POU2AF1	POU class 2 associating factor 1
205289_at	(70 to 79) - (30 to 39)	0.233902	0.12506	0.342743	1.41e-09	BMP2	bone morphogenetic protein 2
205291_at	(30 to 39) - (0 to 19)	-0.232178	-0.350995	-0.113361	9.59e-08	IL2RB	interleukin 2 receptor, beta
205291_at	(40 to 49) - (0 to 19)	-0.233958	-0.350517	-0.117399	3.54e-08	IL2RB	interleukin 2 receptor, beta
205291_at	(50 to 59) - (0 to 19)	-0.255114	-0.369849	-0.140379	0	IL2RB	interleukin 2 receptor, beta
205296_at	(60 to 69) - (0 to 19)	-0.274532	-0.417045	-0.132019	1.59e-07	RBL1	retinoblastoma-like 1
205296_at	(70 to 79) - (0 to 19)	-0.306345	-0.45819	-0.154499	2.9e-08	RBL1	retinoblastoma-like 1
205297_s_at	(60 to 69) - (0 to 19)	-0.200345	-0.300713	-0.0999776	4.37e-08	CD79B	CD79b molecule, immunoglobulin-associated beta
205315_s_at	(30 to 39) - (0 to 19)	-0.192927	-0.293134	-0.0927194	1.62e-07	SNTB2	syntrophin, beta 2 (dystrophin-associated protein A1, 59kDa, basic component 2)
205315_s_at	(40 to 49) - (0 to 19)	-0.21458	-0.312883	-0.116278	2.44e-10	SNTB2	syntrophin, beta 2 (dystrophin-associated protein A1, 59kDa, basic component 2)
205332_at	(60 to 69) - (30 to 39)	-0.0730417	-0.109991	-0.0360923	6.29e-08	RCE1	Ras converting CAAX endopeptidase 1
205347_s_at	(60 to 69) - (30 to 39)	0.199927	0.116066	0.283788	0	TMSB15A	thymosin beta 15a
205347_s_at	(60 to 69) - (40 to 49)	0.175862	0.0966419	0.255083	0	TMSB15A	thymosin beta 15a
205349_at	(20 to 29) - (0 to 19)	0.18676	0.0896109	0.28391	1.71e-07	GNA15	guanine nucleotide binding protein (G protein), alpha 15 (Gq class)
205349_at	(30 to 39) - (0 to 19)	0.193794	0.102002	0.285587	4.02e-09	GNA15	guanine nucleotide binding protein (G protein), alpha 15 (Gq class)
205349_at	(40 to 49) - (0 to 19)	0.175444	0.0853956	0.265492	1.07e-07	GNA15	guanine nucleotide binding protein (G protein), alpha 15 (Gq class)
205349_at	(50 to 59) - (0 to 19)	0.208143	0.119504	0.296782	0	GNA15	guanine nucleotide binding protein (G protein), alpha 15 (Gq class)
205349_at	(60 to 69) - (0 to 19)	0.205066	0.115978	0.294154	0	GNA15	guanine nucleotide binding protein (G protein), alpha 15 (Gq class)
205349_at	(70 to 79) - (0 to 19)	0.213525	0.118603	0.308447	0	GNA15	guanine nucleotide binding protein (G protein), alpha 15 (Gq class)
205401_at	(50 to 59) - (0 to 19)	-0.170403	-0.258018	-0.0827875	1.13e-07	AGPS	alkylglycerone phosphate synthase
205401_at	(60 to 69) - (0 to 19)	-0.182354	-0.270413	-0.0942956	9.94e-09	AGPS	alkylglycerone phosphate synthase
205401_at	(70 to 79) - (0 to 19)	-0.198299	-0.292125	-0.104473	3.8e-09	AGPS	alkylglycerone phosphate synthase
205427_at	(40 to 49) - (0 to 19)	-0.200372	-0.289647	-0.111097	0	ZNF354A	zinc finger protein 354A
205427_at	(50 to 59) - (0 to 19)	-0.204294	-0.292172	-0.116416	0	ZNF354A	zinc finger protein 354A
205427_at	(60 to 69) - (0 to 19)	-0.184127	-0.272449	-0.0958037	7.38e-09	ZNF354A	zinc finger protein 354A
205427_at	(70 to 79) - (0 to 19)	-0.219594	-0.313702	-0.125487	0	ZNF354A	zinc finger protein 354A
205442_at	(30 to 39) - (0 to 19)	-0.356599	-0.519932	-0.193265	2.34e-10	MFAP3L	microfibrillar associated protein 3 like
205442_at	(40 to 49) - (0 to 19)	-0.385398	-0.545627	-0.225168	0	MFAP3L	microfibrillar associated protein 3 like
205442_at	(50 to 59) - (0 to 19)	-0.457471	-0.615193	-0.299749	0	MFAP3L	microfibrillar associated protein 3 like
205442_at	(60 to 69) - (0 to 19)	-0.417888	-0.576408	-0.259368	0	MFAP3L	microfibrillar associated protein 3 like
205442_at	(70 to 79) - (0 to 19)	-0.454575	-0.623477	-0.285673	0	MFAP3L	microfibrillar associated protein 3 like
205442_at	(80 to 100) - (0 to 19)	-0.559838	-0.820177	-0.299499	1.34e-09	MFAP3L	microfibrillar associated protein 3 like
205461_at	(60 to 69) - (50 to 59)	-0.0905802	-0.137122	-0.0440387	1.11e-07	RAB35	RAB35, member RAS oncogene family
205474_at	(40 to 49) - (0 to 19)	-0.114113	-0.173566	-0.0546593	1.8e-07	CRLF3	cytokine receptor-like factor 3
205474_at	(50 to 59) - (0 to 19)	-0.112721	-0.171244	-0.0541981	1.6e-07	CRLF3	cytokine receptor-like factor 3
205474_at	(60 to 69) - (0 to 19)	-0.116508	-0.175328	-0.057689	5.84e-08	CRLF3	cytokine receptor-like factor 3
205488_at	(50 to 59) - (0 to 19)	-0.363811	-0.550874	-0.176748	1.14e-07	GZMA	granzyme A
205495_s_at	(30 to 39) - (0 to 19)	-0.345286	-0.518977	-0.171596	5.11e-08	GNLY	granulysin
205495_s_at	(40 to 49) - (0 to 19)	-0.334795	-0.505185	-0.164406	7.86e-08	GNLY	granulysin
205495_s_at	(50 to 59) - (0 to 19)	-0.333357	-0.50108	-0.165634	5.14e-08	GNLY	granulysin
205506_at	(70 to 79) - (30 to 39)	-0.10632	-0.1558	-0.0568401	1.42e-09	VIL1	villin 1
205513_at	(50 to 59) - (0 to 19)	-0.470973	-0.708873	-0.233073	5.96e-08	TCN1	transcobalamin I (vitamin B12 binding protein, R binder family)
205517_at	(70 to 79) - (30 to 39)	-0.0927992	-0.140002	-0.0455963	7.7e-08	GATA4	GATA binding protein 4
205519_at	(60 to 69) - (0 to 19)	-0.185835	-0.270734	-0.100936	1.06e-10	WDR76	WD repeat domain 76
205519_at	(70 to 79) - (0 to 19)	-0.181827	-0.272286	-0.0913678	3.35e-08	WDR76	WD repeat domain 76
205521_at	(50 to 59) - (0 to 19)	0.146616	0.0725495	0.220682	5.98e-08	EXOG	endo/exonuclease (5'-3'), endonuclease G-like
205521_at	(60 to 69) - (0 to 19)	0.165902	0.0914613	0.240343	0	EXOG	endo/exonuclease (5'-3'), endonuclease G-like
205538_at	(50 to 59) - (0 to 19)	-0.266208	-0.391402	-0.141013	2.74e-09	CORO2A	coronin, actin binding protein, 2A
205544_s_at	(60 to 69) - (0 to 19)	-0.164902	-0.245208	-0.0845965	1.42e-08	CR2	complement component (3d/Epstein Barr virus) receptor 2
205544_s_at	(70 to 79) - (0 to 19)	-0.186727	-0.272292	-0.101162	2.57e-10	CR2	complement component (3d/Epstein Barr virus) receptor 2
205544_s_at	(80 to 100) - (0 to 19)	-0.262581	-0.394468	-0.130695	4.82e-08	CR2	complement component (3d/Epstein Barr virus) receptor 2
205557_at	(50 to 59) - (0 to 19)	-0.469975	-0.708822	-0.231129	7.46e-08	BPI	bactericidal/permeability-increasing protein
205559_s_at	(30 to 39) - (0 to 19)	-0.311019	-0.456814	-0.165224	2.27e-09	PCSK5	proprotein convertase subtilisin/kexin type 5
205559_s_at	(40 to 49) - (0 to 19)	-0.309012	-0.452036	-0.165987	9.2e-10	PCSK5	proprotein convertase subtilisin/kexin type 5
205559_s_at	(50 to 59) - (0 to 19)	-0.295424	-0.43621	-0.154638	5.43e-09	PCSK5	proprotein convertase subtilisin/kexin type 5
205585_at	(60 to 69) - (30 to 39)	-0.106609	-0.158253	-0.0549653	1.14e-08	ETV6	ets variant 6
205590_at	(40 to 49) - (0 to 19)	-0.391643	-0.587215	-0.196071	3.87e-08	RASGRP1	RAS guanyl releasing protein 1 (calcium and DAG-regulated)
205590_at	(50 to 59) - (0 to 19)	-0.428614	-0.621126	-0.236103	0	RASGRP1	RAS guanyl releasing protein 1 (calcium and DAG-regulated)
205600_x_at	(30 to 39) - (0 to 19)	0.329621	0.192051	0.467191	0	HOXB5	homeobox B5
205600_x_at	(40 to 49) - (0 to 19)	0.390381	0.255425	0.525337	0	HOXB5	homeobox B5
205600_x_at	(50 to 59) - (0 to 19)	0.455706	0.322863	0.58855	0	HOXB5	homeobox B5
205600_x_at	(60 to 69) - (0 to 19)	0.460133	0.326617	0.593649	0	HOXB5	homeobox B5
205600_x_at	(70 to 79) - (0 to 19)	0.407764	0.265504	0.550024	0	HOXB5	homeobox B5
205600_x_at	(40 to 49) - (20 to 29)	0.187792	0.091455	0.28413	1.05e-07	HOXB5	homeobox B5
205600_x_at	(50 to 59) - (20 to 29)	0.253118	0.159762	0.346473	0	HOXB5	homeobox B5
205600_x_at	(60 to 69) - (20 to 29)	0.257545	0.163234	0.351855	0	HOXB5	homeobox B5
205600_x_at	(70 to 79) - (20 to 29)	0.205175	0.0988466	0.311504	1.5e-07	HOXB5	homeobox B5
205608_s_at	(30 to 39) - (0 to 19)	0.390569	0.19771	0.583427	2.5e-08	ANGPT1	angiopoietin 1
205608_s_at	(40 to 49) - (0 to 19)	0.429614	0.240421	0.618807	0	ANGPT1	angiopoietin 1
205608_s_at	(50 to 59) - (0 to 19)	0.46102	0.274788	0.647252	0	ANGPT1	angiopoietin 1
205608_s_at	(60 to 69) - (0 to 19)	0.448626	0.261451	0.635801	0	ANGPT1	angiopoietin 1
205608_s_at	(70 to 79) - (0 to 19)	0.494731	0.295298	0.694164	0	ANGPT1	angiopoietin 1
205627_at	(20 to 29) - (0 to 19)	-0.438439	-0.648023	-0.228854	6.29e-09	CDA	cytidine deaminase
205627_at	(30 to 39) - (0 to 19)	-0.4666	-0.664629	-0.268572	0	CDA	cytidine deaminase
205627_at	(40 to 49) - (0 to 19)	-0.410826	-0.605091	-0.216562	3.69e-09	CDA	cytidine deaminase
205627_at	(50 to 59) - (0 to 19)	-0.48774	-0.678964	-0.296516	0	CDA	cytidine deaminase
205635_at	(70 to 79) - (30 to 39)	-0.0795726	-0.118643	-0.0405027	1.99e-08	KALRN	kalirin, RhoGEF kinase
205676_at	(30 to 39) - (0 to 19)	0.221218	0.11533	0.327106	6.69e-09	CYP27B1	cytochrome P450, family 27, subfamily B, polypeptide 1
205676_at	(40 to 49) - (0 to 19)	0.253988	0.150113	0.357864	0	CYP27B1	cytochrome P450, family 27, subfamily B, polypeptide 1
205676_at	(50 to 59) - (0 to 19)	0.279135	0.176886	0.381385	0	CYP27B1	cytochrome P450, family 27, subfamily B, polypeptide 1
205676_at	(60 to 69) - (0 to 19)	0.295563	0.192796	0.398331	0	CYP27B1	cytochrome P450, family 27, subfamily B, polypeptide 1
205676_at	(70 to 79) - (0 to 19)	0.278026	0.168528	0.387524	0	CYP27B1	cytochrome P450, family 27, subfamily B, polypeptide 1
205715_at	(30 to 39) - (0 to 19)	-0.319079	-0.481661	-0.156496	8.2e-08	BST1	bone marrow stromal cell antigen 1
205715_at	(50 to 59) - (0 to 19)	-0.322314	-0.479311	-0.165318	1.44e-08	BST1	bone marrow stromal cell antigen 1
205717_x_at	(40 to 49) - (0 to 19)	0.153016	0.077345	0.228686	2.65e-08	PCDHGA1	protocadherin gamma subfamily A, 1
205717_x_at	(60 to 69) - (0 to 19)	0.159538	0.0846743	0.234401	2.41e-09	PCDHGA1	protocadherin gamma subfamily A, 1
205728_at	(30 to 39) - (0 to 19)	-0.201722	-0.30208	-0.101363	3.35e-08	TENM1	teneurin transmembrane protein 1
205728_at	(40 to 49) - (0 to 19)	-0.2423	-0.340752	-0.143849	0	TENM1	teneurin transmembrane protein 1
205728_at	(50 to 59) - (0 to 19)	-0.22954	-0.326451	-0.13263	0	TENM1	teneurin transmembrane protein 1
205728_at	(60 to 69) - (0 to 19)	-0.245482	-0.342883	-0.148081	0	TENM1	teneurin transmembrane protein 1
205728_at	(70 to 79) - (0 to 19)	-0.211734	-0.315514	-0.107955	1.86e-08	TENM1	teneurin transmembrane protein 1
205758_at	(50 to 59) - (0 to 19)	-0.255355	-0.388162	-0.122547	1.7e-07	CD8A	CD8a molecule
205790_at	(50 to 59) - (0 to 19)	-0.212165	-0.318826	-0.105503	4.99e-08	SKAP1	src kinase associated phosphoprotein 1
205808_at	(50 to 59) - (0 to 19)	0.144264	0.0692958	0.219232	1.65e-07	ASPH	aspartate beta-hydroxylase
205821_at	(40 to 49) - (0 to 19)	-0.251857	-0.373176	-0.130538	8.91e-09	KLRC4-KLRK1	KLRC4-KLRK1 readthrough
205821_at	(50 to 59) - (0 to 19)	-0.274866	-0.394286	-0.155446	0	KLRC4-KLRK1	KLRC4-KLRK1 readthrough
205826_at	(30 to 39) - (0 to 19)	-0.164977	-0.250775	-0.0791793	1.69e-07	MYOM2	myomesin 2
205826_at	(40 to 49) - (0 to 19)	-0.197793	-0.28196	-0.113626	0	MYOM2	myomesin 2
205826_at	(50 to 59) - (0 to 19)	-0.201086	-0.283936	-0.118236	0	MYOM2	myomesin 2
205826_at	(60 to 69) - (0 to 19)	-0.182355	-0.265625	-0.0990858	8.36e-11	MYOM2	myomesin 2
205826_at	(70 to 79) - (0 to 19)	-0.178332	-0.267055	-0.0896094	3.36e-08	MYOM2	myomesin 2
205831_at	(50 to 59) - (0 to 19)	-0.311147	-0.45159	-0.170704	0	CD2	CD2 molecule
205852_at	(60 to 69) - (30 to 39)	-0.0989568	-0.142709	-0.0552044	0	CDK5R2	cyclin-dependent kinase 5, regulatory subunit 2 (p39)
205852_at	(70 to 79) - (30 to 39)	-0.114482	-0.165585	-0.0633803	0	CDK5R2	cyclin-dependent kinase 5, regulatory subunit 2 (p39)
205863_at	(30 to 39) - (0 to 19)	-0.512433	-0.770345	-0.254521	5.21e-08	S100A12	S100 calcium binding protein A12
205868_s_at	(60 to 69) - (30 to 39)	-0.112531	-0.159813	-0.0652496	0	PTPN11	protein tyrosine phosphatase, non-receptor type 11
205868_s_at	(70 to 79) - (30 to 39)	-0.128226	-0.18345	-0.0730014	0	PTPN11	protein tyrosine phosphatase, non-receptor type 11
205899_at	(30 to 39) - (0 to 19)	0.54872	0.302901	0.79454	0	CCNA1	cyclin A1
205899_at	(40 to 49) - (0 to 19)	0.551809	0.310661	0.792956	0	CCNA1	cyclin A1
205899_at	(50 to 59) - (0 to 19)	0.532649	0.295276	0.770023	0	CCNA1	cyclin A1
205899_at	(60 to 69) - (0 to 19)	0.540321	0.301745	0.778897	0	CCNA1	cyclin A1
205916_at	(70 to 79) - (30 to 39)	-0.0913155	-0.136537	-0.0460936	2.8e-08	S100A7	S100 calcium binding protein A7
205927_s_at	(30 to 39) - (0 to 19)	-0.275386	-0.417873	-0.132899	1.42e-07	CTSE	cathepsin E
205927_s_at	(40 to 49) - (0 to 19)	-0.361981	-0.50176	-0.222201	0	CTSE	cathepsin E
205927_s_at	(50 to 59) - (0 to 19)	-0.362044	-0.499636	-0.224453	0	CTSE	cathepsin E
205927_s_at	(60 to 69) - (0 to 19)	-0.407898	-0.546186	-0.269609	0	CTSE	cathepsin E
205927_s_at	(70 to 79) - (0 to 19)	-0.422245	-0.56959	-0.2749	0	CTSE	cathepsin E
205927_s_at	(80 to 100) - (0 to 19)	-0.613895	-0.841008	-0.386783	0	CTSE	cathepsin E
205933_at	(70 to 79) - (30 to 39)	0.218195	0.107443	0.328948	7.13e-08	SETBP1	SET binding protein 1
205933_at	(70 to 79) - (40 to 49)	0.244798	0.138503	0.351092	0	SETBP1	SET binding protein 1
205936_s_at	(20 to 29) - (0 to 19)	-0.382983	-0.560808	-0.205158	1.19e-09	HK3	hexokinase 3 (white cell)
205936_s_at	(30 to 39) - (0 to 19)	-0.374348	-0.542368	-0.206328	0	HK3	hexokinase 3 (white cell)
205936_s_at	(40 to 49) - (0 to 19)	-0.320435	-0.485262	-0.155608	1.15e-07	HK3	hexokinase 3 (white cell)
205936_s_at	(50 to 59) - (0 to 19)	-0.368851	-0.531099	-0.206604	0	HK3	hexokinase 3 (white cell)
205936_s_at	(60 to 69) - (0 to 19)	-0.317769	-0.480838	-0.1547	1.06e-07	HK3	hexokinase 3 (white cell)
205944_s_at	(70 to 79) - (0 to 19)	-0.250966	-0.37826	-0.123673	6.94e-08	CLTCL1	clathrin, heavy chain-like 1
205948_at	(60 to 69) - (0 to 19)	0.144977	0.0732142	0.21674	2.75e-08	PTPRT	protein tyrosine phosphatase, receptor type, T
205975_s_at	(30 to 39) - (0 to 19)	0.155325	0.0839723	0.226679	3.97e-10	HOXD1	homeobox D1
205975_s_at	(40 to 49) - (0 to 19)	0.155299	0.0853016	0.225296	0	HOXD1	homeobox D1
205975_s_at	(50 to 59) - (0 to 19)	0.169726	0.100824	0.238628	0	HOXD1	homeobox D1
205975_s_at	(60 to 69) - (0 to 19)	0.17033	0.101079	0.23958	0	HOXD1	homeobox D1
205975_s_at	(70 to 79) - (0 to 19)	0.152253	0.0784668	0.226038	1.16e-08	HOXD1	homeobox D1
206020_at	(40 to 49) - (0 to 19)	0.31313	0.155707	0.470553	5e-08	SOCS6	suppressor of cytokine signaling 6
206020_at	(50 to 59) - (0 to 19)	0.368524	0.213564	0.523483	0	SOCS6	suppressor of cytokine signaling 6
206020_at	(60 to 69) - (0 to 19)	0.337912	0.182167	0.493656	6.08e-10	SOCS6	suppressor of cytokine signaling 6
206021_at	(50 to 59) - (0 to 19)	0.155464	0.0822926	0.228636	2.87e-09	SCAND2P	SCAN domain containing 2 pseudogene
206028_s_at	(60 to 69) - (0 to 19)	0.246535	0.117796	0.375273	1.95e-07	MERTK	MER proto-oncogene, tyrosine kinase
206028_s_at	(70 to 79) - (0 to 19)	0.276541	0.139371	0.41371	2.99e-08	MERTK	MER proto-oncogene, tyrosine kinase
206043_s_at	(30 to 39) - (0 to 19)	-0.222917	-0.319714	-0.12612	0	ATP2C2	ATPase, Ca++ transporting, type 2C, member 2
206043_s_at	(40 to 49) - (0 to 19)	-0.281514	-0.376472	-0.186557	0	ATP2C2	ATPase, Ca++ transporting, type 2C, member 2
206043_s_at	(50 to 59) - (0 to 19)	-0.32984	-0.423311	-0.236369	0	ATP2C2	ATPase, Ca++ transporting, type 2C, member 2
206043_s_at	(60 to 69) - (0 to 19)	-0.261783	-0.355727	-0.167838	0	ATP2C2	ATPase, Ca++ transporting, type 2C, member 2
206043_s_at	(70 to 79) - (0 to 19)	-0.248627	-0.348724	-0.14853	0	ATP2C2	ATPase, Ca++ transporting, type 2C, member 2
206043_s_at	(80 to 100) - (0 to 19)	-0.37521	-0.529495	-0.220924	0	ATP2C2	ATPase, Ca++ transporting, type 2C, member 2
206043_s_at	(50 to 59) - (20 to 29)	-0.143302	-0.208989	-0.0776147	2.74e-10	ATP2C2	ATPase, Ca++ transporting, type 2C, member 2
206067_s_at	(20 to 29) - (0 to 19)	0.594847	0.355154	0.834541	0	WT1	Wilms tumor 1
206067_s_at	(30 to 39) - (0 to 19)	0.574853	0.348376	0.80133	0	WT1	Wilms tumor 1
206067_s_at	(40 to 49) - (0 to 19)	0.573979	0.351806	0.796152	0	WT1	Wilms tumor 1
206067_s_at	(50 to 59) - (0 to 19)	0.603245	0.384549	0.82194	0	WT1	Wilms tumor 1
206067_s_at	(60 to 69) - (0 to 19)	0.554595	0.334792	0.774398	0	WT1	Wilms tumor 1
206067_s_at	(70 to 79) - (0 to 19)	0.592671	0.358473	0.826869	0	WT1	Wilms tumor 1
206106_at	(30 to 39) - (0 to 19)	0.249969	0.141701	0.358237	0	MAPK12	mitogen-activated protein kinase 12
206106_at	(40 to 49) - (0 to 19)	0.301275	0.195064	0.407485	0	MAPK12	mitogen-activated protein kinase 12
206106_at	(50 to 59) - (0 to 19)	0.26761	0.163062	0.372158	0	MAPK12	mitogen-activated protein kinase 12
206106_at	(60 to 69) - (0 to 19)	0.270718	0.16564	0.375795	0	MAPK12	mitogen-activated protein kinase 12
206106_at	(70 to 79) - (0 to 19)	0.300213	0.188254	0.412172	0	MAPK12	mitogen-activated protein kinase 12
206109_at	(40 to 49) - (0 to 19)	-0.207293	-0.290725	-0.12386	0	FUT1	fucosyltransferase 1 (galactoside 2-alpha-L-fucosyltransferase, H blood group)
206109_at	(50 to 59) - (0 to 19)	-0.198606	-0.280733	-0.116479	0	FUT1	fucosyltransferase 1 (galactoside 2-alpha-L-fucosyltransferase, H blood group)
206109_at	(60 to 69) - (0 to 19)	-0.218925	-0.301467	-0.136382	0	FUT1	fucosyltransferase 1 (galactoside 2-alpha-L-fucosyltransferase, H blood group)
206109_at	(70 to 79) - (0 to 19)	-0.178744	-0.266692	-0.0907957	2.17e-08	FUT1	fucosyltransferase 1 (galactoside 2-alpha-L-fucosyltransferase, H blood group)
206127_at	(40 to 49) - (0 to 19)	0.134506	0.0679736	0.201039	2.68e-08	ELK3	ELK3, ETS-domain protein (SRF accessory protein 2)
206127_at	(50 to 59) - (0 to 19)	0.141868	0.0763768	0.207359	7.19e-10	ELK3	ELK3, ETS-domain protein (SRF accessory protein 2)
206127_at	(60 to 69) - (0 to 19)	0.145976	0.0801529	0.211799	0	ELK3	ELK3, ETS-domain protein (SRF accessory protein 2)
206127_at	(70 to 79) - (0 to 19)	0.144594	0.0744604	0.214727	1.2e-08	ELK3	ELK3, ETS-domain protein (SRF accessory protein 2)
206134_at	(70 to 79) - (0 to 19)	0.457269	0.25343	0.661108	0	ADAMDEC1	ADAM-like, decysin 1
206134_at	(70 to 79) - (30 to 39)	0.328334	0.192156	0.464513	0	ADAMDEC1	ADAM-like, decysin 1
206150_at	(20 to 29) - (0 to 19)	-0.232577	-0.345073	-0.120082	1.07e-08	CD27	CD27 molecule
206150_at	(30 to 39) - (0 to 19)	-0.22784	-0.334133	-0.121548	1.68e-09	CD27	CD27 molecule
206150_at	(40 to 49) - (0 to 19)	-0.239208	-0.34348	-0.134935	0	CD27	CD27 molecule
206150_at	(50 to 59) - (0 to 19)	-0.269269	-0.371909	-0.166628	0	CD27	CD27 molecule
206150_at	(60 to 69) - (0 to 19)	-0.262945	-0.366105	-0.159785	0	CD27	CD27 molecule
206150_at	(70 to 79) - (0 to 19)	-0.285689	-0.395606	-0.175773	0	CD27	CD27 molecule
206150_at	(80 to 100) - (0 to 19)	-0.338891	-0.508311	-0.16947	4.04e-08	CD27	CD27 molecule
206195_x_at	(50 to 59) - (0 to 19)	0.154241	0.0762748	0.232207	6.12e-08	GH2	growth hormone 2
206195_x_at	(60 to 69) - (0 to 19)	0.151698	0.0733364	0.230059	1.34e-07	GH2	growth hormone 2
206208_at	(20 to 29) - (0 to 19)	-0.227055	-0.329278	-0.124832	0	CA4	carbonic anhydrase IV
206208_at	(30 to 39) - (0 to 19)	-0.241542	-0.338128	-0.144955	0	CA4	carbonic anhydrase IV
206208_at	(40 to 49) - (0 to 19)	-0.312924	-0.407675	-0.218174	0	CA4	carbonic anhydrase IV
206208_at	(50 to 59) - (0 to 19)	-0.359127	-0.452395	-0.265859	0	CA4	carbonic anhydrase IV
206208_at	(60 to 69) - (0 to 19)	-0.359234	-0.452974	-0.265493	0	CA4	carbonic anhydrase IV
206208_at	(70 to 79) - (0 to 19)	-0.371017	-0.470896	-0.271137	0	CA4	carbonic anhydrase IV
206208_at	(80 to 100) - (0 to 19)	-0.365596	-0.519546	-0.211645	0	CA4	carbonic anhydrase IV
206208_at	(50 to 59) - (20 to 29)	-0.132071	-0.197616	-0.0665274	3.05e-08	CA4	carbonic anhydrase IV
206208_at	(60 to 69) - (20 to 29)	-0.132179	-0.198393	-0.0659641	4.37e-08	CA4	carbonic anhydrase IV
206208_at	(70 to 79) - (20 to 29)	-0.143962	-0.218614	-0.0693092	1.53e-07	CA4	carbonic anhydrase IV
206208_at	(50 to 59) - (30 to 39)	-0.117585	-0.173936	-0.0612337	7.07e-09	CA4	carbonic anhydrase IV
206208_at	(60 to 69) - (30 to 39)	-0.117692	-0.174821	-0.0605625	1.24e-08	CA4	carbonic anhydrase IV
206208_at	(70 to 79) - (30 to 39)	-0.129475	-0.196201	-0.0627486	1.23e-07	CA4	carbonic anhydrase IV
206219_s_at	(50 to 59) - (0 to 19)	-0.13183	-0.198454	-0.0652069	6.07e-08	VAV1	vav 1 guanine nucleotide exchange factor
206222_at	(20 to 29) - (0 to 19)	-0.229102	-0.342844	-0.115361	3.09e-08	TNFRSF10C	tumor necrosis factor receptor superfamily, member 10c, decoy without an intracellular domain
206222_at	(30 to 39) - (0 to 19)	-0.226495	-0.333965	-0.119025	4.39e-09	TNFRSF10C	tumor necrosis factor receptor superfamily, member 10c, decoy without an intracellular domain
206222_at	(40 to 49) - (0 to 19)	-0.298091	-0.403518	-0.192663	0	TNFRSF10C	tumor necrosis factor receptor superfamily, member 10c, decoy without an intracellular domain
206222_at	(50 to 59) - (0 to 19)	-0.2835	-0.387278	-0.179723	0	TNFRSF10C	tumor necrosis factor receptor superfamily, member 10c, decoy without an intracellular domain
206222_at	(60 to 69) - (0 to 19)	-0.28653	-0.390833	-0.182228	0	TNFRSF10C	tumor necrosis factor receptor superfamily, member 10c, decoy without an intracellular domain
206222_at	(70 to 79) - (0 to 19)	-0.306017	-0.417151	-0.194883	0	TNFRSF10C	tumor necrosis factor receptor superfamily, member 10c, decoy without an intracellular domain
206222_at	(80 to 100) - (0 to 19)	-0.390024	-0.561321	-0.218727	0	TNFRSF10C	tumor necrosis factor receptor superfamily, member 10c, decoy without an intracellular domain
206255_at	(20 to 29) - (0 to 19)	-0.229127	-0.346592	-0.111662	1.02e-07	BLK	BLK proto-oncogene, Src family tyrosine kinase
206255_at	(30 to 39) - (0 to 19)	-0.245551	-0.35654	-0.134563	0	BLK	BLK proto-oncogene, Src family tyrosine kinase
206255_at	(40 to 49) - (0 to 19)	-0.255465	-0.364344	-0.146586	0	BLK	BLK proto-oncogene, Src family tyrosine kinase
206255_at	(50 to 59) - (0 to 19)	-0.290007	-0.397182	-0.182832	0	BLK	BLK proto-oncogene, Src family tyrosine kinase
206255_at	(60 to 69) - (0 to 19)	-0.245094	-0.352812	-0.137376	0	BLK	BLK proto-oncogene, Src family tyrosine kinase
206255_at	(70 to 79) - (0 to 19)	-0.236002	-0.350774	-0.12123	1.34e-08	BLK	BLK proto-oncogene, Src family tyrosine kinase
206266_at	(60 to 69) - (30 to 39)	-0.0861972	-0.129193	-0.0432019	3.71e-08	GPLD1	glycosylphosphatidylinositol specific phospholipase D1
206273_at	(60 to 69) - (0 to 19)	0.167049	0.092388	0.241709	0	PRELID3A	PRELI domain containing 3A
206273_at	(70 to 79) - (0 to 19)	0.17712	0.0975698	0.25667	0	PRELID3A	PRELI domain containing 3A
206289_at	(40 to 49) - (0 to 19)	0.179241	0.08609	0.272393	1.65e-07	HOXA4	homeobox A4
206289_at	(50 to 59) - (0 to 19)	0.214204	0.12251	0.305897	0	HOXA4	homeobox A4
206289_at	(60 to 69) - (0 to 19)	0.244418	0.15226	0.336576	0	HOXA4	homeobox A4
206289_at	(70 to 79) - (0 to 19)	0.228566	0.130373	0.32676	0	HOXA4	homeobox A4
206289_at	(60 to 69) - (20 to 29)	0.136255	0.0711587	0.201352	6.12e-09	HOXA4	homeobox A4
206301_at	(30 to 39) - (0 to 19)	0.210241	0.115438	0.305045	0	TEC	tec protein tyrosine kinase
206301_at	(50 to 59) - (0 to 19)	0.187197	0.0956506	0.278744	1.69e-08	TEC	tec protein tyrosine kinase
206324_s_at	(40 to 49) - (0 to 19)	-0.172194	-0.251272	-0.0931169	3.79e-10	DAPK2	death-associated protein kinase 2
206324_s_at	(50 to 59) - (0 to 19)	-0.19394	-0.27178	-0.1161	0	DAPK2	death-associated protein kinase 2
206324_s_at	(60 to 69) - (0 to 19)	-0.197095	-0.275329	-0.118861	0	DAPK2	death-associated protein kinase 2
206324_s_at	(70 to 79) - (0 to 19)	-0.187985	-0.271343	-0.104628	0	DAPK2	death-associated protein kinase 2
206324_s_at	(80 to 100) - (0 to 19)	-0.296051	-0.424535	-0.167567	0	DAPK2	death-associated protein kinase 2
206337_at	(30 to 39) - (0 to 19)	-0.307093	-0.458332	-0.155854	2.25e-08	CCR7	chemokine (C-C motif) receptor 7
206337_at	(40 to 49) - (0 to 19)	-0.304698	-0.453062	-0.156333	1.42e-08	CCR7	chemokine (C-C motif) receptor 7
206337_at	(50 to 59) - (0 to 19)	-0.351212	-0.497255	-0.20517	0	CCR7	chemokine (C-C motif) receptor 7
206337_at	(60 to 69) - (0 to 19)	-0.321496	-0.468278	-0.174714	7.63e-11	CCR7	chemokine (C-C motif) receptor 7
206337_at	(70 to 79) - (0 to 19)	-0.358267	-0.514662	-0.201872	0	CCR7	chemokine (C-C motif) receptor 7
206343_s_at	(30 to 39) - (0 to 19)	-0.350488	-0.503417	-0.197559	0	NRG1	neuregulin 1
206343_s_at	(40 to 49) - (0 to 19)	-0.320355	-0.470377	-0.170333	2.14e-09	NRG1	neuregulin 1
206343_s_at	(50 to 59) - (0 to 19)	-0.328382	-0.476056	-0.180707	0	NRG1	neuregulin 1
206363_at	(70 to 79) - (30 to 39)	0.199968	0.0989224	0.301014	6.04e-08	MAF	v-maf avian musculoaponeurotic fibrosarcoma oncogene homolog
206371_at	(30 to 39) - (0 to 19)	-0.405931	-0.588516	-0.223345	0	FOLR3	folate receptor 3 (gamma)
206371_at	(40 to 49) - (0 to 19)	-0.445736	-0.624851	-0.26662	0	FOLR3	folate receptor 3 (gamma)
206371_at	(50 to 59) - (0 to 19)	-0.438149	-0.614461	-0.261836	0	FOLR3	folate receptor 3 (gamma)
206371_at	(60 to 69) - (0 to 19)	-0.344038	-0.521243	-0.166832	1.21e-07	FOLR3	folate receptor 3 (gamma)
206398_s_at	(50 to 59) - (0 to 19)	-0.237392	-0.340678	-0.134105	0	CD19	CD19 molecule
206398_s_at	(60 to 69) - (0 to 19)	-0.242343	-0.346153	-0.138533	0	CD19	CD19 molecule
206420_at	(30 to 39) - (0 to 19)	-0.411315	-0.622651	-0.199979	1.11e-07	IGSF6	immunoglobulin superfamily, member 6
206431_x_at	(70 to 79) - (0 to 19)	0.0957691	0.048704	0.142834	2.07e-08	TBC1D9B	TBC1 domain family, member 9B (with GRAM domain)
206437_at	(30 to 39) - (0 to 19)	-0.140003	-0.203908	-0.0760987	6.55e-11	S1PR4	sphingosine-1-phosphate receptor 4
206437_at	(40 to 49) - (0 to 19)	-0.14799	-0.21068	-0.0852995	0	S1PR4	sphingosine-1-phosphate receptor 4
206437_at	(50 to 59) - (0 to 19)	-0.182792	-0.244502	-0.121083	0	S1PR4	sphingosine-1-phosphate receptor 4
206437_at	(60 to 69) - (0 to 19)	-0.184352	-0.246374	-0.12233	0	S1PR4	sphingosine-1-phosphate receptor 4
206437_at	(70 to 79) - (0 to 19)	-0.183056	-0.24914	-0.116973	0	S1PR4	sphingosine-1-phosphate receptor 4
206440_at	(40 to 49) - (0 to 19)	-0.369277	-0.558598	-0.179955	1.02e-07	LIN7A	lin-7 homolog A (C. elegans)
206440_at	(50 to 59) - (0 to 19)	-0.372614	-0.558973	-0.186256	4.11e-08	LIN7A	lin-7 homolog A (C. elegans)
206464_at	(40 to 49) - (0 to 19)	-0.313091	-0.461155	-0.165028	3.7e-09	BMX	BMX non-receptor tyrosine kinase
206464_at	(50 to 59) - (0 to 19)	-0.343467	-0.489213	-0.197721	0	BMX	BMX non-receptor tyrosine kinase
206464_at	(60 to 69) - (0 to 19)	-0.30233	-0.448814	-0.155845	1.15e-08	BMX	BMX non-receptor tyrosine kinase
206464_at	(70 to 79) - (0 to 19)	-0.376228	-0.532306	-0.220151	0	BMX	BMX non-receptor tyrosine kinase
206464_at	(80 to 100) - (0 to 19)	-0.497334	-0.737906	-0.256762	1.07e-08	BMX	BMX non-receptor tyrosine kinase
206467_x_at	(40 to 49) - (0 to 19)	0.111094	0.0590288	0.16316	2.24e-09	RTEL1-TNFRSF6B	RTEL1-TNFRSF6B readthrough (NMD candidate)
206467_x_at	(50 to 59) - (0 to 19)	0.108862	0.0576109	0.160112	2.91e-09	RTEL1-TNFRSF6B	RTEL1-TNFRSF6B readthrough (NMD candidate)
206514_s_at	(20 to 29) - (0 to 19)	-0.232612	-0.335016	-0.130209	0	CYP4F2	cytochrome P450, family 4, subfamily F, polypeptide 2
206514_s_at	(30 to 39) - (0 to 19)	-0.291831	-0.388588	-0.195074	0	CYP4F2	cytochrome P450, family 4, subfamily F, polypeptide 2
206514_s_at	(40 to 49) - (0 to 19)	-0.334857	-0.429775	-0.239939	0	CYP4F2	cytochrome P450, family 4, subfamily F, polypeptide 2
206514_s_at	(50 to 59) - (0 to 19)	-0.369116	-0.462548	-0.275683	0	CYP4F2	cytochrome P450, family 4, subfamily F, polypeptide 2
206514_s_at	(60 to 69) - (0 to 19)	-0.341874	-0.43578	-0.247968	0	CYP4F2	cytochrome P450, family 4, subfamily F, polypeptide 2
206514_s_at	(70 to 79) - (0 to 19)	-0.361208	-0.461264	-0.261153	0	CYP4F2	cytochrome P450, family 4, subfamily F, polypeptide 2
206514_s_at	(80 to 100) - (0 to 19)	-0.353437	-0.507659	-0.199215	0	CYP4F2	cytochrome P450, family 4, subfamily F, polypeptide 2
206514_s_at	(50 to 59) - (20 to 29)	-0.136503	-0.202163	-0.0708434	8.36e-09	CYP4F2	cytochrome P450, family 4, subfamily F, polypeptide 2
206515_at	(20 to 29) - (0 to 19)	-0.575022	-0.834247	-0.315798	0	CYP4F3	cytochrome P450, family 4, subfamily F, polypeptide 3
206515_at	(30 to 39) - (0 to 19)	-0.714119	-0.95905	-0.469188	0	CYP4F3	cytochrome P450, family 4, subfamily F, polypeptide 3
206515_at	(40 to 49) - (0 to 19)	-0.84129	-1.08157	-0.601014	0	CYP4F3	cytochrome P450, family 4, subfamily F, polypeptide 3
206515_at	(50 to 59) - (0 to 19)	-0.861875	-1.09839	-0.625359	0	CYP4F3	cytochrome P450, family 4, subfamily F, polypeptide 3
206515_at	(60 to 69) - (0 to 19)	-0.700594	-0.938308	-0.462881	0	CYP4F3	cytochrome P450, family 4, subfamily F, polypeptide 3
206515_at	(70 to 79) - (0 to 19)	-0.717761	-0.971042	-0.464479	0	CYP4F3	cytochrome P450, family 4, subfamily F, polypeptide 3
206515_at	(80 to 100) - (0 to 19)	-0.81391	-1.20431	-0.423512	7.36e-09	CYP4F3	cytochrome P450, family 4, subfamily F, polypeptide 3
206521_s_at	(70 to 79) - (0 to 19)	-0.170738	-0.259715	-0.0817603	1.82e-07	GTF2A1	general transcription factor IIA 1
206521_s_at	(60 to 69) - (30 to 39)	-0.132504	-0.183397	-0.0816099	0	GTF2A1	general transcription factor IIA 1
206521_s_at	(70 to 79) - (30 to 39)	-0.146457	-0.2059	-0.087014	0	GTF2A1	general transcription factor IIA 1
206521_s_at	(60 to 69) - (40 to 49)	-0.109355	-0.157433	-0.0612779	0	GTF2A1	general transcription factor IIA 1
206521_s_at	(70 to 79) - (40 to 49)	-0.123309	-0.180359	-0.0662585	8.89e-10	GTF2A1	general transcription factor IIA 1
206521_s_at	(60 to 69) - (50 to 59)	-0.100167	-0.145885	-0.0544485	6.26e-11	GTF2A1	general transcription factor IIA 1
206521_s_at	(70 to 79) - (50 to 59)	-0.11412	-0.169198	-0.0590433	9.69e-09	GTF2A1	general transcription factor IIA 1
206522_at	(30 to 39) - (0 to 19)	-0.451213	-0.679121	-0.223306	5.95e-08	MGAM	maltase-glucoamylase
206522_at	(40 to 49) - (0 to 19)	-0.516414	-0.73999	-0.292838	0	MGAM	maltase-glucoamylase
206522_at	(50 to 59) - (0 to 19)	-0.594065	-0.814142	-0.373988	0	MGAM	maltase-glucoamylase
206522_at	(60 to 69) - (0 to 19)	-0.44314	-0.664332	-0.221949	3.81e-08	MGAM	maltase-glucoamylase
206522_at	(70 to 79) - (0 to 19)	-0.459635	-0.695312	-0.223958	1.03e-07	MGAM	maltase-glucoamylase
206524_at	(30 to 39) - (0 to 19)	0.136805	0.0705302	0.203079	1.14e-08	T	T brachyury transcription factor
206524_at	(40 to 49) - (0 to 19)	0.128591	0.0635762	0.193606	6.17e-08	T	T brachyury transcription factor
206524_at	(50 to 59) - (0 to 19)	0.139894	0.0758968	0.203892	1.71e-10	T	T brachyury transcription factor
206547_s_at	(30 to 39) - (0 to 19)	-0.133164	-0.20138	-0.0649493	9.94e-08	PPEF1	protein phosphatase, EF-hand calcium binding domain 1
206547_s_at	(40 to 49) - (0 to 19)	-0.140499	-0.207418	-0.0735803	5.29e-09	PPEF1	protein phosphatase, EF-hand calcium binding domain 1
206547_s_at	(50 to 59) - (0 to 19)	-0.151348	-0.21722	-0.0854767	0	PPEF1	protein phosphatase, EF-hand calcium binding domain 1
206547_s_at	(60 to 69) - (0 to 19)	-0.1514	-0.217605	-0.0851945	0	PPEF1	protein phosphatase, EF-hand calcium binding domain 1
206547_s_at	(70 to 79) - (0 to 19)	-0.18895	-0.259491	-0.118409	0	PPEF1	protein phosphatase, EF-hand calcium binding domain 1
206547_s_at	(70 to 79) - (20 to 29)	-0.102479	-0.155203	-0.0497554	1.16e-07	PPEF1	protein phosphatase, EF-hand calcium binding domain 1
206558_at	(60 to 69) - (30 to 39)	-0.0835619	-0.12214	-0.0449842	7.24e-10	SIM2	single-minded family bHLH transcription factor 2
206558_at	(60 to 69) - (50 to 59)	-0.0734041	-0.108059	-0.0387493	3.39e-09	SIM2	single-minded family bHLH transcription factor 2
206576_s_at	(20 to 29) - (0 to 19)	-0.314231	-0.453161	-0.175301	0	CEACAM1	carcinoembryonic antigen-related cell adhesion molecule 1 (biliary glycoprotein)
206576_s_at	(30 to 39) - (0 to 19)	-0.315625	-0.446894	-0.184355	0	CEACAM1	carcinoembryonic antigen-related cell adhesion molecule 1 (biliary glycoprotein)
206576_s_at	(40 to 49) - (0 to 19)	-0.446661	-0.575436	-0.317886	0	CEACAM1	carcinoembryonic antigen-related cell adhesion molecule 1 (biliary glycoprotein)
206576_s_at	(50 to 59) - (0 to 19)	-0.477503	-0.604262	-0.350743	0	CEACAM1	carcinoembryonic antigen-related cell adhesion molecule 1 (biliary glycoprotein)
206576_s_at	(60 to 69) - (0 to 19)	-0.429497	-0.556898	-0.302095	0	CEACAM1	carcinoembryonic antigen-related cell adhesion molecule 1 (biliary glycoprotein)
206576_s_at	(70 to 79) - (0 to 19)	-0.435163	-0.570908	-0.299418	0	CEACAM1	carcinoembryonic antigen-related cell adhesion molecule 1 (biliary glycoprotein)
206576_s_at	(80 to 100) - (0 to 19)	-0.506998	-0.71623	-0.297765	0	CEACAM1	carcinoembryonic antigen-related cell adhesion molecule 1 (biliary glycoprotein)
206576_s_at	(50 to 59) - (30 to 39)	-0.161878	-0.238464	-0.0852916	3.79e-09	CEACAM1	carcinoembryonic antigen-related cell adhesion molecule 1 (biliary glycoprotein)
206591_at	(50 to 59) - (0 to 19)	-0.161686	-0.235851	-0.0875209	3.12e-10	RAG1	recombination activating gene 1
206591_at	(60 to 69) - (0 to 19)	-0.165379	-0.239919	-0.0908383	0	RAG1	recombination activating gene 1
206618_at	(40 to 49) - (0 to 19)	-0.305642	-0.446852	-0.164432	7.8e-10	IL18R1	interleukin 18 receptor 1
206618_at	(50 to 59) - (0 to 19)	-0.287654	-0.426654	-0.148653	1.02e-08	IL18R1	interleukin 18 receptor 1
206634_at	(60 to 69) - (30 to 39)	-0.140618	-0.212726	-0.0685092	1.03e-07	SIX3	SIX homeobox 3
206634_at	(70 to 79) - (30 to 39)	-0.181546	-0.265768	-0.0973246	1.12e-09	SIX3	SIX homeobox 3
206641_at	(50 to 59) - (0 to 19)	-0.307615	-0.466673	-0.148556	1.38e-07	TNFRSF17	tumor necrosis factor receptor superfamily, member 17
206655_s_at	(30 to 39) - (0 to 19)	-0.303133	-0.458704	-0.147563	1.06e-07	GP1BB	glycoprotein Ib (platelet), beta polypeptide
206655_s_at	(50 to 59) - (0 to 19)	-0.373222	-0.523447	-0.222996	0	GP1BB	glycoprotein Ib (platelet), beta polypeptide
206655_s_at	(60 to 69) - (0 to 19)	-0.395327	-0.546313	-0.244341	0	GP1BB	glycoprotein Ib (platelet), beta polypeptide
206655_s_at	(70 to 79) - (0 to 19)	-0.397754	-0.558628	-0.23688	0	GP1BB	glycoprotein Ib (platelet), beta polypeptide
206655_s_at	(80 to 100) - (0 to 19)	-0.483772	-0.731738	-0.235807	1.02e-07	GP1BB	glycoprotein Ib (platelet), beta polypeptide
206656_s_at	(50 to 59) - (0 to 19)	-0.153709	-0.225063	-0.0823564	1.17e-09	APMAP	adipocyte plasma membrane associated protein
206662_at	(30 to 39) - (0 to 19)	-0.156239	-0.216857	-0.0956209	0	GLRX	glutaredoxin
206662_at	(40 to 49) - (0 to 19)	-0.147654	-0.20712	-0.0881881	0	GLRX	glutaredoxin
206662_at	(50 to 59) - (0 to 19)	-0.162248	-0.220783	-0.103712	0	GLRX	glutaredoxin
206662_at	(60 to 69) - (0 to 19)	-0.124065	-0.182897	-0.0652331	4.26e-09	GLRX	glutaredoxin
206662_at	(70 to 79) - (0 to 19)	-0.129295	-0.191979	-0.0666098	1.18e-08	GLRX	glutaredoxin
206674_at	(20 to 29) - (0 to 19)	0.347147	0.193953	0.500341	0	FLT3	fms-related tyrosine kinase 3
206674_at	(30 to 39) - (0 to 19)	0.416666	0.271919	0.561413	0	FLT3	fms-related tyrosine kinase 3
206674_at	(40 to 49) - (0 to 19)	0.461627	0.319631	0.603623	0	FLT3	fms-related tyrosine kinase 3
206674_at	(50 to 59) - (0 to 19)	0.472802	0.333028	0.612576	0	FLT3	fms-related tyrosine kinase 3
206674_at	(60 to 69) - (0 to 19)	0.465143	0.324662	0.605625	0	FLT3	fms-related tyrosine kinase 3
206674_at	(70 to 79) - (0 to 19)	0.497301	0.347619	0.646983	0	FLT3	fms-related tyrosine kinase 3
206674_at	(80 to 100) - (0 to 19)	0.547289	0.316575	0.778003	0	FLT3	fms-related tyrosine kinase 3
206676_at	(50 to 59) - (0 to 19)	-0.646095	-0.97228	-0.319909	5.84e-08	CEACAM8	carcinoembryonic antigen-related cell adhesion molecule 8
206676_at	(60 to 69) - (50 to 59)	0.376733	0.197252	0.556214	5.36e-09	CEACAM8	carcinoembryonic antigen-related cell adhesion molecule 8
206676_at	(70 to 79) - (50 to 59)	0.437212	0.22099	0.653433	2.66e-08	CEACAM8	carcinoembryonic antigen-related cell adhesion molecule 8
206697_s_at	(20 to 29) - (0 to 19)	-0.359526	-0.540587	-0.178465	5.33e-08	HP	haptoglobin
206697_s_at	(30 to 39) - (0 to 19)	-0.41053	-0.581608	-0.239453	0	HP	haptoglobin
206697_s_at	(40 to 49) - (0 to 19)	-0.467089	-0.634915	-0.299263	0	HP	haptoglobin
206697_s_at	(50 to 59) - (0 to 19)	-0.494894	-0.660094	-0.329694	0	HP	haptoglobin
206697_s_at	(60 to 69) - (0 to 19)	-0.367693	-0.533729	-0.201657	0	HP	haptoglobin
206697_s_at	(70 to 79) - (0 to 19)	-0.383489	-0.560399	-0.20658	6.7e-10	HP	haptoglobin
206700_s_at	(30 to 39) - (0 to 19)	-0.351098	-0.507833	-0.194363	0	KDM5D	lysine (K)-specific demethylase 5D
206700_s_at	(40 to 49) - (0 to 19)	-0.39447	-0.548227	-0.240714	0	KDM5D	lysine (K)-specific demethylase 5D
206700_s_at	(50 to 59) - (0 to 19)	-0.327037	-0.478387	-0.175687	9.11e-10	KDM5D	lysine (K)-specific demethylase 5D
206700_s_at	(60 to 69) - (0 to 19)	-0.316708	-0.468824	-0.164591	7.82e-09	KDM5D	lysine (K)-specific demethylase 5D
206700_s_at	(80 to 100) - (0 to 19)	-0.501384	-0.751206	-0.251562	3.56e-08	KDM5D	lysine (K)-specific demethylase 5D
206783_at	(30 to 39) - (0 to 19)	0.127763	0.0610074	0.194519	1.99e-07	FGF4	fibroblast growth factor 4
206785_s_at	(30 to 39) - (0 to 19)	-0.37645	-0.545576	-0.207324	0	KLRC1	killer cell lectin-like receptor subfamily C, member 1
206785_s_at	(40 to 49) - (0 to 19)	-0.443231	-0.609143	-0.277319	0	KLRC1	killer cell lectin-like receptor subfamily C, member 1
206785_s_at	(50 to 59) - (0 to 19)	-0.41952	-0.582835	-0.256204	0	KLRC1	killer cell lectin-like receptor subfamily C, member 1
206785_s_at	(60 to 69) - (0 to 19)	-0.421515	-0.585658	-0.257373	0	KLRC1	killer cell lectin-like receptor subfamily C, member 1
206785_s_at	(70 to 79) - (0 to 19)	-0.374936	-0.549827	-0.200044	1.66e-09	KLRC1	killer cell lectin-like receptor subfamily C, member 1
206804_at	(40 to 49) - (0 to 19)	-0.261293	-0.383361	-0.139226	1.84e-09	CD3G	CD3g molecule, gamma (CD3-TCR complex)
206804_at	(50 to 59) - (0 to 19)	-0.290308	-0.410465	-0.17015	0	CD3G	CD3g molecule, gamma (CD3-TCR complex)
206804_at	(60 to 69) - (0 to 19)	-0.23312	-0.353886	-0.112354	1.48e-07	CD3G	CD3g molecule, gamma (CD3-TCR complex)
206808_at	(60 to 69) - (30 to 39)	-0.0976569	-0.146436	-0.0488776	3.91e-08	HNRNPA3P1	heterogeneous nuclear ribonucleoprotein A3 pseudogene 1
206808_at	(60 to 69) - (50 to 59)	-0.0867965	-0.130616	-0.0429775	5.84e-08	HNRNPA3P1	heterogeneous nuclear ribonucleoprotein A3 pseudogene 1
206810_at	(60 to 69) - (30 to 39)	-0.0919965	-0.134441	-0.0495525	6.77e-10	ZNF44	zinc finger protein 44
206850_at	(30 to 39) - (0 to 19)	0.209314	0.107101	0.311528	1.6e-08	RASL10A	RAS-like, family 10, member A
206850_at	(40 to 49) - (0 to 19)	0.196589	0.0963181	0.29686	8.51e-08	RASL10A	RAS-like, family 10, member A
206850_at	(50 to 59) - (0 to 19)	0.198938	0.100237	0.29764	3.01e-08	RASL10A	RAS-like, family 10, member A
206864_s_at	(30 to 39) - (0 to 19)	-0.117513	-0.175151	-0.0598737	1.91e-08	HRK	harakiri, BCL2 interacting protein
206864_s_at	(40 to 49) - (0 to 19)	-0.114733	-0.171276	-0.0581893	2.31e-08	HRK	harakiri, BCL2 interacting protein
206864_s_at	(50 to 59) - (0 to 19)	-0.115427	-0.171086	-0.0597686	9.32e-09	HRK	harakiri, BCL2 interacting protein
206864_s_at	(60 to 69) - (0 to 19)	-0.134456	-0.190396	-0.0785157	0	HRK	harakiri, BCL2 interacting protein
206864_s_at	(70 to 79) - (0 to 19)	-0.116258	-0.175862	-0.0566544	1.02e-07	HRK	harakiri, BCL2 interacting protein
206881_s_at	(20 to 29) - (0 to 19)	-0.350776	-0.523982	-0.177569	2.5e-08	LILRA3	leukocyte immunoglobulin-like receptor, subfamily A (without TM domain), member 3
206881_s_at	(30 to 39) - (0 to 19)	-0.382605	-0.54626	-0.218949	0	LILRA3	leukocyte immunoglobulin-like receptor, subfamily A (without TM domain), member 3
206881_s_at	(40 to 49) - (0 to 19)	-0.329913	-0.490459	-0.169368	1.38e-08	LILRA3	leukocyte immunoglobulin-like receptor, subfamily A (without TM domain), member 3
206881_s_at	(50 to 59) - (0 to 19)	-0.352432	-0.510466	-0.194399	0	LILRA3	leukocyte immunoglobulin-like receptor, subfamily A (without TM domain), member 3
206881_s_at	(60 to 69) - (0 to 19)	-0.325996	-0.484829	-0.167163	1.45e-08	LILRA3	leukocyte immunoglobulin-like receptor, subfamily A (without TM domain), member 3
206881_s_at	(70 to 79) - (0 to 19)	-0.332532	-0.501768	-0.163297	7.85e-08	LILRA3	leukocyte immunoglobulin-like receptor, subfamily A (without TM domain), member 3
206896_s_at	(30 to 39) - (0 to 19)	-0.182706	-0.27559	-0.0898213	7.55e-08	GNG7	guanine nucleotide binding protein (G protein), gamma 7
206896_s_at	(40 to 49) - (0 to 19)	-0.231763	-0.322882	-0.140644	0	GNG7	guanine nucleotide binding protein (G protein), gamma 7
206896_s_at	(50 to 59) - (0 to 19)	-0.285223	-0.374916	-0.19553	0	GNG7	guanine nucleotide binding protein (G protein), gamma 7
206896_s_at	(60 to 69) - (0 to 19)	-0.264852	-0.355	-0.174705	0	GNG7	guanine nucleotide binding protein (G protein), gamma 7
206896_s_at	(70 to 79) - (0 to 19)	-0.243754	-0.339806	-0.147703	0	GNG7	guanine nucleotide binding protein (G protein), gamma 7
206896_s_at	(50 to 59) - (20 to 29)	-0.145501	-0.208533	-0.0824693	0	GNG7	guanine nucleotide binding protein (G protein), gamma 7
206896_s_at	(60 to 69) - (20 to 29)	-0.125131	-0.188807	-0.0614542	7.82e-08	GNG7	guanine nucleotide binding protein (G protein), gamma 7
206945_at	(50 to 59) - (0 to 19)	0.230259	0.113183	0.347335	7.59e-08	LCT	lactase
206945_at	(60 to 69) - (0 to 19)	0.229652	0.111983	0.347321	1e-07	LCT	lactase
206954_at	(20 to 29) - (0 to 19)	0.245151	0.136436	0.353867	0	WT1-AS	WT1 antisense RNA
206954_at	(30 to 39) - (0 to 19)	0.226049	0.123327	0.32877	0	WT1-AS	WT1 antisense RNA
206954_at	(40 to 49) - (0 to 19)	0.233136	0.132367	0.333905	0	WT1-AS	WT1 antisense RNA
206954_at	(50 to 59) - (0 to 19)	0.231997	0.132805	0.331189	0	WT1-AS	WT1 antisense RNA
206954_at	(60 to 69) - (0 to 19)	0.264704	0.165009	0.364398	0	WT1-AS	WT1 antisense RNA
206954_at	(70 to 79) - (0 to 19)	0.263513	0.15729	0.369736	0	WT1-AS	WT1 antisense RNA
206979_at	(30 to 39) - (0 to 19)	0.148745	0.0768851	0.220605	1.01e-08	C8B	complement component 8, beta polypeptide
206979_at	(50 to 59) - (0 to 19)	0.14087	0.0714788	0.210261	2.27e-08	C8B	complement component 8, beta polypeptide
206979_at	(60 to 69) - (0 to 19)	0.151145	0.0814027	0.220888	6.87e-10	C8B	complement component 8, beta polypeptide
206979_at	(70 to 79) - (0 to 19)	0.142329	0.0680195	0.216639	1.94e-07	C8B	complement component 8, beta polypeptide
207008_at	(20 to 29) - (0 to 19)	-0.355564	-0.534016	-0.177112	4.69e-08	CXCR2	chemokine (C-X-C motif) receptor 2
207008_at	(30 to 39) - (0 to 19)	-0.43068	-0.599292	-0.262068	0	CXCR2	chemokine (C-X-C motif) receptor 2
207008_at	(40 to 49) - (0 to 19)	-0.394992	-0.5604	-0.229584	0	CXCR2	chemokine (C-X-C motif) receptor 2
207008_at	(50 to 59) - (0 to 19)	-0.480563	-0.643383	-0.317744	0	CXCR2	chemokine (C-X-C motif) receptor 2
207008_at	(60 to 69) - (0 to 19)	-0.413064	-0.576708	-0.249421	0	CXCR2	chemokine (C-X-C motif) receptor 2
207008_at	(70 to 79) - (0 to 19)	-0.470555	-0.644915	-0.296194	0	CXCR2	chemokine (C-X-C motif) receptor 2
207011_s_at	(20 to 29) - (0 to 19)	0.1544	0.0827024	0.226097	1.2e-09	PTK7	protein tyrosine kinase 7 (inactive)
207011_s_at	(30 to 39) - (0 to 19)	0.153527	0.0857826	0.221271	0	PTK7	protein tyrosine kinase 7 (inactive)
207011_s_at	(40 to 49) - (0 to 19)	0.131394	0.064937	0.197851	6.25e-08	PTK7	protein tyrosine kinase 7 (inactive)
207011_s_at	(50 to 59) - (0 to 19)	0.137764	0.0723473	0.203181	4.56e-09	PTK7	protein tyrosine kinase 7 (inactive)
207011_s_at	(60 to 69) - (0 to 19)	0.126224	0.0604756	0.191972	1.79e-07	PTK7	protein tyrosine kinase 7 (inactive)
207039_at	(40 to 49) - (0 to 19)	0.280443	0.148031	0.412854	3.4e-09	CDKN2A	cyclin-dependent kinase inhibitor 2A
207040_s_at	(60 to 69) - (0 to 19)	0.0834555	0.0406463	0.126265	1.04e-07	ST13	suppression of tumorigenicity 13 (colon carcinoma) (Hsp70 interacting protein)
207069_s_at	(60 to 69) - (40 to 49)	-0.0970247	-0.143252	-0.0507976	5.38e-09	SMAD6	SMAD family member 6
207072_at	(40 to 49) - (0 to 19)	-0.39527	-0.573568	-0.216973	0	IL18RAP	interleukin 18 receptor accessory protein
207072_at	(50 to 59) - (0 to 19)	-0.392328	-0.567835	-0.216821	0	IL18RAP	interleukin 18 receptor accessory protein
207076_s_at	(20 to 29) - (0 to 19)	0.224168	0.109282	0.339055	1.01e-07	ASS1	argininosuccinate synthase 1
207076_s_at	(30 to 39) - (0 to 19)	0.218801	0.110249	0.327353	3.01e-08	ASS1	argininosuccinate synthase 1
207076_s_at	(40 to 49) - (0 to 19)	0.217084	0.110595	0.323572	1.92e-08	ASS1	argininosuccinate synthase 1
207076_s_at	(50 to 59) - (0 to 19)	0.217427	0.112605	0.322249	9.24e-09	ASS1	argininosuccinate synthase 1
207076_s_at	(60 to 69) - (0 to 19)	0.225134	0.119781	0.330487	2.04e-09	ASS1	argininosuccinate synthase 1
207076_s_at	(70 to 79) - (0 to 19)	0.236308	0.124056	0.348561	4.65e-09	ASS1	argininosuccinate synthase 1
207106_s_at	(60 to 69) - (30 to 39)	-0.149038	-0.215406	-0.0826696	0	LTK	leukocyte receptor tyrosine kinase
207121_s_at	(60 to 69) - (0 to 19)	0.15308	0.0748622	0.231298	9.07e-08	MAPK6	mitogen-activated protein kinase 6
207121_s_at	(70 to 79) - (0 to 19)	0.15982	0.0764802	0.243161	1.86e-07	MAPK6	mitogen-activated protein kinase 6
207143_at	(60 to 69) - (30 to 39)	-0.125961	-0.191187	-0.0607349	1.46e-07	CDK6	cyclin-dependent kinase 6
207158_at	(70 to 79) - (50 to 59)	-0.0814967	-0.123221	-0.0397725	9.74e-08	APOBEC1	apolipoprotein B mRNA editing enzyme, catalytic polypeptide 1
207160_at	(60 to 69) - (0 to 19)	0.236955	0.11975	0.35416	2.67e-08	IL12A	interleukin 12A
207167_at	(20 to 29) - (0 to 19)	-0.256672	-0.383867	-0.129476	2.88e-08	CD101	CD101 molecule
207167_at	(30 to 39) - (0 to 19)	-0.248212	-0.368395	-0.12803	1.12e-08	CD101	CD101 molecule
207167_at	(50 to 59) - (0 to 19)	-0.261599	-0.377652	-0.145546	0	CD101	CD101 molecule
207167_at	(60 to 69) - (0 to 19)	-0.250588	-0.367228	-0.133947	1.44e-09	CD101	CD101 molecule
207167_at	(70 to 79) - (0 to 19)	-0.254625	-0.378905	-0.130346	1.56e-08	CD101	CD101 molecule
207168_s_at	(60 to 69) - (20 to 29)	-0.0483654	-0.0720061	-0.0247248	1.66e-08	H2AFY	H2A histone family, member Y
207168_s_at	(60 to 69) - (30 to 39)	-0.0512278	-0.0716248	-0.0308308	0	H2AFY	H2A histone family, member Y
207168_s_at	(70 to 79) - (30 to 39)	-0.0520975	-0.0759209	-0.0282742	1.51e-10	H2AFY	H2A histone family, member Y
207168_s_at	(60 to 69) - (40 to 49)	-0.0392994	-0.0585677	-0.0200311	1.88e-08	H2AFY	H2A histone family, member Y
207202_s_at	(30 to 39) - (0 to 19)	0.206914	0.104823	0.309006	2.42e-08	NR1I2	nuclear receptor subfamily 1, group I, member 2
207202_s_at	(40 to 49) - (0 to 19)	0.235407	0.135256	0.335559	0	NR1I2	nuclear receptor subfamily 1, group I, member 2
207202_s_at	(50 to 59) - (0 to 19)	0.210074	0.111489	0.308658	2.42e-09	NR1I2	nuclear receptor subfamily 1, group I, member 2
207202_s_at	(60 to 69) - (0 to 19)	0.211363	0.11228	0.310447	2.27e-09	NR1I2	nuclear receptor subfamily 1, group I, member 2
207205_at	(50 to 59) - (0 to 19)	-0.147681	-0.210235	-0.0851259	0	CEACAM4	carcinoembryonic antigen-related cell adhesion molecule 4
207205_at	(60 to 69) - (0 to 19)	-0.124432	-0.187304	-0.0615611	6.02e-08	CEACAM4	carcinoembryonic antigen-related cell adhesion molecule 4
207205_at	(70 to 79) - (0 to 19)	-0.130688	-0.197677	-0.0636989	1.02e-07	CEACAM4	carcinoembryonic antigen-related cell adhesion molecule 4
207206_s_at	(40 to 49) - (0 to 19)	-0.279585	-0.413968	-0.145202	8.08e-09	ALOX12	arachidonate 12-lipoxygenase
207206_s_at	(50 to 59) - (0 to 19)	-0.305988	-0.438268	-0.173708	0	ALOX12	arachidonate 12-lipoxygenase
207206_s_at	(70 to 79) - (0 to 19)	-0.283228	-0.424885	-0.141571	4.11e-08	ALOX12	arachidonate 12-lipoxygenase
207329_at	(40 to 49) - (0 to 19)	-0.595664	-0.907423	-0.283905	2.11e-07	MMP8	matrix metallopeptidase 8
207329_at	(50 to 59) - (0 to 19)	-0.614812	-0.921692	-0.307932	3.81e-08	MMP8	matrix metallopeptidase 8
207339_s_at	(30 to 39) - (0 to 19)	-0.23631	-0.344136	-0.128485	4.93e-11	LTB	lymphotoxin beta (TNF superfamily, member 3)
207339_s_at	(40 to 49) - (0 to 19)	-0.256661	-0.362438	-0.150885	0	LTB	lymphotoxin beta (TNF superfamily, member 3)
207339_s_at	(50 to 59) - (0 to 19)	-0.289992	-0.394113	-0.185872	0	LTB	lymphotoxin beta (TNF superfamily, member 3)
207339_s_at	(60 to 69) - (0 to 19)	-0.242127	-0.346775	-0.137479	0	LTB	lymphotoxin beta (TNF superfamily, member 3)
207339_s_at	(70 to 79) - (0 to 19)	-0.247248	-0.358749	-0.135746	0	LTB	lymphotoxin beta (TNF superfamily, member 3)
207384_at	(20 to 29) - (0 to 19)	-0.351333	-0.534227	-0.16844	1.75e-07	PGLYRP1	peptidoglycan recognition protein 1
207384_at	(30 to 39) - (0 to 19)	-0.428023	-0.600832	-0.255214	0	PGLYRP1	peptidoglycan recognition protein 1
207384_at	(40 to 49) - (0 to 19)	-0.516234	-0.685759	-0.346709	0	PGLYRP1	peptidoglycan recognition protein 1
207384_at	(50 to 59) - (0 to 19)	-0.608238	-0.77511	-0.441366	0	PGLYRP1	peptidoglycan recognition protein 1
207384_at	(60 to 69) - (0 to 19)	-0.474893	-0.642609	-0.307176	0	PGLYRP1	peptidoglycan recognition protein 1
207384_at	(70 to 79) - (0 to 19)	-0.501727	-0.680427	-0.323026	0	PGLYRP1	peptidoglycan recognition protein 1
207384_at	(50 to 59) - (20 to 29)	-0.256905	-0.374174	-0.139636	6.72e-11	PGLYRP1	peptidoglycan recognition protein 1
207458_at	(50 to 59) - (0 to 19)	0.128565	0.0633644	0.193765	6.9e-08	RHPN1-AS1	RHPN1 antisense RNA 1 (head to head)
207458_at	(60 to 69) - (0 to 19)	0.156768	0.0912372	0.222299	0	RHPN1-AS1	RHPN1 antisense RNA 1 (head to head)
207458_at	(70 to 79) - (0 to 19)	0.14841	0.078588	0.218233	2.8e-09	RHPN1-AS1	RHPN1 antisense RNA 1 (head to head)
207460_at	(30 to 39) - (0 to 19)	-0.212454	-0.311013	-0.113894	1.12e-09	GZMM	granzyme M
207460_at	(40 to 49) - (0 to 19)	-0.255326	-0.352012	-0.15864	0	GZMM	granzyme M
207460_at	(50 to 59) - (0 to 19)	-0.285323	-0.380496	-0.19015	0	GZMM	granzyme M
207460_at	(60 to 69) - (0 to 19)	-0.260123	-0.355778	-0.164469	0	GZMM	granzyme M
207460_at	(70 to 79) - (0 to 19)	-0.269081	-0.371	-0.167162	0	GZMM	granzyme M
207469_s_at	(60 to 69) - (0 to 19)	-0.305762	-0.455319	-0.156206	1.71e-08	PIR	pirin
207495_at	(70 to 79) - (0 to 19)	-0.160875	-0.24516	-0.0765891	2.18e-07	RAB28	RAB28, member RAS oncogene family
207502_at	(70 to 79) - (30 to 39)	-0.117202	-0.173921	-0.0604828	1.09e-08	GUCA2B	guanylate cyclase activator 2B (uroguanylin)
207502_at	(70 to 79) - (40 to 49)	-0.112923	-0.167359	-0.0584864	9.21e-09	GUCA2B	guanylate cyclase activator 2B (uroguanylin)
207502_at	(60 to 69) - (50 to 59)	-0.0923803	-0.136004	-0.0487569	3.43e-09	GUCA2B	guanylate cyclase activator 2B (uroguanylin)
207502_at	(70 to 79) - (50 to 59)	-0.120197	-0.17275	-0.0676439	0	GUCA2B	guanylate cyclase activator 2B (uroguanylin)
207518_at	(60 to 69) - (50 to 59)	-0.077808	-0.117694	-0.0379222	1.02e-07	DGKE	diacylglycerol kinase, epsilon 64kDa
207552_at	(30 to 39) - (0 to 19)	0.158176	0.0786526	0.2377	5e-08	ATP5G2	ATP synthase, H+ transporting, mitochondrial Fo complex subunit C2 (subunit 9)
207552_at	(60 to 69) - (0 to 19)	0.161576	0.0843954	0.238756	6.07e-09	ATP5G2	ATP synthase, H+ transporting, mitochondrial Fo complex subunit C2 (subunit 9)
207552_at	(70 to 79) - (0 to 19)	0.158785	0.0765495	0.24102	1.47e-07	ATP5G2	ATP synthase, H+ transporting, mitochondrial Fo complex subunit C2 (subunit 9)
[truncated: 2,881 more rows]

## Sheet: Supplementary Table S6 
Analysis 2b. Age-dependent differential gene expression analysis in AML overlaps with DEPS from Analysis 1
[truncated: 1,401 more rows]
