# Supplementary material for: Multi-study reanalysis of 2,213 acute myeloid leukemia patients reveals age- and sex-dependent gene expression signatures
Source: Sci Rep. 2019 Aug 27;9:12413. doi: 10.1038/s41598-019-48872-0 (PMC6712049; doi:10.1038/s41598-019-48872-0)
Supplement: Supplementary file 4 — Supplementary File 2 [file 41598_2019_48872_MOESM4_ESM.xlsx]

## Sheet: LR1_10k_fold_TrainingResult
##Analysis Done Using ClassificaIO on 2018-10-31
##PARAMETERS:
##random_state = None
##shuffle = True
##penalty = l2
##multi_class = ovr
##solver = liblinear
##max_iter= 100
##tol = 0.0001
##intercept_scaling = 1.0
##verbose = 0
##n_jobs = 1
##C = 1.0
##fit_intercept = True
##dual = False
##warm_start = False
##class_weight = None
##Confusion Matrix, Model Accuracy & Error:
## Predicted Class
##True | 0.0 1.0
##Class -----------
##0 | 916 27
##1 | 38 975
##
##Classification Accuracy: 96.68 %
##Classification Error (MR): 3.32 %
##Total objects predicted: 1956
GSM2630961	0	0
GSM2612250	0	0
GSM2232039	0	0
GSM901371	0	0
GSM159090	0	0
GSM159116	0	0
GSM159170	0	0
GSM361331	1	1
GSM159035	0	0
GSM2449672	0	0
GSM650648	0	1
GSM262075	0	0
GSM726248	1	1
GSM465940	1	1
GSM361324	1	1
GSM262205	0	0
GSM726197	1	1
GSM262129	1	1
GSM158739	1	1
GSM1682767	1	1
GSM2252132	1	1
GSM2252124	1	1
GSM1704006	0	0
GSM158927	1	1
GSM158888	0	0
GSM158717	0	0
GSM262202	1	0
GSM493793	1	1
GSM287469	0	1
GSM465927	1	1
GSM158859	0	0
GSM361334	1	1
GSM2232046	0	0
GSM158728	1	1
GSM2631196	0	0
GSM158933	1	1
GSM1682795	0	0
GSM1682664	1	1
GSM158846	1	1
GSM158924	0	0
GSM158872	0	0
GSM387280	1	1
GSM2449630	1	1
GSM158921	1	1
GSM465934	0	0
GSM740088	0	0
GSM2631195	0	0
GSM1682710	1	1
GSM387240	0	0
GSM158925	1	1
GSM1704004	0	1
GSM2612233	1	1
GSM158988	0	0
GSM361343	1	1
GSM361609	0	0
GSM287466	1	0
GSM1682682	0	0
GSM158832	0	0
GSM2631075	1	1
GSM158869	1	1
GSM955703	1	1
GSM2631042	1	1
GSM262034	1	1
GSM159030	1	1
GSM158975	0	0
GSM262045	1	1
GSM361374	1	1
GSM262185	0	0
GSM1682632	1	1
GSM2232036	0	0
GSM158824	0	0
GSM428059	0	0
GSM465933	1	1
GSM1682663	0	0
GSM1682742	0	0
GSM262134	0	0
GSM726257	1	1
GSM901382	0	0
GSM159042	1	1
GSM262184	1	1
GSM1682737	0	0
GSM159081	1	1
GSM1682738	0	0
GSM2449637	1	1
GSM2232049	0	0
GSM159061	1	1
GSM387242	0	0
GSM361363	0	1
GSM158942	1	1
GSM2612251	1	1
GSM387207	0	0
GSM158802	0	0
GSM387153	1	1
GSM726219	1	1
GSM493830	0	0
GSM262111	0	0
GSM387303	1	1
GSM387272	1	1
GSM387085	1	1
GSM955696	1	1
GSM158969	0	0
GSM1682686	0	0
GSM966612	0	0
GSM493782	0	0
GSM726208	0	0
GSM387091	0	0
GSM2631079	0	0
GSM158727	0	0
GSM262219	0	0
GSM387251	0	0
GSM387181	0	0
GSM726212	0	0
GSM158970	0	0
GSM159121	1	1
GSM159026	0	0
GSM2612127	0	0
GSM493826	0	0
GSM2232030	0	0
GSM1682643	1	1
GSM2232032	1	1
GSM158750	0	0
GSM387061	1	1
GSM361357	0	0
GSM159123	1	1
GSM158795	1	1
GSM726186	1	1
GSM2631061	0	0
GSM262072	0	0
GSM901386	0	0
GSM2631037	1	1
GSM159099	1	1
GSM262132	1	1
GSM159069	1	1
GSM158838	0	0
GSM568150	0	0
GSM1138803	1	0
GSM387245	1	1
GSM158913	1	1
GSM465930	0	0
GSM361611	0	0
GSM493796	1	1
GSM726250	0	0
GSM262036	1	1
GSM1682669	0	0
GSM2252138	1	1
GSM2630769	1	1
GSM465931	0	0
GSM955693	1	1
GSM2612102	1	1
GSM158991	0	0
GSM159093	1	1
GSM158837	0	0
GSM2612279	1	1
GSM1138796	1	1
GSM159043	1	1
GSM361618	0	0
GSM262177	0	0
GSM159052	1	1
GSM158986	1	1
GSM262107	1	1
GSM158900	1	1
GSM158845	1	1
GSM262097	1	1
GSM726173	0	0
GSM399719	0	1
GSM2612111	1	1
GSM159158	0	0
GSM2631083	0	0
GSM493770	1	1
GSM1138801	0	1
GSM955714	0	0
GSM262030	0	0
GSM158782	1	1
GSM2449619	1	1
GSM387275	0	0
GSM2612192	1	1
GSM2449671	0	0
GSM158923	0	0
GSM624041	1	1
GSM1682628	0	0
GSM159076	0	0
GSM158903	0	0
GSM493802	1	1
GSM158713	1	1
GSM1682744	0	0
GSM726196	1	1
GSM158820	1	1
GSM159113	0	0
GSM2252123	1	1
GSM1682794	0	0
GSM287294	1	0
GSM650641	0	0
GSM650649	0	0
GSM158773	0	0
GSM262149	1	1
GSM2232029	0	0
GSM1682780	0	1
GSM401099	0	0
GSM158981	0	0
GSM387276	1	1
GSM2252126	1	1
GSM262182	1	1
GSM159143	1	1
GSM387131	1	1
GSM158895	1	1
GSM901376	0	0
GSM262166	0	0
GSM955691	1	1
GSM361341	0	0
GSM262180	0	0
GSM387163	1	1
GSM1138800	0	0
GSM568207	1	1
GSM262138	1	1
GSM1682728	0	0
GSM428056	1	1
GSM361381	1	1
GSM387115	1	1
GSM2631276	1	1
GSM387263	1	1
GSM726206	0	0
GSM262187	0	0
GSM158753	0	0
GSM158999	1	1
GSM158976	0	0
GSM1682648	0	0
GSM387136	1	1
GSM1682751	0	0
GSM726232	0	0
GSM624044	0	0
GSM726199	0	0
GSM2449608	1	1
GSM159029	0	0
GSM2630965	1	1
GSM493817	0	0
GSM159161	1	1
GSM1682651	0	0
GSM158732	0	0
GSM159022	1	1
GSM726246	0	0
GSM955701	1	1
GSM2612199	1	1
GSM262047	0	0
GSM262214	0	0
GSM158768	1	1
GSM158735	1	1
GSM1682645	0	0
GSM740086	1	1
GSM361369	0	0
GSM1682740	1	1
GSM401089	0	0
GSM2252145	1	1
GSM158850	0	0
GSM401154	1	1
GSM2631080	1	1
GSM1682677	0	0
GSM493784	1	1
GSM287462	0	0
GSM262076	1	1
GSM159050	0	0
GSM387208	0	0
GSM955699	0	1
GSM159054	1	1
GSM158910	0	0
GSM1682733	1	1
GSM262090	0	0
GSM1130487	0	0
GSM1682679	1	1
GSM2232072	1	1
GSM387105	0	0
GSM1704007	0	0
GSM262052	1	1
GSM159131	1	1
GSM262145	1	1
GSM2631084	1	1
GSM158746	1	1
GSM387082	0	0
GSM158979	1	1
GSM387298	0	0
GSM262196	1	1
GSM387211	1	1
GSM1682758	0	0
GSM1682618	0	1
GSM2252143	1	1
GSM1682688	1	1
GSM650653	0	1
GSM262110	0	0
GSM159018	0	0
GSM262216	0	0
GSM2631125	1	1
GSM387084	1	1
GSM158763	1	1
GSM159108	1	1
GSM2631028	1	1
GSM287428	0	0
GSM726220	0	0
GSM2631054	1	1
GSM2252150	1	1
GSM60591	0	1
GSM158952	1	1
GSM493816	1	1
GSM1682692	0	0
GSM387070	1	1
GSM159051	1	1
GSM262109	0	0
GSM262215	0	0
GSM2449611	1	1
GSM401104	0	0
GSM262195	1	1
GSM387123	1	1
GSM1682642	1	1
GSM901364	0	0
GSM2631029	1	1
GSM493811	0	0
GSM158914	0	0
GSM158752	1	1
GSM1138804	0	0
GSM387191	0	0
GSM2232071	0	0
GSM1130417	0	0
GSM387148	1	1
GSM387254	0	0
GSM1682726	1	1
GSM262041	0	0
GSM361356	0	0
GSM158794	0	0
GSM158712	0	0
GSM493775	1	1
GSM2631179	0	0
GSM2631289	1	1
GSM159120	1	1
GSM493788	1	1
GSM159008	0	0
GSM361332	0	0
GSM262114	1	1
GSM2631284	1	1
GSM158873	0	0
GSM361322	0	0
GSM2631198	0	0
GSM387283	1	1
GSM158936	0	0
GSM158997	0	0
GSM158747	0	0
GSM262200	0	0
GSM493827	0	0
GSM955721	0	0
GSM2252146	1	1
GSM387188	0	0
GSM159064	1	1
GSM387229	1	1
GSM262056	1	1
GSM361377	0	0
GSM726244	0	0
GSM287292	1	1
GSM387281	0	0
GSM2232058	0	1
GSM2232037	1	1
GSM361362	0	0
GSM493798	0	0
GSM1682704	0	0
GSM262115	0	0
GSM387100	1	1
GSM2631295	1	1
GSM1682625	0	0
GSM262122	1	1
GSM2612108	0	0
GSM361617	0	0
GSM387063	0	0
GSM262095	1	1
GSM726203	0	0
GSM262163	0	0
GSM387264	0	0
GSM158841	1	1
GSM568145	0	0
GSM2631011	0	0
GSM159072	1	1
GSM493769	1	1
GSM2449627	1	1
GSM955681	1	1
GSM287291	0	1
GSM262123	0	0
GSM966602	0	0
GSM159130	0	0
GSM159000	1	1
GSM2631273	0	0
GSM1704005	0	0
GSM287288	0	0
GSM158806	0	0
GSM2631044	1	1
GSM2631138	1	1
GSM493831	0	0
GSM159148	1	1
GSM262197	1	0
GSM158770	0	0
GSM2449616	1	1
GSM726174	0	0
GSM158911	0	0
GSM158783	1	1
GSM1682698	1	1
GSM955717	1	1
GSM262157	0	0
GSM387197	0	0
GSM387150	1	1
GSM159157	0	0
GSM159160	0	0
GSM387250	1	1
GSM2630974	0	0
GSM387234	0	0
GSM2252148	1	1
GSM428053	1	1
GSM1682765	1	1
GSM262159	0	0
GSM2612237	1	1
GSM158899	1	1
GSM262049	0	0
GSM158756	1	1
GSM287290	1	1
GSM1254278	0	1
GSM159127	0	0
GSM726222	0	0
GSM2631055	0	0
GSM387130	1	1
GSM1682715	1	1
GSM493814	0	0
GSM2631017	1	1
GSM361355	1	1
GSM387241	0	0
GSM387149	1	1
GSM2252129	1	1
GSM262193	0	0
GSM387159	1	1
GSM159103	1	1
GSM387097	0	0
GSM401119	1	1
GSM901394	0	0
GSM387233	1	1
GSM465935	1	1
GSM726202	1	1
GSM740081	1	1
GSM493771	0	0
GSM158996	1	1
GSM2612126	1	1
GSM159023	0	0
GSM1682624	0	0
GSM159066	1	1
GSM2449622	1	1
GSM955683	1	1
GSM158897	1	1
GSM262038	1	1
GSM159086	0	0
GSM955725	0	0
GSM2631112	1	1
GSM158983	1	1
GSM624045	0	0
GSM955706	1	1
GSM2630980	1	1
GSM1682709	1	1
GSM262063	1	1
GSM387284	0	0
GSM465947	0	0
GSM1682769	0	0
GSM387258	0	1
GSM159087	0	0
GSM2631142	1	1
GSM2630999	1	1
GSM399717	0	1
GSM2631111	1	1
GSM158948	1	1
GSM159118	0	0
GSM1682680	1	1
GSM262130	0	0
GSM650642	0	0
GSM387252	0	0
GSM387094	0	0
GSM401109	1	1
GSM2449610	1	1
GSM158945	0	0
GSM387110	1	1
GSM1254285	0	0
GSM2612116	1	1
GSM262170	0	0
GSM568173	0	0
GSM387286	1	1
GSM2232050	0	0
GSM1682719	0	0
GSM387210	1	1
GSM158776	1	1
GSM2631058	1	1
GSM158716	0	0
GSM493820	1	0
GSM2631279	1	1
GSM493797	0	0
GSM159082	1	1
GSM1704000	0	0
GSM1138802	1	1
GSM2232035	0	0
GSM262133	0	0
GSM2631274	1	1
GSM568179	1	1
GSM2631110	1	1
GSM493773	0	0
GSM2232069	0	1
GSM158812	1	1
GSM159153	0	0
GSM387086	1	1
GSM726221	1	1
GSM2612248	1	1
GSM361348	1	1
GSM387076	1	1
GSM158868	1	1
GSM387198	1	1
GSM262068	0	0
GSM401134	1	1
GSM2631283	1	1
GSM158949	1	1
GSM159100	1	1
GSM955713	0	0
GSM1682772	0	0
GSM2631118	0	0
GSM1254281	1	0
GSM158977	1	1
GSM387268	1	1
GSM158823	1	1
GSM955704	1	1
GSM158932	1	1
GSM387156	0	0
GSM493813	0	0
GSM387305	1	1
GSM2252127	1	1
GSM158860	0	0
GSM1682793	0	0
GSM2612278	1	1
GSM262079	0	0
GSM387302	0	0
GSM1254276	1	1
GSM262209	1	1
GSM901378	0	0
GSM1130444	0	0
GSM726211	1	1
GSM901366	0	0
GSM159075	1	1
GSM1682731	1	1
GSM1682667	0	0
GSM262032	1	1
GSM1254287	0	0
GSM387171	0	0
GSM2612218	0	0
GSM901359	1	1
GSM158871	1	1
GSM2232038	0	0
GSM262099	0	0
GSM158934	0	0
GSM726214	1	1
GSM2252131	1	1
GSM726201	0	0
GSM2631102	1	1
GSM159106	1	1
GSM955707	1	1
GSM158785	1	1
GSM262143	1	1
GSM159013	1	1
GSM401124	1	1
GSM159010	1	1
GSM726231	1	1
GSM158828	1	1
GSM158784	1	1
GSM1682716	0	1
GSM387117	0	0
GSM465941	1	1
GSM361353	0	0
GSM287464	0	0
GSM262080	0	0
GSM159071	1	1
GSM1682750	1	1
GSM2631023	1	1
GSM262167	0	0
GSM361610	0	0
GSM262210	0	0
GSM158711	0	0
GSM158886	0	0
GSM2631040	1	1
GSM2631033	1	1
GSM387135	0	0
GSM158723	1	1
GSM287289	1	0
GSM493774	1	1
GSM2631043	0	0
GSM2631287	1	1
GSM158908	0	0
GSM1130408	0	0
GSM2631001	0	0
GSM2631101	1	1
GSM387296	0	0
GSM726249	0	0
GSM387236	0	0
GSM2232065	0	0
GSM387165	0	0
GSM568242	0	0
GSM387206	1	1
GSM726180	1	1
GSM428052	1	1
GSM2252136	1	1
GSM1682657	0	0
GSM726177	1	1
GSM262128	1	1
GSM726216	1	1
GSM262069	0	0
GSM262113	0	0
GSM158853	1	1
GSM158894	1	1
GSM262121	0	0
GSM387143	0	0
GSM2612112	1	1
GSM158984	0	0
GSM2449632	1	1
GSM901387	1	0
GSM2252125	1	1
GSM158786	0	0
GSM387199	0	0
GSM262181	0	0
GSM159133	0	0
GSM966608	0	0
GSM159104	1	1
GSM387290	0	0
GSM650645	0	0
GSM2612109	0	0
GSM387166	1	1
GSM955708	1	1
GSM158855	0	0
GSM159057	1	1
GSM262203	0	0
GSM158816	0	0
GSM158769	1	1
GSM2631073	0	0
GSM2612117	1	1
GSM387239	0	0
GSM726226	0	0
GSM159025	1	1
GSM1682787	1	1
GSM158878	1	1
GSM1682699	1	1
GSM262096	1	1
GSM262050	0	0
GSM1682790	1	1
GSM262131	0	0
GSM158755	1	1
GSM262051	1	1
GSM387277	1	1
GSM2612238	0	0
GSM158865	1	1
GSM387187	0	1
GSM387253	0	0
GSM361372	0	0
GSM726213	1	1
GSM2449668	0	0
GSM387089	1	1
GSM158778	0	0
GSM568160	0	0
GSM2631032	1	1
GSM726198	0	0
GSM262169	0	0
GSM159117	0	0
GSM158926	1	1
GSM158745	0	0
GSM650643	0	0
GSM361335	1	1
GSM158799	0	0
GSM2232034	0	0
GSM1254270	1	0
GSM361375	1	1
GSM287463	1	0
GSM262153	0	0
GSM159077	1	1
GSM159145	0	0
GSM361346	1	1
GSM726227	0	0
GSM2631038	1	1
GSM2631136	1	1
GSM387133	0	0
GSM159088	1	1
GSM361326	0	0
GSM901393	0	0
GSM159028	1	1
GSM387214	0	0
GSM158714	1	1
GSM361368	0	0
GSM387146	0	0
GSM1254268	1	1
GSM287461	1	1
GSM2612203	0	0
GSM361345	1	1
GSM1254267	1	1
GSM262218	0	0
GSM2449624	1	1
GSM158861	0	0
GSM2449625	1	1
GSM493815	0	0
GSM159098	0	0
GSM158935	0	0
GSM966609	1	1
GSM1682655	0	0
GSM726172	0	0
GSM568192	1	1
GSM1682766	1	1
GSM262031	0	0
GSM387062	0	0
GSM387307	0	0
GSM1682786	0	0
GSM158937	1	1
GSM1682743	0	0
GSM428054	1	1
GSM159068	0	0
GSM262174	0	0
GSM387299	0	0
GSM158951	1	1
GSM158881	0	0
GSM428065	0	0
GSM493819	0	0
GSM493790	0	0
GSM158876	0	0
GSM159002	0	0
GSM1682659	1	1
GSM2449609	1	1
GSM955719	1	1
GSM159102	1	1
GSM387190	1	1
GSM1682696	0	1
GSM158882	1	1
GSM465942	1	1
GSM158792	0	0
GSM158805	0	0
GSM1682638	0	0
GSM387126	0	0
GSM158916	1	1
GSM262211	0	0
GSM493822	1	1
GSM262040	1	1
GSM159159	0	0
GSM387119	0	0
GSM387278	0	0
GSM158870	1	1
GSM387203	1	1
GSM2449631	1	1
GSM399765	0	0
GSM158829	0	0
GSM401084	0	0
GSM159089	1	1
GSM367974	0	0
GSM262198	1	1
GSM901374	0	0
GSM159140	1	1
GSM465932	1	1
GSM262221	0	0
GSM287471	0	0
GSM726225	1	1
GSM966605	0	0
GSM158790	0	0
GSM262039	0	0
GSM158958	0	0
GSM262070	0	0
GSM2631133	1	1
GSM955684	1	1
GSM1682631	0	0
GSM262118	0	0
GSM158787	1	1
GSM2232033	0	0
GSM2252122	1	1
GSM262116	1	1
GSM726191	0	0
GSM1682759	1	1
GSM387152	0	0
GSM399761	1	1
GSM387113	1	1
GSM159047	1	1
GSM387180	0	0
GSM159027	1	1
GSM901389	0	0
GSM361342	0	0
GSM259087	0	0
GSM262037	1	1
GSM1130425	0	0
GSM262060	0	0
GSM262213	1	1
GSM650647	0	0
GSM262212	0	0
GSM361350	0	0
GSM1682700	0	0
GSM1130421	0	0
GSM493828	1	1
GSM726260	1	1
GSM2612096	0	0
GSM1138797	0	0
GSM158965	1	1
GSM387288	1	1
GSM1682637	0	0
GSM955694	0	0
GSM387260	1	1
GSM2630993	0	0
GSM159146	0	0
GSM158879	0	0
GSM493783	0	0
GSM568166	0	0
GSM387237	0	0
GSM158922	1	1
GSM726179	1	1
GSM158966	1	1
GSM158877	0	0
GSM158736	1	1
GSM387118	1	1
GSM387243	0	0
GSM262142	1	1
GSM1682622	0	0
GSM1682796	1	1
GSM726217	0	0
GSM159020	0	0
GSM1704009	0	0
GSM2631140	1	1
GSM650644	0	0
GSM1682615	1	0
GSM568162	1	1
GSM262194	0	0
GSM361380	0	0
GSM2631280	1	1
GSM158818	1	1
GSM493786	1	1
GSM955712	1	1
GSM2631194	0	0
GSM1682644	1	1
GSM428060	0	0
GSM262152	0	0
GSM493812	0	0
GSM624034	1	1
GSM387173	1	1
GSM1130426	0	0
GSM158874	0	0
GSM158726	1	1
GSM262172	0	0
GSM262150	1	1
GSM387255	1	1
GSM2612227	1	1
GSM262164	1	1
GSM159059	1	1
GSM2612272	1	1
GSM361340	1	1
GSM726224	1	1
GSM1254282	0	1
GSM2631130	1	1
GSM387310	0	0
GSM361347	1	1
GSM493810	1	1
GSM262078	1	1
GSM1682734	0	0
GSM387120	0	0
GSM158946	1	1
GSM159091	1	1
GSM158994	0	0
GSM159079	1	1
GSM159152	0	0
GSM387259	1	1
GSM387090	0	0
GSM387182	0	0
GSM159094	1	1
GSM1682747	1	1
GSM2631005	1	1
GSM401074	0	0
GSM262120	0	0
GSM1130423	0	0
GSM493778	0	0
GSM465945	1	1
GSM159147	1	1
GSM158749	1	1
GSM158961	1	1
GSM158993	1	1
GSM2631116	1	1
GSM966601	1	1
GSM726230	0	0
GSM361379	0	0
GSM158814	0	0
GSM726182	1	1
GSM955718	1	1
GSM387195	0	0
GSM158830	0	0
GSM2232042	1	1
GSM158844	0	0
GSM1682635	1	1
GSM387224	0	0
GSM361373	1	1
GSM387079	0	0
GSM1130483	0	0
GSM387127	0	0
GSM2232063	0	0
GSM740083	0	0
GSM726188	0	0
GSM259088	1	1
GSM158851	1	1
GSM158917	0	0
GSM465944	1	1
GSM159041	0	0
GSM465925	1	1
GSM361339	0	0
GSM387151	0	0
GSM387222	1	1
GSM955720	0	0
GSM158944	0	0
GSM158962	1	1
GSM387147	1	1
GSM159005	1	1
GSM2232041	1	1
GSM158826	0	0
GSM158909	0	0
GSM2631049	1	1
GSM158748	1	1
GSM726183	1	1
GSM158808	0	0
GSM1682695	1	1
GSM1130441	0	0
GSM2631065	1	1
GSM2449628	1	1
GSM1138799	1	1
GSM1254277	0	0
GSM361384	0	0
GSM2612110	0	0
GSM726194	0	0
GSM726251	0	0
GSM159083	0	0
GSM650639	0	0
GSM158775	0	0
GSM387158	0	0
GSM387066	0	0
GSM955695	1	1
GSM262053	1	1
GSM2449669	0	0
GSM158930	1	1
GSM158995	0	0
GSM2631076	0	0
GSM1682720	0	0
GSM361351	1	1
GSM387137	0	0
GSM2232064	0	1
GSM428058	1	1
GSM262176	1	1
GSM387088	0	0
GSM387270	1	1
GSM1682721	0	0
GSM158956	0	0
GSM955692	0	0
GSM1682687	0	0
GSM287293	0	0
GSM1682690	0	0
GSM262124	1	1
GSM387257	1	0
GSM901360	1	1
GSM387157	0	0
GSM262098	0	0
GSM387134	1	1
GSM2612275	1	1
GSM387304	0	0
GSM387246	1	1
GSM387128	1	1
GSM2612100	0	0
GSM901380	1	1
GSM1254269	1	0
GSM2449623	1	1
GSM158761	1	1
GSM158920	1	1
GSM159014	0	0
GSM901362	0	0
GSM387125	0	0
GSM2612287	1	1
GSM1254265	0	1
GSM465949	1	1
GSM2631072	1	1
GSM262190	0	0
GSM2449670	0	0
GSM262144	1	1
GSM2630958	1	1
GSM901384	0	0
GSM2631122	0	0
GSM159040	1	1
GSM361606	1	1
GSM159115	1	1
GSM158801	1	1
GSM387186	0	0
GSM159165	0	0
GSM158971	1	1
GSM2631059	1	1
GSM901365	1	1
GSM726255	1	1
GSM158834	1	1
GSM158998	0	0
GSM387256	1	1
GSM955716	1	1
GSM159095	0	0
GSM158781	0	0
GSM568164	0	0
GSM262140	1	1
GSM262173	0	0
GSM624037	0	0
GSM2631016	1	1
GSM158947	0	0
GSM262055	0	0
GSM387192	0	0
GSM740089	1	1
GSM740084	0	0
GSM159036	1	1
GSM159163	1	1
GSM955682	1	1
GSM262208	0	0
GSM2631103	1	1
GSM650640	0	0
GSM726242	0	0
GSM387228	1	1
GSM1682630	0	0
GSM158767	1	1
GSM262062	1	1
GSM901381	1	1
GSM1682656	1	1
GSM1682775	1	1
GSM159046	0	0
GSM1130436	0	0
GSM1682788	1	1
GSM726247	0	0
GSM2252149	1	1
GSM262199	0	0
GSM2232045	1	1
GSM387178	0	0
GSM568185	1	1
GSM361354	0	0
GSM2631180	1	1
GSM726185	0	0
GSM955688	1	1
GSM2612105	1	1
GSM158990	1	1
GSM387129	1	1
GSM262136	1	1
GSM1682735	1	0
GSM465929	1	1
GSM1682712	1	1
GSM159129	0	0
GSM2612114	1	1
GSM493804	1	1
GSM158960	1	1
GSM568254	1	1
GSM262048	1	0
GSM159012	0	0
GSM387064	1	1
GSM387096	0	0
GSM361344	0	0
GSM158822	1	1
GSM159004	0	0
GSM387114	1	1
GSM159149	0	0
GSM2631281	0	0
GSM262186	0	0
GSM262188	1	1
GSM1682666	0	0
GSM361358	1	1
GSM726239	1	1
GSM1682652	0	0
GSM1682621	0	0
GSM2631126	1	1
GSM1682661	0	0
GSM262178	0	0
GSM387279	0	0
GSM1682724	0	0
GSM1138793	0	0
GSM1682755	1	1
GSM1682694	0	0
GSM158904	1	1
GSM2631131	1	1
GSM387185	0	0
GSM262165	1	1
GSM159151	1	1
GSM158757	0	0
GSM955700	1	1
GSM493809	1	1
GSM387075	1	1
GSM2631121	0	0
GSM387095	1	1
GSM568204	1	1
GSM1682681	0	0
GSM2612099	1	1
GSM2449634	1	1
GSM158715	0	0
GSM726238	0	0
GSM624039	1	1
GSM1682689	0	0
GSM387170	0	0
GSM262117	1	1
GSM2232053	1	1
GSM1682736	1	1
GSM901363	1	1
GSM361608	0	0
GSM158797	0	0
GSM387116	0	0
GSM387227	1	1
GSM158858	1	1
GSM387101	1	1
GSM387189	0	0
GSM262067	0	0
GSM158892	1	1
GSM2232028	0	0
GSM2631135	0	0
GSM1682757	1	1
GSM493772	1	1
GSM568143	0	0
GSM428055	1	1
GSM2232067	0	0
GSM2631191	1	1
GSM568171	0	0
GSM387140	0	0
GSM1682701	0	0
GSM740085	0	0
GSM387142	1	1
GSM2631012	0	0
GSM262059	0	0
GSM387238	0	0
GSM159034	1	1
GSM158772	0	0
GSM1682785	1	1
GSM159016	0	0
GSM159033	0	0
GSM387201	1	1
GSM158737	0	0
GSM1682732	0	0
GSM901368	0	0
GSM158972	0	0
GSM2612241	1	1
GSM262162	0	0
GSM158738	1	1
GSM2612284	1	1
GSM159135	0	0
GSM158929	1	1
GSM2449620	1	1
GSM2612121	1	1
GSM2449614	1	1
GSM158815	0	0
GSM159162	1	1
GSM158771	0	0
GSM2612252	1	1
GSM2631185	1	1
GSM955686	1	1
GSM1682650	1	1
GSM159101	1	1
GSM2631056	1	1
GSM387164	1	1
GSM158883	1	1
GSM387289	1	1
GSM159110	1	1
GSM2232066	1	0
GSM1682754	1	1
GSM158743	1	1
GSM2612245	1	1
GSM740082	1	1
GSM387309	1	1
GSM1130432	0	0
GSM1682708	1	1
GSM1682668	1	1
GSM2631143	1	1
GSM387223	1	1
GSM1682641	0	0
GSM158901	1	1
GSM493808	1	1
GSM262168	0	0
GSM387232	1	1
GSM158862	0	0
GSM158941	0	0
GSM1682777	1	1
GSM568213	0	0
GSM361615	0	0
GSM493777	1	1
GSM1682617	1	1
GSM568233	0	0
GSM262207	0	0
GSM2232059	1	1
GSM158863	1	1
GSM361328	1	1
GSM158857	0	0
GSM955680	0	0
GSM740087	0	0
GSM2232061	1	1
GSM2232051	0	0
GSM387194	1	1
GSM2631045	1	1
GSM262179	0	0
GSM624038	1	1
GSM1682714	0	0
GSM361383	0	0
GSM387292	1	1
GSM158751	0	0
GSM568258	0	0
GSM159021	1	1
GSM262135	0	0
GSM1682773	1	0
GSM158754	1	1
GSM387271	1	1
GSM262171	1	1
GSM159007	0	0
GSM262100	0	0
GSM262183	0	0
GSM387111	1	1
GSM2232047	1	1
GSM158884	0	0
GSM2612124	1	1
GSM726204	1	1
GSM624043	1	1
GSM568198	1	1
GSM955709	1	1
GSM387103	1	1
GSM1254274	1	1
GSM1130415	0	0
GSM2612119	1	1
GSM361614	0	0
GSM493800	0	0
GSM568152	0	0
GSM726209	1	1
GSM2630853	0	0
GSM159126	1	1
GSM158939	0	0
GSM2612206	1	1
GSM262125	1	1
GSM1682703	0	0
GSM387060	1	1
GSM158777	0	0
GSM262104	1	1
GSM262220	0	0
GSM2631109	1	1
GSM726241	1	1
GSM159109	1	1
GSM159009	0	0
GSM361349	0	0
GSM387087	0	0
GSM493801	1	1
GSM158836	1	1
GSM1682783	0	0
GSM726236	1	1
GSM262092	1	1
GSM158847	0	0
GSM158833	1	1
GSM2631132	1	1
GSM158724	1	1
GSM2612107	0	0
GSM901383	1	1
GSM158798	0	0
GSM2631082	1	1
GSM726259	1	1
GSM158729	1	1
GSM387306	1	1
GSM158875	1	1
GSM387168	1	1
GSM159141	0	0
GSM1682673	1	1
GSM726193	1	1
GSM401064	0	0
GSM1682764	0	0
GSM259101	0	0
GSM1130428	0	0
GSM159056	0	0
GSM493821	0	0
GSM1130439	0	0
GSM2631181	0	0
GSM1704008	0	0
GSM2631275	0	0
GSM2630984	1	1
GSM2612098	1	1
GSM1682782	0	0
GSM2612106	0	0
GSM2630971	1	1
GSM1682685	1	1
GSM287470	0	1
GSM2631046	1	1
GSM387220	0	0
GSM158835	1	1
GSM428064	0	0
GSM158849	1	1
GSM740091	1	1
GSM262105	0	0
GSM901392	1	1
GSM568168	0	0
GSM2252121	1	1
GSM2612115	1	1
GSM2232054	0	0
GSM387067	1	1
GSM387141	0	0
GSM2631057	1	1
GSM387204	0	0
GSM361330	0	0
GSM493829	1	0
GSM2252147	1	1
GSM387184	0	0
GSM259091	1	1
GSM361364	1	1
GSM159078	1	1
GSM2631137	1	1
GSM158943	1	1
GSM60588	0	0
GSM262112	0	0
GSM1682717	1	1
GSM726237	1	1
GSM2631039	1	1
GSM158740	1	1
GSM955705	0	0
GSM1682674	0	0
GSM2631070	1	1
GSM159001	1	1
GSM262101	1	1
GSM2449621	1	1
GSM568139	1	1
GSM1682670	0	0
GSM158989	1	1
GSM158964	1	1
GSM1682791	0	0
GSM387249	0	0
GSM1704001	0	0
GSM1226121	1	1
GSM158959	1	1
GSM1682653	1	1
GSM1682678	1	1
GSM493795	1	1
GSM2612286	1	1
GSM2631085	1	1
GSM2612259	1	1
GSM2631074	0	0
GSM1682741	1	1
GSM493780	0	0
GSM1130442	0	0
GSM493799	1	1
GSM399762	0	0
GSM387107	1	1
GSM262057	0	0
GSM262106	0	0
GSM2232044	0	0
GSM1682665	0	0
GSM158978	1	1
GSM262091	0	0
GSM262148	1	0
GSM159150	0	0
GSM1682633	1	1
GSM1682752	0	0
GSM493807	0	0
GSM2612216	0	0
GSM262066	0	0
GSM1682711	0	0
GSM568260	1	1
GSM493776	0	0
GSM387231	0	0
GSM158954	1	1
GSM262154	0	0
GSM387247	0	0
GSM2252141	1	1
GSM158759	0	0
GSM955698	0	0
GSM493789	1	1
GSM726261	1	1
GSM1682792	0	0
GSM262035	0	0
GSM262158	1	1
GSM650651	0	0
GSM159055	0	0
GSM387065	1	1
GSM387196	1	1
GSM387144	1	1
GSM158734	0	0
GSM2631272	0	0
GSM387175	1	1
GSM159097	1	0
GSM158774	1	1
GSM2449613	1	1
GSM158950	1	1
GSM726223	1	0
GSM361365	0	0
GSM159063	0	0
GSM159015	0	0
GSM387162	0	0
GSM2252128	1	1
GSM1703999	0	0
GSM262139	1	1
GSM1682620	0	0
GSM1254273	0	0
GSM361612	1	1
GSM428063	0	0
GSM158992	0	0
GSM726195	0	0
GSM387071	0	0
GSM158889	1	1
GSM1682646	0	0
GSM1682723	1	1
GSM2612280	1	1
GSM158915	0	0
GSM2252135	1	1
GSM159006	0	0
GSM726229	1	1
GSM159037	0	0
GSM158968	0	0
GSM650652	0	0
GSM159045	0	0
GSM401149	1	1
GSM465946	1	1
GSM2449636	1	1
GSM387124	1	1
GSM159107	0	0
GSM726235	1	1
GSM465938	1	1
GSM262127	1	1
GSM387285	1	1
GSM1682749	1	1
GSM2612097	1	1
GSM901367	1	1
GSM2449617	1	1
GSM158827	0	0
GSM955724	1	1
GSM726228	0	0
GSM159136	1	1
GSM2631027	0	0
GSM159049	0	0
GSM901358	0	0
GSM1138795	1	1
GSM966604	1	1
GSM2631047	1	1
GSM262161	0	0
GSM1682771	1	1
GSM387073	1	1
GSM387132	0	0
GSM387200	1	1
GSM361352	0	0
GSM2631026	1	1
GSM387172	0	0
GSM726187	0	0
GSM1138794	1	1
GSM387287	1	1
GSM401069	0	0
GSM158902	1	1
GSM901373	1	1
GSM387167	1	1
GSM158848	0	0
GSM361616	1	1
GSM966606	0	0
GSM158766	0	0
GSM901361	1	1
GSM1682762	1	1
GSM158788	0	0
GSM262155	0	0
GSM465937	1	1
GSM159166	0	0
GSM465928	0	0
GSM2631100	0	0
GSM361361	1	1
GSM465943	1	1
GSM1682707	1	0
GSM387122	1	1
GSM387177	1	1
GSM159073	0	0
GSM361605	0	0
GSM158866	1	1
GSM1682640	1	1
GSM726184	1	1
GSM159171	0	0
GSM158758	1	1
GSM401129	1	1
GSM262046	1	1
GSM399763	1	0
GSM387104	0	0
GSM158890	1	1
GSM158764	1	1
GSM361359	1	1
GSM726181	1	1
GSM361338	0	0
GSM158953	0	0
GSM387291	0	0
GSM493781	0	0
GSM387218	1	1
GSM158842	0	0
GSM901390	0	0
GSM2631024	1	1
GSM361333	0	0
GSM726262	0	0
GSM158867	1	1
GSM726243	0	0
GSM387069	1	1
GSM159124	0	0
GSM262064	1	1
GSM401079	0	0
GSM159003	0	0
GSM1682730	1	1
GSM726215	1	1
GSM262147	1	1
GSM262058	1	1
GSM493803	1	1
GSM387112	1	1
GSM650638	0	0
GSM1682639	0	0
GSM287439	0	0
GSM568241	1	1
GSM387202	1	1
GSM159092	0	0
GSM287295	0	0
GSM262065	0	0
GSM955722	1	1
GSM387209	0	0
GSM158789	1	1
GSM2612101	1	1
GSM158813	1	1
GSM361360	1	1
GSM287417	1	1
GSM493823	1	0
GSM387108	1	1
GSM1682675	0	0
GSM361385	1	1
GSM158912	0	0
GSM399718	1	0
GSM262073	0	0
GSM1130476	0	0
GSM158811	1	1
GSM955689	1	1
GSM955723	1	1
GSM262146	1	1
GSM158907	0	0
GSM158825	0	0
GSM1682725	0	0
GSM387106	1	1
GSM1682691	1	1
GSM159111	0	0
GSM361329	1	1
GSM387293	1	1
GSM2232057	1	1
GSM493825	0	0
GSM901372	1	1
GSM158730	1	1
GSM2232060	0	0
GSM387176	1	1
GSM726175	0	0
GSM1682671	0	0
GSM159032	0	0
GSM1682676	1	1
GSM1682718	0	0
GSM2252140	1	1
GSM159112	1	1
GSM624036	0	0
GSM401144	1	1
GSM158893	1	1
GSM726233	0	0
GSM726190	1	1
GSM493794	0	0
GSM287450	0	0
GSM1254283	0	0
GSM2612236	0	0
GSM361321	0	0
GSM262126	1	1
GSM387154	1	1
GSM158980	1	1
GSM361337	1	1
GSM401158	1	1
GSM1682636	1	1
GSM2232055	1	1
GSM465939	1	1
GSM1254272	0	0
GSM387078	1	1
GSM726205	1	1
GSM387081	0	0
GSM158957	1	1
GSM568223	0	0
GSM2232052	1	1
GSM159019	1	1
GSM428062	0	0
GSM1682748	1	1
GSM2612103	1	1
GSM1682702	0	0
GSM2252144	1	1
GSM158896	1	1
GSM387267	1	1
GSM493787	0	0
GSM568217	0	0
GSM387262	1	1
GSM361382	0	0
GSM387274	0	0
GSM726207	1	1
GSM465926	1	1
GSM624040	1	0
GSM387301	1	1
GSM726234	0	0
GSM493791	1	1
GSM1130434	0	0
GSM1682781	1	1
GSM262192	1	1
GSM262206	1	1
GSM287468	0	0
GSM2232056	0	0
GSM568148	0	0
GSM901388	1	1
GSM387169	1	1
GSM901385	0	0
GSM2612122	1	1
GSM2612197	1	1
GSM387174	0	0
GSM387077	0	0
GSM158725	1	1
GSM262119	1	1
GSM1682774	1	1
GSM159017	1	1
GSM159048	0	0
GSM1682768	0	0
GSM158718	0	0
GSM158721	0	0
GSM2631031	1	1
GSM2630990	1	1
GSM159155	0	0
GSM387219	1	1
GSM1682614	0	0
GSM158821	1	1
GSM159144	0	0
GSM1682745	1	1
GSM158800	0	0
GSM158852	0	0
GSM158744	0	0
GSM2449635	1	1
GSM159125	0	0
GSM387161	0	0
GSM262175	0	0
GSM901375	0	0
GSM2232048	0	0
GSM361325	1	1
GSM1682705	0	0
GSM262141	0	0
GSM159105	1	1
GSM262222	1	1
GSM387266	0	0
GSM2631091	1	1
GSM158817	1	1
GSM1254279	0	1
GSM1254288	0	0
GSM387193	0	0
GSM1682660	0	0
GSM159154	0	0
GSM1682779	1	1
GSM262103	1	1
GSM387248	1	1
GSM158906	0	0
GSM262217	0	0
GSM401059	0	0
GSM1682623	0	0
GSM262102	0	0
GSM726258	1	1
GSM387244	1	1
GSM1682739	1	1
GSM158796	1	1
GSM387074	1	1
GSM726252	0	0
GSM1682760	1	0
GSM262151	1	1
GSM262074	0	0
GSM901369	0	0
GSM158974	0	0
GSM2232062	0	1
GSM158891	1	1
GSM726176	0	0
GSM966610	1	0
GSM740090	0	0
GSM1254280	0	0
GSM493792	1	1
GSM1682619	1	1
GSM955711	1	1
GSM401139	1	1
GSM159031	1	1
GSM650646	0	0
GSM159096	0	0
GSM262201	0	0
GSM428057	1	1
GSM259096	1	1
GSM158982	0	0
GSM465936	1	1
GSM387295	1	1
GSM624035	0	0
GSM493824	1	0
GSM1130438	0	0
GSM387092	1	1
GSM361620	1	1
GSM1254266	0	0
GSM1704002	0	0
GSM1130445	0	0
GSM158809	1	1
GSM387217	0	0
GSM726218	1	1
GSM955710	0	0
GSM1682662	1	1
GSM2232070	1	1
GSM287465	1	0
GSM387297	1	1
GSM158741	0	0
GSM159169	0	0
GSM650654	0	0
GSM2612113	1	1
GSM2449618	1	1
GSM159139	0	0
GSM158864	0	0
GSM159080	1	1
GSM2252130	1	1
GSM159137	0	0
GSM726178	0	0
GSM158720	1	1
GSM2631123	1	1
GSM650637	0	0
GSM955715	1	1
GSM158731	1	1
GSM1704003	0	0
GSM493785	1	0
GSM955685	1	1
GSM2631064	1	1
GSM1682629	1	1
GSM159058	1	1
GSM740080	1	1
GSM361378	1	1
GSM158940	0	0
GSM158780	1	1
GSM1682784	1	1
GSM387080	1	1
GSM2631015	1	1
GSM1254271	0	0
GSM1682706	0	0
GSM2631277	1	1
GSM159039	0	0
GSM159074	0	0
GSM159122	0	0
GSM262054	0	0
GSM387212	0	0
GSM158918	1	1
GSM159167	1	1
GSM2252142	1	1
GSM387179	0	0
GSM361327	0	0
GSM158793	0	0
GSM387300	0	0
GSM966607	1	1
GSM1130409	0	0
GSM493806	0	0
GSM262108	0	0
GSM387138	1	1
GSM1682627	0	0
GSM259089	1	1
GSM465948	1	1
GSM159084	0	0
GSM2252134	1	1
GSM259100	1	0
GSM2631077	1	1
GSM966603	0	0
GSM361619	0	0
GSM1682763	1	1
GSM2449612	1	1
GSM2612234	1	1
GSM387068	1	1
GSM262093	0	0
GSM262137	0	0
GSM159138	0	0
GSM1254275	1	1
GSM159132	1	1
GSM387261	1	1
GSM158722	1	1
GSM2612217	0	0
GSM568157	0	0
GSM387269	0	0
GSM262042	0	0
GSM262033	0	0
GSM2631025	1	1
GSM2232043	0	0
GSM2252137	1	1
GSM387213	0	0
GSM2612104	1	1
GSM493779	1	1
GSM2631010	1	1
GSM387308	1	1
GSM1682626	0	0
GSM158919	1	1
GSM1254284	1	0
GSM361367	1	1
GSM262071	1	1
GSM2612120	1	1
GSM624042	0	0
GSM387099	1	1
GSM387221	1	1
GSM1682756	1	1
GSM387294	1	1
GSM401163	1	1
GSM387225	0	0
GSM158719	0	0
GSM158987	1	1
GSM2252133	1	1
GSM726200	1	1
GSM726253	1	1
GSM2631022	0	0
GSM955687	1	1
GSM966600	1	1
GSM1682778	0	0
GSM2232040	0	0
GSM262044	0	0
GSM361613	0	0
GSM1682789	0	0
GSM158885	0	0
GSM2252139	1	1
GSM568141	1	1
GSM262061	1	1
GSM966611	1	1
GSM1704010	0	0
GSM2612125	1	1
GSM158985	1	1
GSM726189	1	1
GSM1682658	1	1
GSM158955	0	0
GSM158973	1	1
GSM387145	1	1
GSM2631041	1	1
GSM262160	1	1
GSM262094	0	0
GSM1682713	0	0
GSM158760	0	0
GSM158804	0	0
GSM387098	1	1
GSM262043	0	0
GSM159011	0	0
GSM493818	1	1
GSM2449626	1	1
GSM2631020	1	1
GSM159085	0	0
GSM159044	0	0
GSM2449629	1	1
GSM1682616	1	1
GSM901379	0	0
GSM287406	1	0
GSM158887	1	1
GSM1682693	0	0
GSM387160	0	0
GSM387155	1	1
GSM387265	1	1
GSM361336	0	0
GSM159053	0	0
GSM2631105	0	0
GSM287395	1	0
GSM158928	0	0
GSM159062	1	1
GSM361607	1	1
GSM1682684	1	1
GSM726254	1	1
GSM387273	1	1
GSM1682697	1	1
GSM2232031	1	1
GSM387121	0	0
GSM159065	1	1
GSM399766	1	1
GSM159128	1	1
GSM158831	0	0
GSM158905	1	1
GSM361371	0	0
GSM158765	1	1
GSM361376	1	1
GSM387215	0	0
GSM158963	0	0
GSM158843	1	1
GSM1130430	0	0
GSM1682683	1	1
GSM387183	1	1
GSM159142	0	0
GSM2449615	1	1
GSM159038	0	0
GSM387109	0	0
GSM262191	1	1
GSM159119	1	1
GSM158803	0	0
GSM158967	1	1
GSM158742	1	1
GSM1682746	0	0
GSM287384	0	0
GSM387139	1	1
GSM2232068	1	0
GSM387230	0	0
GSM262156	1	1
GSM387205	1	1
GSM159067	0	0
GSM159060	0	0
GSM1130404	0	0
GSM493805	0	0
GSM387072	0	0
GSM262204	0	0
GSM158779	0	0
GSM387102	0	0
GSM726210	0	0
GSM1682647	0	0
GSM158807	0	0
GSM387093	0	0
GSM2631197	0	0
GSM568220	0	0
GSM1682729	0	0
GSM158762	1	1
GSM361366	1	1
GSM2612230	1	1
GSM259090	1	0
GSM2612268	1	1
GSM158854	1	1
GSM2612239	0	0
GSM159164	0	0
GSM2612118	1	1
GSM361370	0	0
GSM158733	0	0
GSM2612123	1	1
GSM1682761	0	0
GSM568182	1	1
GSM158898	1	1
GSM1130443	0	0
GSM159024	1	1
GSM1682776	0	0
GSM387083	1	1
GSM158791	0	0
GSM1682649	0	0
GSM2449633	1	1
GSM387216	0	0
GSM1682727	1	1
GSM568195	0	0
GSM1682770	0	0
GSM159134	0	0
GSM1682654	0	0
GSM428061	0	0
GSM1254286	0	0
GSM1682672	1	1
GSM159168	0	0
GSM726240	1	1
GSM901370	1	1
GSM158819	0	0
GSM159070	0	0
GSM568155	0	0
GSM2631278	0	0
GSM726245	1	1
GSM387235	1	1
GSM401094	0	0
GSM1138798	1	1
GSM159156	0	0
GSM158839	1	1
GSM387282	1	1
GSM2631081	1	1
GSM158810	0	0
GSM287467	1	1
GSM158840	0	0
GSM726256	1	1
GSM726192	1	1
GSM158931	0	0
GSM1682722	1	1
GSM361323	1	1
GSM1682753	0	0
GSM158880	1	1
GSM955697	1	1
GSM158856	0	0
GSM387226	1	1
GSM158938	1	1
GSM401114	1	1
GSM262077	0	0
GSM955690	1	1
GSM262189	0	0
GSM2631068	1	1
GSM1682634	0	1
GSM955702	1	1

## Sheet: LR1_10k_fold_TestingResult
##Analysis Done Using ClassificaIO on 2018-10-31
##PARAMETERS:
##random_state = None
##shuffle = True
##penalty = l2
##multi_class = ovr
##solver = liblinear
##max_iter= 100
##tol = 0.0001
##intercept_scaling = 1.0
##verbose = 0
##n_jobs = 1
##C = 1.0
##fit_intercept = True
##dual = False
##warm_start = False
##class_weight = None
##Confusion Matrix, Model Accuracy & Error:
## Predicted Class
##True | 0.0 1.0
##Class -----------
##0 | 916 27
##1 | 38 975
##
##Classification Accuracy: 96.68 %
##Classification Error (MR): 3.32 %
##Total objects tested: 805
GSM316652	0
GSM316653	0
GSM316654	1
GSM316655	0
GSM316656	1
GSM316657	1
GSM316659	0
GSM316660	1
GSM316661	1
GSM316662	0
GSM316663	0
GSM316664	1
GSM316665	1
GSM316666	0
GSM316667	0
GSM316668	1
GSM316669	0
GSM316670	0
GSM316671	1
GSM316672	1
GSM316673	1
GSM316674	1
GSM316676	1
GSM316677	1
GSM316678	0
GSM316679	0
GSM316680	1
GSM316681	0
GSM316682	0
GSM316683	1
GSM316684	1
GSM316685	1
GSM316686	1
GSM316687	0
GSM316688	0
GSM316689	1
GSM316690	0
GSM316691	1
GSM316692	0
GSM316693	1
GSM316694	1
GSM316696	1
GSM316697	1
GSM316698	0
GSM316699	0
GSM316700	0
GSM316701	1
GSM316703	1
GSM316704	1
GSM316705	1
GSM316706	0
GSM316707	0
GSM316708	1
GSM316709	1
GSM316710	1
GSM316711	0
GSM316713	0
GSM316714	1
GSM316715	0
GSM316716	1
GSM316717	1
GSM316718	0
GSM316719	0
GSM316720	0
GSM316721	0
GSM316722	1
GSM316723	1
GSM316724	1
GSM316726	0
GSM316727	1
GSM316728	1
GSM316729	0
GSM316730	1
GSM316675	1
GSM316695	1
GSM316702	1
GSM316712	1
GSM316725	0
GSM924440	0
GSM924441	1
GSM924442	1
GSM924443	0
GSM924444	0
GSM924445	0
GSM924446	0
GSM924447	0
GSM924448	1
GSM924449	0
GSM924450	1
GSM924451	1
GSM924452	0
GSM924453	0
GSM924454	1
GSM924455	0
GSM924456	1
GSM924457	1
GSM924458	0
GSM924459	0
GSM924460	0
GSM924461	1
GSM924462	1
GSM924463	0
GSM924464	1
GSM924465	1
GSM924466	0
GSM924467	1
GSM924468	0
GSM924469	0
GSM924470	0
GSM924471	0
GSM924472	1
GSM924473	1
GSM924474	1
GSM924475	0
GSM924476	1
GSM924477	0
GSM924478	0
GSM924479	0
GSM924480	0
GSM924481	0
GSM924482	1
GSM924483	0
GSM924484	1
GSM924485	1
GSM924486	0
GSM924487	1
GSM924488	1
GSM924489	0
GSM924490	1
GSM924491	0
GSM924492	0
GSM924493	1
GSM924494	1
GSM924495	0
GSM924496	0
GSM924497	0
GSM924498	1
GSM924499	0
GSM924500	0
GSM924501	0
GSM924502	0
GSM924503	0
GSM924504	0
GSM924505	0
GSM924506	1
GSM924507	0
GSM924508	1
GSM924509	1
GSM924510	1
GSM924511	1
GSM924512	0
GSM924513	1
GSM924514	1
GSM924515	0
GSM924516	1
GSM924517	1
GSM924518	1
GSM924519	1
GSM924520	0
GSM924521	0
GSM924522	1
GSM924523	1
GSM924524	1
GSM924525	1
GSM924526	1
GSM924527	1
GSM924528	0
GSM924529	0
GSM924530	0
GSM924531	0
GSM924532	1
GSM924533	1
GSM924534	1
GSM924535	1
GSM924536	0
GSM924537	0
GSM924538	1
GSM924539	1
GSM924540	0
GSM924541	0
GSM924542	1
GSM924543	0
GSM924544	1
GSM924545	1
GSM924546	0
GSM924547	1
GSM924548	1
GSM924549	1
GSM924550	0
GSM924551	1
GSM924552	0
GSM924553	0
GSM924554	0
GSM924555	1
GSM924556	0
GSM924557	1
GSM924558	0
GSM924559	0
GSM924560	1
GSM924561	0
GSM924562	1
GSM924563	1
GSM924564	0
GSM924565	1
GSM924566	1
GSM924567	0
GSM924568	1
GSM924569	1
GSM924570	1
GSM924571	0
GSM924572	1
GSM924573	1
GSM924574	0
GSM924575	0
GSM924576	1
GSM924577	0
GSM924578	0
GSM924579	0
GSM311598_U133A_Patient1_GSM311761_U133B_Patient1	0
GSM311599_U133A_Patient2_GSM311762_U133B_Patient2	1
GSM311600_U133A_Patient3_GSM311763_U133B_Patient3	1
GSM311601_U133A_Patient4_GSM311764_U133B_Patient4	0
GSM311603_U133A_Patient6_GSM311766_U133B_Patient6	0
GSM311604_U133A_Patient7_GSM311767_U133B_Patient7	1
GSM311605_U133A_Patient8_GSM311768_U133B_Patient8	0
GSM311606_U133A_Patient9_GSM311769_U133B_Patient9	1
GSM311607_U133A_Patient10_GSM311770_U133B_Patient10	0
GSM311608_U133A_Patient11_GSM311771_U133B_Patient11	1
GSM311609_U133A_Patient12_GSM311772_U133B_Patient12	0
GSM311610_U133A_Patient13_GSM311773_U133B_Patient13	0
GSM311611_U133A_Patient14_GSM311774_U133B_Patient14	1
GSM311612_U133A_Patient15_GSM311775_U133B_Patient15	1
GSM311613_U133A_Patient16_GSM311776_U133B_Patient16	1
GSM311614_U133A_Patient17_GSM311777_U133B_Patient17	1
GSM311615_U133A_Patient18_GSM311778_U133B_Patient18	1
GSM311616_U133A_Patient19_GSM311779_U133B_Patient19	1
GSM311617_U133A_Patient20_GSM311780_U133B_Patient20	1
GSM311618_U133A_Patient21_GSM311781_U133B_Patient21	0
GSM311619_U133A_Patient22_GSM311782_U133B_Patient22	0
GSM311620_U133A_Patient23_GSM311783_U133B_Patient23	1
GSM311621_U133A_Patient24_GSM311784_U133B_Patient24	1
GSM311622_U133A_Patient25_GSM311785_U133B_Patient25	0
GSM311623_U133A_Patient26_GSM311786_U133B_Patient26	0
GSM311624_U133A_Patient27_GSM311787_U133B_Patient27	0
GSM311625_U133A_Patient28_GSM311788_U133B_Patient28	1
GSM311626_U133A_Patient29_GSM311789_U133B_Patient29	1
GSM311627_U133A_Patient30_GSM311790_U133B_Patient30	0
GSM311628_U133A_Patient31_GSM311791_U133B_Patient31	1
GSM311629_U133A_Patient32_GSM311792_U133B_Patient32	0
GSM311630_U133A_Patient33_GSM311793_U133B_Patient33	0
GSM311631_U133A_Patient34_GSM311794_U133B_Patient34	1
GSM311632_U133A_Patient35_GSM311795_U133B_Patient35	0
GSM311633_U133A_Patient36_GSM311796_U133B_Patient36	0
GSM311634_U133A_Patient37_GSM311797_U133B_Patient37	0
GSM311635_U133A_Patient38_GSM311798_U133B_Patient38	0
GSM311636_U133A_Patient39_GSM311799_U133B_Patient39	1
GSM311637_U133A_Patient40_GSM311800_U133B_Patient40	1
GSM311638_U133A_Patient41_GSM311801_U133B_Patient41	0
GSM311639_U133A_Patient42_GSM311802_U133B_Patient42	0
GSM311640_U133A_Patient43_GSM311803_U133B_Patient43	0
GSM311641_U133A_Patient44_GSM311804_U133B_Patient44	0
GSM311642_U133A_Patient45_GSM311805_U133B_Patient45	1
GSM311643_U133A_Patient46_GSM311806_U133B_Patient46	1
GSM311644_U133A_Patient47_GSM311807_U133B_Patient47	1
GSM311645_U133A_Patient48_GSM311808_U133B_Patient48	0
GSM311646_U133A_Patient49_GSM311809_U133B_Patient49	1
GSM311647_U133A_Patient50_GSM311810_U133B_Patient50	1
GSM311648_U133A_Patient51_GSM311811_U133B_Patient51	0
GSM311649_U133A_Patient52_GSM311812_U133B_Patient52	1
GSM311650_U133A_Patient53_GSM311813_U133B_Patient53	1
GSM311651_U133A_Patient54_GSM311814_U133B_Patient54	0
GSM311652_U133A_Patient55_GSM311815_U133B_Patient55	1
GSM311653_U133A_Patient56_GSM311816_U133B_Patient56	1
GSM311654_U133A_Patient57_GSM311817_U133B_Patient57	1
GSM311655_U133A_Patient58_GSM311818_U133B_Patient58	0
GSM311656_U133A_Patient59_GSM311819_U133B_Patient59	0
GSM311657_U133A_Patient60_GSM311820_U133B_Patient60	1
GSM311658_U133A_Patient61_GSM311821_U133B_Patient61	1
GSM311659_U133A_Patient62_GSM311822_U133B_Patient62	0
GSM311660_U133A_Patient63_GSM311823_U133B_Patient63	0
GSM311661_U133A_Patient64_GSM311824_U133B_Patient64	1
GSM311662_U133A_Patient65_GSM311825_U133B_Patient65	1
GSM311663_U133A_Patient66_GSM311826_U133B_Patient66	0
GSM311664_U133A_Patient67_GSM311827_U133B_Patient67	0
GSM311665_U133A_Patient68_GSM311828_U133B_Patient68	1
GSM311666_U133A_Patient69_GSM311829_U133B_Patient69	0
GSM311667_U133A_Patient70_GSM311830_U133B_Patient70	1
GSM311669_U133A_Patient72_GSM311832_U133B_Patient72	0
GSM311670_U133A_Patient73_GSM311833_U133B_Patient73	1
GSM311671_U133A_Patient74_GSM311834_U133B_Patient74	1
GSM311672_U133A_Patient75_GSM311835_U133B_Patient75	1
GSM311673_U133A_Patient76_GSM311836_U133B_Patient76	1
GSM311674_U133A_Patient77_GSM311837_U133B_Patient77	0
GSM311675_U133A_Patient78_GSM311838_U133B_Patient78	0
GSM311676_U133A_Patient79_GSM311839_U133B_Patient79	0
GSM311677_U133A_Patient80_GSM311840_U133B_Patient80	0
GSM311678_U133A_Patient81_GSM311841_U133B_Patient81	0
GSM311679_U133A_Patient82_GSM311842_U133B_Patient82	0
GSM311680_U133A_Patient83_GSM311843_U133B_Patient83	0
GSM311681_U133A_Patient84_GSM311844_U133B_Patient84	1
GSM311682_U133A_Patient85_GSM311845_U133B_Patient85	1
GSM311683_U133A_Patient86_GSM311846_U133B_Patient86	1
GSM311684_U133A_Patient87_GSM311847_U133B_Patient87	1
GSM311685_U133A_Patient88_GSM311848_U133B_Patient88	0
GSM311686_U133A_Patient89_GSM311849_U133B_Patient89	0
GSM311687_U133A_Patient90_GSM311850_U133B_Patient90	1
GSM311688_U133A_Patient91_GSM311851_U133B_Patient91	0
GSM311689_U133A_Patient92_GSM311852_U133B_Patient92	1
GSM311690_U133A_Patient93_GSM311853_U133B_Patient93	0
GSM311691_U133A_Patient94_GSM311854_U133B_Patient94	0
GSM311692_U133A_Patient95_GSM311855_U133B_Patient95	1
GSM311693_U133A_Patient96_GSM311856_U133B_Patient96	0
GSM311694_U133A_Patient97_GSM311857_U133B_Patient97	1
GSM311695_U133A_Patient98_GSM311858_U133B_Patient98	1
GSM311696_U133A_Patient99_GSM311859_U133B_Patient99	1
GSM311697_U133A_Patient100_GSM311860_U133B_Patient100	1
GSM311698_U133A_Patient101_GSM311861_U133B_Patient101	0
GSM311699_U133A_Patient102_GSM311862_U133B_Patient102	0
GSM311700_U133A_Patient103_GSM311863_U133B_Patient103	1
GSM311701_U133A_Patient104_GSM311864_U133B_Patient104	0
GSM311702_U133A_Patient105_GSM311865_U133B_Patient105	0
GSM311703_U133A_Patient106_GSM311866_U133B_Patient106	1
GSM311704_U133A_Patient107_GSM311867_U133B_Patient107	1
GSM311705_U133A_Patient108_GSM311868_U133B_Patient108	0
GSM311706_U133A_Patient109_GSM311869_U133B_Patient109	0
GSM311707_U133A_Patient110_GSM311870_U133B_Patient110	0
GSM311708_U133A_Patient111_GSM311871_U133B_Patient111	0
GSM311709_U133A_Patient112_GSM311872_U133B_Patient112	1
GSM311710_U133A_Patient113_GSM311873_U133B_Patient113	1
GSM311711_U133A_Patient114_GSM311874_U133B_Patient114	0
GSM311712_U133A_Patient115_GSM311875_U133B_Patient115	1
GSM311713_U133A_Patient116_GSM311876_U133B_Patient116	0
GSM311714_U133A_Patient117_GSM311877_U133B_Patient117	1
GSM311716_U133A_Patient119_GSM311879_U133B_Patient119	0
GSM311717_U133A_Patient120_GSM311880_U133B_Patient120	1
GSM311718_U133A_Patient121_GSM311881_U133B_Patient121	1
GSM311719_U133A_Patient122_GSM311882_U133B_Patient122	1
GSM311720_U133A_Patient123_GSM311883_U133B_Patient123	1
GSM311721_U133A_Patient124_GSM311884_U133B_Patient124	0
GSM311722_U133A_Patient125_GSM311885_U133B_Patient125	0
GSM311723_U133A_Patient126_GSM311886_U133B_Patient126	1
GSM311724_U133A_Patient127_GSM311887_U133B_Patient127	1
GSM311725_U133A_Patient128_GSM311888_U133B_Patient128	1
GSM311726_U133A_Patient129_GSM311889_U133B_Patient129	1
GSM311727_U133A_Patient130_GSM311890_U133B_Patient130	1
GSM311728_U133A_Patient131_GSM311891_U133B_Patient131	0
GSM311729_U133A_Patient132_GSM311892_U133B_Patient132	0
GSM311730_U133A_Patient133_GSM311893_U133B_Patient133	0
GSM311731_U133A_Patient134_GSM311894_U133B_Patient134	0
GSM311732_U133A_Patient135_GSM311895_U133B_Patient135	1
GSM311733_U133A_Patient136_GSM311896_U133B_Patient136	1
GSM311734_U133A_Patient137_GSM311897_U133B_Patient137	1
GSM311735_U133A_Patient138_GSM311898_U133B_Patient138	1
GSM311736_U133A_Patient139_GSM311899_U133B_Patient139	1
GSM311737_U133A_Patient140_GSM311900_U133B_Patient140	0
GSM311738_U133A_Patient141_GSM311901_U133B_Patient141	1
GSM311739_U133A_Patient142_GSM311902_U133B_Patient142	0
GSM311740_U133A_Patient143_GSM311903_U133B_Patient143	1
GSM311741_U133A_Patient144_GSM311904_U133B_Patient144	0
GSM311742_U133A_Patient145_GSM311905_U133B_Patient145	0
GSM311743_U133A_Patient146_GSM311906_U133B_Patient146	1
GSM311744_U133A_Patient147_GSM311907_U133B_Patient147	0
GSM311745_U133A_Patient148_GSM311908_U133B_Patient148	0
GSM311746_U133A_Patient149_GSM311909_U133B_Patient149	1
GSM311747_U133A_Patient150_GSM311910_U133B_Patient150	1
GSM311748_U133A_Patient151_GSM311911_U133B_Patient151	0
GSM311749_U133A_Patient152_GSM311912_U133B_Patient152	1
GSM311750_U133A_Patient153_GSM311913_U133B_Patient153	1
GSM311751_U133A_Patient154_GSM311914_U133B_Patient154	0
GSM311752_U133A_Patient155_GSM311915_U133B_Patient155	1
GSM311753_U133A_Patient156_GSM311916_U133B_Patient156	0
GSM311754_U133A_Patient157_GSM311917_U133B_Patient157	1
GSM311755_U133A_Patient158_GSM311918_U133B_Patient158	0
GSM311756_U133A_Patient159_GSM311919_U133B_Patient159	1
GSM311757_U133A_Patient160_GSM311920_U133B_Patient160	1
GSM311758_U133A_Patient161_GSM311921_U133B_Patient161	0
GSM311759_U133A_Patient162_GSM311922_U133B_Patient162	0
GSM311760_U133A_Patient163_GSM311923_U133B_Patient163	1
GSM311668_U133A_Patient71_GSM311831_U133B_Patient71	1
GSM311715_U133A_Patient118_GSM311878_U133B_Patient118	1
GSM923596_U133A_Patient1_GSM924018_U133B_Patient1	1
GSM923597_U133A_Patient2_GSM924019_U133B_Patient2	0
GSM923598_U133A_Patient3_GSM924020_U133B_Patient3	0
GSM923599_U133A_Patient4_GSM924021_U133B_Patient4	0
GSM923600_U133A_Patient5_GSM924022_U133B_Patient5	0
GSM923601_U133A_Patient6_GSM924023_U133B_Patient6	0
GSM923602_U133A_Patient7_GSM924024_U133B_Patient7	1
GSM923603_U133A_Patient8_GSM924025_U133B_Patient8	0
GSM923604_U133A_Patient9_GSM924026_U133B_Patient9	0
GSM923605_U133A_Patient10_GSM924027_U133B_Patient10	1
GSM923606_U133A_Patient11_GSM924028_U133B_Patient11	0
GSM923607_U133A_Patient12_GSM924029_U133B_Patient12	1
GSM923608_U133A_Patient13_GSM924030_U133B_Patient13	0
GSM923609_U133A_Patient14_GSM924031_U133B_Patient14	0
GSM923610_U133A_Patient15_GSM924032_U133B_Patient15	1
GSM923611_U133A_Patient16_GSM924033_U133B_Patient16	0
GSM923612_U133A_Patient17_GSM924034_U133B_Patient17	0
GSM923613_U133A_Patient18_GSM924035_U133B_Patient18	0
GSM923614_U133A_Patient19_GSM924036_U133B_Patient19	1
GSM923615_U133A_Patient20_GSM924037_U133B_Patient20	0
GSM923616_U133A_Patient21_GSM924038_U133B_Patient21	0
GSM923617_U133A_Patient22_GSM924039_U133B_Patient22	1
GSM923618_U133A_Patient23_GSM924040_U133B_Patient23	1
GSM923619_U133A_Patient24_GSM924041_U133B_Patient24	0
GSM923620_U133A_Patient25_GSM924042_U133B_Patient25	0
GSM923621_U133A_Patient26_GSM924043_U133B_Patient26	1
GSM923622_U133A_Patient27_GSM924044_U133B_Patient27	1
GSM923623_U133A_Patient28_GSM924045_U133B_Patient28	1
GSM923624_U133A_Patient29_GSM924046_U133B_Patient29	0
GSM923625_U133A_Patient30_GSM924047_U133B_Patient30	1
GSM923626_U133A_Patient31_GSM924048_U133B_Patient31	1
GSM923627_U133A_Patient32_GSM924049_U133B_Patient32	0
GSM923628_U133A_Patient33_GSM924050_U133B_Patient33	0
GSM923629_U133A_Patient34_GSM924051_U133B_Patient34	0
GSM923630_U133A_Patient35_GSM924052_U133B_Patient35	1
GSM923631_U133A_Patient36_GSM924053_U133B_Patient36	1
GSM923632_U133A_Patient37_GSM924054_U133B_Patient37	0
GSM923633_U133A_Patient38_GSM924055_U133B_Patient38	0
GSM923634_U133A_Patient39_GSM924056_U133B_Patient39	1
GSM923635_U133A_Patient40_GSM924057_U133B_Patient40	1
GSM923636_U133A_Patient41_GSM924058_U133B_Patient41	0
GSM923637_U133A_Patient42_GSM924059_U133B_Patient42	0
GSM923638_U133A_Patient43_GSM924060_U133B_Patient43	0
GSM923639_U133A_Patient44_GSM924061_U133B_Patient44	1
GSM923640_U133A_Patient45_GSM924062_U133B_Patient45	0
GSM923641_U133A_Patient46_GSM924063_U133B_Patient46	1
GSM923642_U133A_Patient47_GSM924064_U133B_Patient47	1
GSM923643_U133A_Patient48_GSM924065_U133B_Patient48	1
GSM923644_U133A_Patient49_GSM924066_U133B_Patient49	1
GSM923645_U133A_Patient50_GSM924067_U133B_Patient50	1
GSM923646_U133A_Patient51_GSM924068_U133B_Patient51	1
GSM923647_U133A_Patient52_GSM924069_U133B_Patient52	0
GSM923648_U133A_Patient53_GSM924070_U133B_Patient53	1
GSM923649_U133A_Patient54_GSM924071_U133B_Patient54	1
GSM923650_U133A_Patient55_GSM924072_U133B_Patient55	0
GSM923651_U133A_Patient56_GSM924073_U133B_Patient56	0
GSM923652_U133A_Patient57_GSM924074_U133B_Patient57	0
GSM923653_U133A_Patient58_GSM924075_U133B_Patient58	1
GSM923654_U133A_Patient59_GSM924076_U133B_Patient59	0
GSM923655_U133A_Patient60_GSM924077_U133B_Patient60	0
GSM923656_U133A_Patient61_GSM924078_U133B_Patient61	1
GSM923657_U133A_Patient62_GSM924079_U133B_Patient62	1
GSM923658_U133A_Patient63_GSM924080_U133B_Patient63	0
GSM923659_U133A_Patient64_GSM924081_U133B_Patient64	1
GSM923660_U133A_Patient65_GSM924082_U133B_Patient65	1
GSM923661_U133A_Patient66_GSM924083_U133B_Patient66	0
GSM923662_U133A_Patient67_GSM924084_U133B_Patient67	1
GSM923663_U133A_Patient68_GSM924085_U133B_Patient68	0
GSM923664_U133A_Patient69_GSM924086_U133B_Patient69	1
GSM923665_U133A_Patient70_GSM924087_U133B_Patient70	1
GSM923666_U133A_Patient71_GSM924088_U133B_Patient71	0
GSM923667_U133A_Patient72_GSM924089_U133B_Patient72	1
GSM923668_U133A_Patient73_GSM924090_U133B_Patient73	1
GSM923669_U133A_Patient74_GSM924091_U133B_Patient74	1
GSM923670_U133A_Patient75_GSM924092_U133B_Patient75	0
GSM923671_U133A_Patient76_GSM924093_U133B_Patient76	1
GSM923672_U133A_Patient77_GSM924094_U133B_Patient77	1
GSM923673_U133A_Patient78_GSM924095_U133B_Patient78	1
GSM923674_U133A_Patient79_GSM924096_U133B_Patient79	1
GSM923675_U133A_Patient80_GSM924097_U133B_Patient80	0
GSM923676_U133A_Patient81_GSM924098_U133B_Patient81	0
GSM923677_U133A_Patient82_GSM924099_U133B_Patient82	1
GSM923678_U133A_Patient83_GSM924100_U133B_Patient83	0
GSM923679_U133A_Patient84_GSM924101_U133B_Patient84	1
GSM923680_U133A_Patient85_GSM924102_U133B_Patient85	1
GSM923681_U133A_Patient86_GSM924103_U133B_Patient86	1
GSM923682_U133A_Patient87_GSM924104_U133B_Patient87	0
GSM923683_U133A_Patient88_GSM924105_U133B_Patient88	1
GSM923684_U133A_Patient89_GSM924106_U133B_Patient89	1
GSM923685_U133A_Patient90_GSM924107_U133B_Patient90	1
GSM923686_U133A_Patient91_GSM924108_U133B_Patient91	1
GSM923687_U133A_Patient92_GSM924109_U133B_Patient92	1
GSM923688_U133A_Patient93_GSM924110_U133B_Patient93	1
GSM923689_U133A_Patient94_GSM924111_U133B_Patient94	0
GSM923690_U133A_Patient95_GSM924112_U133B_Patient95	1
GSM923691_U133A_Patient96_GSM924113_U133B_Patient96	1
GSM923692_U133A_Patient97_GSM924114_U133B_Patient97	0
GSM923693_U133A_Patient98_GSM924115_U133B_Patient98	0
GSM923694_U133A_Patient99_GSM924116_U133B_Patient99	0
GSM923695_U133A_Patient100_GSM924117_U133B_Patient100	1
GSM923696_U133A_Patient101_GSM924118_U133B_Patient101	0
GSM923697_U133A_Patient102_GSM924119_U133B_Patient102	1
GSM923698_U133A_Patient103_GSM924120_U133B_Patient103	0
GSM923699_U133A_Patient104_GSM924121_U133B_Patient104	0
GSM923700_U133A_Patient105_GSM924122_U133B_Patient105	1
GSM923701_U133A_Patient106_GSM924123_U133B_Patient106	1
GSM923702_U133A_Patient107_GSM924124_U133B_Patient107	0
GSM923703_U133A_Patient108_GSM924125_U133B_Patient108	1
GSM923704_U133A_Patient109_GSM924126_U133B_Patient109	1
GSM923705_U133A_Patient110_GSM924127_U133B_Patient110	0
GSM923706_U133A_Patient111_GSM924128_U133B_Patient111	1
GSM923707_U133A_Patient112_GSM924129_U133B_Patient112	1
GSM923708_U133A_Patient113_GSM924130_U133B_Patient113	0
GSM923709_U133A_Patient114_GSM924131_U133B_Patient114	1
GSM923710_U133A_Patient115_GSM924132_U133B_Patient115	1
GSM923711_U133A_Patient116_GSM924133_U133B_Patient116	0
GSM923712_U133A_Patient117_GSM924134_U133B_Patient117	1
GSM923713_U133A_Patient118_GSM924135_U133B_Patient118	0
GSM923714_U133A_Patient119_GSM924136_U133B_Patient119	1
GSM923715_U133A_Patient120_GSM924137_U133B_Patient120	0
GSM923716_U133A_Patient121_GSM924138_U133B_Patient121	0
GSM923717_U133A_Patient122_GSM924139_U133B_Patient122	1
GSM923718_U133A_Patient123_GSM924140_U133B_Patient123	1
GSM923719_U133A_Patient124_GSM924141_U133B_Patient124	1
GSM923720_U133A_Patient125_GSM924142_U133B_Patient125	1
GSM923721_U133A_Patient126_GSM924143_U133B_Patient126	1
GSM923722_U133A_Patient127_GSM924144_U133B_Patient127	1
GSM923723_U133A_Patient128_GSM924145_U133B_Patient128	0
GSM923724_U133A_Patient129_GSM924146_U133B_Patient129	1
GSM923725_U133A_Patient130_GSM924147_U133B_Patient130	1
GSM923726_U133A_Patient131_GSM924148_U133B_Patient131	1
GSM923727_U133A_Patient132_GSM924149_U133B_Patient132	1
GSM923728_U133A_Patient133_GSM924150_U133B_Patient133	0
GSM923729_U133A_Patient134_GSM924151_U133B_Patient134	1
GSM923730_U133A_Patient135_GSM924152_U133B_Patient135	1
GSM923731_U133A_Patient136_GSM924153_U133B_Patient136	0
GSM923732_U133A_Patient137_GSM924154_U133B_Patient137	1
GSM923733_U133A_Patient138_GSM924155_U133B_Patient138	1
GSM923734_U133A_Patient139_GSM924156_U133B_Patient139	1
GSM923735_U133A_Patient140_GSM924157_U133B_Patient140	1
GSM923736_U133A_Patient141_GSM924158_U133B_Patient141	0
GSM923737_U133A_Patient142_GSM924159_U133B_Patient142	1
GSM923738_U133A_Patient143_GSM924160_U133B_Patient143	0
GSM923739_U133A_Patient144_GSM924161_U133B_Patient144	0
GSM923740_U133A_Patient145_GSM924162_U133B_Patient145	1
GSM923741_U133A_Patient146_GSM924163_U133B_Patient146	0
GSM923742_U133A_Patient147_GSM924164_U133B_Patient147	0
GSM923743_U133A_Patient148_GSM924165_U133B_Patient148	1
GSM923744_U133A_Patient149_GSM924166_U133B_Patient149	0
GSM923745_U133A_Patient150_GSM924167_U133B_Patient150	0
GSM923746_U133A_Patient151_GSM924168_U133B_Patient151	0
GSM923747_U133A_Patient152_GSM924169_U133B_Patient152	1
GSM923748_U133A_Patient153_GSM924170_U133B_Patient153	0
GSM923749_U133A_Patient154_GSM924171_U133B_Patient154	0
GSM923750_U133A_Patient155_GSM924172_U133B_Patient155	0
GSM923751_U133A_Patient156_GSM924173_U133B_Patient156	1
GSM923752_U133A_Patient157_GSM924174_U133B_Patient157	0
GSM923753_U133A_Patient158_GSM924175_U133B_Patient158	0
GSM923754_U133A_Patient159_GSM924176_U133B_Patient159	0
GSM923755_U133A_Patient160_GSM924177_U133B_Patient160	0
GSM923756_U133A_Patient161_GSM924178_U133B_Patient161	0
GSM923757_U133A_Patient162_GSM924179_U133B_Patient162	0
GSM923758_U133A_Patient163_GSM924180_U133B_Patient163	0
GSM923759_U133A_Patient164_GSM924181_U133B_Patient164	0
GSM923760_U133A_Patient165_GSM924182_U133B_Patient165	0
GSM923761_U133A_Patient166_GSM924183_U133B_Patient166	1
GSM923762_U133A_Patient167_GSM924184_U133B_Patient167	0
GSM923763_U133A_Patient168_GSM924185_U133B_Patient168	0
GSM923764_U133A_Patient169_GSM924186_U133B_Patient169	1
GSM923765_U133A_Patient170_GSM924187_U133B_Patient170	0
GSM923766_U133A_Patient171_GSM924188_U133B_Patient171	0
GSM923767_U133A_Patient172_GSM924189_U133B_Patient172	1
GSM923768_U133A_Patient173_GSM924190_U133B_Patient173	1
GSM923769_U133A_Patient174_GSM924191_U133B_Patient174	0
GSM923770_U133A_Patient175_GSM924192_U133B_Patient175	1
GSM923771_U133A_Patient176_GSM924193_U133B_Patient176	1
GSM923772_U133A_Patient177_GSM924194_U133B_Patient177	1
GSM923773_U133A_Patient178_GSM924195_U133B_Patient178	0
GSM923774_U133A_Patient179_GSM924196_U133B_Patient179	1
GSM923775_U133A_Patient180_GSM924197_U133B_Patient180	1
GSM923776_U133A_Patient181_GSM924198_U133B_Patient181	0
GSM923777_U133A_Patient182_GSM924199_U133B_Patient182	1
GSM923778_U133A_Patient183_GSM924200_U133B_Patient183	1
GSM923779_U133A_Patient184_GSM924201_U133B_Patient184	1
GSM923780_U133A_Patient185_GSM924202_U133B_Patient185	0
GSM923781_U133A_Patient186_GSM924203_U133B_Patient186	0
GSM923782_U133A_Patient187_GSM924204_U133B_Patient187	1
GSM923783_U133A_Patient188_GSM924205_U133B_Patient188	1
GSM923784_U133A_Patient189_GSM924206_U133B_Patient189	0
GSM923785_U133A_Patient190_GSM924207_U133B_Patient190	1
GSM923786_U133A_Patient191_GSM924208_U133B_Patient191	1
GSM923787_U133A_Patient192_GSM924209_U133B_Patient192	0
GSM923788_U133A_Patient193_GSM924210_U133B_Patient193	1
GSM923789_U133A_Patient194_GSM924211_U133B_Patient194	0
GSM923790_U133A_Patient195_GSM924212_U133B_Patient195	1
GSM923791_U133A_Patient196_GSM924213_U133B_Patient196	0
GSM923792_U133A_Patient197_GSM924214_U133B_Patient197	0
GSM923793_U133A_Patient198_GSM924215_U133B_Patient198	0
GSM923794_U133A_Patient199_GSM924216_U133B_Patient199	0
GSM923795_U133A_Patient200_GSM924217_U133B_Patient200	0
GSM923796_U133A_Patient201_GSM924218_U133B_Patient201	0
GSM923797_U133A_Patient202_GSM924219_U133B_Patient202	0
GSM923798_U133A_Patient203_GSM924220_U133B_Patient203	1
GSM923799_U133A_Patient204_GSM924221_U133B_Patient204	0
GSM923800_U133A_Patient205_GSM924222_U133B_Patient205	1
GSM923801_U133A_Patient206_GSM924223_U133B_Patient206	0
GSM923802_U133A_Patient207_GSM924224_U133B_Patient207	0
GSM923803_U133A_Patient208_GSM924225_U133B_Patient208	1
GSM923804_U133A_Patient209_GSM924226_U133B_Patient209	0
GSM923805_U133A_Patient210_GSM924227_U133B_Patient210	1
GSM923806_U133A_Patient211_GSM924228_U133B_Patient211	0
GSM923807_U133A_Patient212_GSM924229_U133B_Patient212	0
GSM923808_U133A_Patient213_GSM924230_U133B_Patient213	1
GSM923809_U133A_Patient214_GSM924231_U133B_Patient214	0
GSM923810_U133A_Patient215_GSM924232_U133B_Patient215	0
GSM923811_U133A_Patient216_GSM924233_U133B_Patient216	1
GSM923812_U133A_Patient217_GSM924234_U133B_Patient217	1
GSM923813_U133A_Patient218_GSM924235_U133B_Patient218	0
GSM923814_U133A_Patient219_GSM924236_U133B_Patient219	0
GSM923815_U133A_Patient220_GSM924237_U133B_Patient220	0
GSM923816_U133A_Patient221_GSM924238_U133B_Patient221	1
GSM923817_U133A_Patient222_GSM924239_U133B_Patient222	1
GSM923818_U133A_Patient223_GSM924240_U133B_Patient223	0
GSM923819_U133A_Patient224_GSM924241_U133B_Patient224	1
GSM923820_U133A_Patient225_GSM924242_U133B_Patient225	0
GSM923821_U133A_Patient226_GSM924243_U133B_Patient226	1
GSM923822_U133A_Patient227_GSM924244_U133B_Patient227	1
GSM923823_U133A_Patient228_GSM924245_U133B_Patient228	0
GSM923824_U133A_Patient229_GSM924246_U133B_Patient229	1
GSM923825_U133A_Patient230_GSM924247_U133B_Patient230	0
GSM923826_U133A_Patient231_GSM924248_U133B_Patient231	0
GSM923827_U133A_Patient232_GSM924249_U133B_Patient232	0
GSM923828_U133A_Patient233_GSM924250_U133B_Patient233	1
GSM923829_U133A_Patient234_GSM924251_U133B_Patient234	1
GSM923830_U133A_Patient235_GSM924252_U133B_Patient235	1
GSM923831_U133A_Patient236_GSM924253_U133B_Patient236	1
GSM923832_U133A_Patient237_GSM924254_U133B_Patient237	1
GSM923833_U133A_Patient238_GSM924255_U133B_Patient238	1
GSM923834_U133A_Patient239_GSM924256_U133B_Patient239	0
GSM923835_U133A_Patient240_GSM924257_U133B_Patient240	1
GSM923836_U133A_Patient241_GSM924258_U133B_Patient241	0
GSM923837_U133A_Patient242_GSM924259_U133B_Patient242	1
GSM923838_U133A_Patient243_GSM924260_U133B_Patient243	1
GSM923839_U133A_Patient244_GSM924261_U133B_Patient244	0
GSM923840_U133A_Patient245_GSM924262_U133B_Patient245	0
GSM923841_U133A_Patient246_GSM924263_U133B_Patient246	0
GSM923842_U133A_Patient247_GSM924264_U133B_Patient247	0
GSM923843_U133A_Patient248_GSM924265_U133B_Patient248	0
GSM923844_U133A_Patient249_GSM924266_U133B_Patient249	0
GSM923845_U133A_Patient250_GSM924267_U133B_Patient250	1
GSM923846_U133A_Patient251_GSM924268_U133B_Patient251	0
GSM923847_U133A_Patient252_GSM924269_U133B_Patient252	0
GSM923848_U133A_Patient253_GSM924270_U133B_Patient253	0
GSM923849_U133A_Patient254_GSM924271_U133B_Patient254	0
GSM923850_U133A_Patient255_GSM924272_U133B_Patient255	0
GSM923851_U133A_Patient256_GSM924273_U133B_Patient256	0
GSM923852_U133A_Patient257_GSM924274_U133B_Patient257	0
GSM923853_U133A_Patient258_GSM924275_U133B_Patient258	0
GSM923854_U133A_Patient259_GSM924276_U133B_Patient259	1
GSM923855_U133A_Patient260_GSM924277_U133B_Patient260	1
GSM923856_U133A_Patient261_GSM924278_U133B_Patient261	0
GSM923857_U133A_Patient262_GSM924279_U133B_Patient262	0
GSM923858_U133A_Patient263_GSM924280_U133B_Patient263	1
GSM923859_U133A_Patient264_GSM924281_U133B_Patient264	0
GSM923860_U133A_Patient265_GSM924282_U133B_Patient265	1
GSM923861_U133A_Patient266_GSM924283_U133B_Patient266	1
GSM923862_U133A_Patient267_GSM924284_U133B_Patient267	1
GSM923863_U133A_Patient268_GSM924285_U133B_Patient268	0
GSM923864_U133A_Patient269_GSM924286_U133B_Patient269	0
GSM923865_U133A_Patient270_GSM924287_U133B_Patient270	1
GSM923866_U133A_Patient271_GSM924288_U133B_Patient271	1
GSM923867_U133A_Patient272_GSM924289_U133B_Patient272	0
GSM923868_U133A_Patient273_GSM924290_U133B_Patient273	1
GSM923869_U133A_Patient274_GSM924291_U133B_Patient274	1
GSM923870_U133A_Patient275_GSM924292_U133B_Patient275	0
GSM923871_U133A_Patient276_GSM924293_U133B_Patient276	1
GSM923872_U133A_Patient277_GSM924294_U133B_Patient277	1
GSM923873_U133A_Patient278_GSM924295_U133B_Patient278	1
GSM923874_U133A_Patient279_GSM924296_U133B_Patient279	0
GSM923875_U133A_Patient280_GSM924297_U133B_Patient280	0
GSM923876_U133A_Patient281_GSM924298_U133B_Patient281	0
GSM923877_U133A_Patient282_GSM924299_U133B_Patient282	1
GSM923878_U133A_Patient283_GSM924300_U133B_Patient283	1
GSM923879_U133A_Patient284_GSM924301_U133B_Patient284	0
GSM923880_U133A_Patient285_GSM924302_U133B_Patient285	0
GSM923881_U133A_Patient286_GSM924303_U133B_Patient286	0
GSM923882_U133A_Patient287_GSM924304_U133B_Patient287	1
GSM923883_U133A_Patient288_GSM924305_U133B_Patient288	0
GSM923884_U133A_Patient289_GSM924306_U133B_Patient289	1
GSM923885_U133A_Patient290_GSM924307_U133B_Patient290	0
GSM923886_U133A_Patient291_GSM924308_U133B_Patient291	1
GSM923887_U133A_Patient292_GSM924309_U133B_Patient292	1
GSM923888_U133A_Patient293_GSM924310_U133B_Patient293	0
GSM923889_U133A_Patient294_GSM924311_U133B_Patient294	1
GSM923890_U133A_Patient295_GSM924312_U133B_Patient295	1
GSM923891_U133A_Patient296_GSM924313_U133B_Patient296	1
GSM923892_U133A_Patient297_GSM924314_U133B_Patient297	1
GSM923893_U133A_Patient298_GSM924315_U133B_Patient298	0
GSM923894_U133A_Patient299_GSM924316_U133B_Patient299	0
GSM923895_U133A_Patient300_GSM924317_U133B_Patient300	0
GSM923896_U133A_Patient301_GSM924318_U133B_Patient301	0
GSM923897_U133A_Patient302_GSM924319_U133B_Patient302	0
GSM923898_U133A_Patient303_GSM924320_U133B_Patient303	1
GSM923899_U133A_Patient304_GSM924321_U133B_Patient304	1
GSM923900_U133A_Patient305_GSM924322_U133B_Patient305	1
GSM923901_U133A_Patient306_GSM924323_U133B_Patient306	1
GSM923902_U133A_Patient307_GSM924324_U133B_Patient307	0
GSM923903_U133A_Patient308_GSM924325_U133B_Patient308	0
GSM923904_U133A_Patient309_GSM924326_U133B_Patient309	1
GSM923905_U133A_Patient310_GSM924327_U133B_Patient310	0
GSM923906_U133A_Patient311_GSM924328_U133B_Patient311	1
GSM923907_U133A_Patient312_GSM924329_U133B_Patient312	0
GSM923908_U133A_Patient313_GSM924330_U133B_Patient313	0
GSM923909_U133A_Patient314_GSM924331_U133B_Patient314	1
GSM923910_U133A_Patient315_GSM924332_U133B_Patient315	0
GSM923911_U133A_Patient316_GSM924333_U133B_Patient316	1
GSM923912_U133A_Patient317_GSM924334_U133B_Patient317	1
GSM923913_U133A_Patient318_GSM924335_U133B_Patient318	1
GSM923914_U133A_Patient319_GSM924336_U133B_Patient319	1
GSM923915_U133A_Patient320_GSM924337_U133B_Patient320	0
GSM923916_U133A_Patient321_GSM924338_U133B_Patient321	0
GSM923917_U133A_Patient322_GSM924339_U133B_Patient322	0
GSM923918_U133A_Patient323_GSM924340_U133B_Patient323	0
GSM923919_U133A_Patient324_GSM924341_U133B_Patient324	1
GSM923920_U133A_Patient325_GSM924342_U133B_Patient325	0
GSM923921_U133A_Patient326_GSM924343_U133B_Patient326	0
GSM923922_U133A_Patient327_GSM924344_U133B_Patient327	0
GSM923923_U133A_Patient328_GSM924345_U133B_Patient328	0
GSM923924_U133A_Patient329_GSM924346_U133B_Patient329	1
GSM923925_U133A_Patient330_GSM924347_U133B_Patient330	1
GSM923926_U133A_Patient331_GSM924348_U133B_Patient331	0
GSM923927_U133A_Patient332_GSM924349_U133B_Patient332	0
GSM923928_U133A_Patient333_GSM924350_U133B_Patient333	1
GSM923929_U133A_Patient334_GSM924351_U133B_Patient334	1
GSM923930_U133A_Patient335_GSM924352_U133B_Patient335	0
GSM923931_U133A_Patient336_GSM924353_U133B_Patient336	1
GSM923932_U133A_Patient337_GSM924354_U133B_Patient337	0
GSM923933_U133A_Patient338_GSM924355_U133B_Patient338	1
GSM923934_U133A_Patient339_GSM924356_U133B_Patient339	1
GSM923935_U133A_Patient340_GSM924357_U133B_Patient340	1
GSM923936_U133A_Patient341_GSM924358_U133B_Patient341	1
GSM923937_U133A_Patient342_GSM924359_U133B_Patient342	0
GSM923938_U133A_Patient343_GSM924360_U133B_Patient343	0
GSM923939_U133A_Patient344_GSM924361_U133B_Patient344	1
GSM923940_U133A_Patient345_GSM924362_U133B_Patient345	1
GSM923941_U133A_Patient346_GSM924363_U133B_Patient346	1
GSM923942_U133A_Patient347_GSM924364_U133B_Patient347	1
GSM923943_U133A_Patient348_GSM924365_U133B_Patient348	1
GSM923944_U133A_Patient349_GSM924366_U133B_Patient349	1
GSM923945_U133A_Patient350_GSM924367_U133B_Patient350	1
GSM923946_U133A_Patient351_GSM924368_U133B_Patient351	0
GSM923947_U133A_Patient352_GSM924369_U133B_Patient352	1
GSM923948_U133A_Patient353_GSM924370_U133B_Patient353	0
GSM923949_U133A_Patient354_GSM924371_U133B_Patient354	1
GSM923950_U133A_Patient355_GSM924372_U133B_Patient355	0
GSM923951_U133A_Patient356_GSM924373_U133B_Patient356	0
GSM923952_U133A_Patient357_GSM924374_U133B_Patient357	1
GSM923953_U133A_Patient358_GSM924375_U133B_Patient358	0
GSM923954_U133A_Patient359_GSM924376_U133B_Patient359	1
GSM923955_U133A_Patient360_GSM924377_U133B_Patient360	0
GSM923956_U133A_Patient361_GSM924378_U133B_Patient361	1
GSM923957_U133A_Patient362_GSM924379_U133B_Patient362	1
GSM923958_U133A_Patient363_GSM924380_U133B_Patient363	1
GSM923959_U133A_Patient364_GSM924381_U133B_Patient364	0
GSM923960_U133A_Patient365_GSM924382_U133B_Patient365	1
GSM923961_U133A_Patient366_GSM924383_U133B_Patient366	1
GSM923962_U133A_Patient367_GSM924384_U133B_Patient367	1
GSM923963_U133A_Patient368_GSM924385_U133B_Patient368	0
GSM923964_U133A_Patient369_GSM924386_U133B_Patient369	1
GSM923965_U133A_Patient370_GSM924387_U133B_Patient370	0
GSM923966_U133A_Patient371_GSM924388_U133B_Patient371	1
GSM923967_U133A_Patient372_GSM924389_U133B_Patient372	0
GSM923968_U133A_Patient373_GSM924390_U133B_Patient373	1
GSM923969_U133A_Patient374_GSM924391_U133B_Patient374	1
GSM923970_U133A_Patient375_GSM924392_U133B_Patient375	0
GSM923971_U133A_Patient376_GSM924393_U133B_Patient376	1
GSM923972_U133A_Patient377_GSM924394_U133B_Patient377	0
GSM923973_U133A_Patient378_GSM924395_U133B_Patient378	0
GSM923974_U133A_Patient379_GSM924396_U133B_Patient379	0
GSM923975_U133A_Patient380_GSM924397_U133B_Patient380	0
GSM923976_U133A_Patient381_GSM924398_U133B_Patient381	1
GSM923977_U133A_Patient382_GSM924399_U133B_Patient382	0
GSM923978_U133A_Patient383_GSM924400_U133B_Patient383	0
GSM923979_U133A_Patient384_GSM924401_U133B_Patient384	0
GSM923980_U133A_Patient385_GSM924402_U133B_Patient385	0
GSM923981_U133A_Patient386_GSM924403_U133B_Patient386	1
GSM923982_U133A_Patient387_GSM924404_U133B_Patient387	0
GSM923983_U133A_Patient388_GSM924405_U133B_Patient388	0
GSM923984_U133A_Patient389_GSM924406_U133B_Patient389	0
GSM923985_U133A_Patient390_GSM924407_U133B_Patient390	0
GSM923986_U133A_Patient391_GSM924408_U133B_Patient391	0
GSM923987_U133A_Patient392_GSM924409_U133B_Patient392	0
GSM923988_U133A_Patient393_GSM924410_U133B_Patient393	0
GSM923989_U133A_Patient394_GSM924411_U133B_Patient394	1
GSM923990_U133A_Patient395_GSM924412_U133B_Patient395	0
GSM923991_U133A_Patient396_GSM924413_U133B_Patient396	1
GSM923992_U133A_Patient397_GSM924414_U133B_Patient397	1
GSM923993_U133A_Patient398_GSM924415_U133B_Patient398	0
GSM923994_U133A_Patient399_GSM924416_U133B_Patient399	0
GSM923995_U133A_Patient400_GSM924417_U133B_Patient400	1
GSM923996_U133A_Patient401_GSM924418_U133B_Patient401	1
GSM923997_U133A_Patient402_GSM924419_U133B_Patient402	1
GSM923998_U133A_Patient403_GSM924420_U133B_Patient403	0
GSM923999_U133A_Patient404_GSM924421_U133B_Patient404	1
GSM924000_U133A_Patient405_GSM924422_U133B_Patient405	0
GSM924001_U133A_Patient406_GSM924423_U133B_Patient406	1
GSM924002_U133A_Patient407_GSM924424_U133B_Patient407	0
GSM924003_U133A_Patient408_GSM924425_U133B_Patient408	1
GSM924004_U133A_Patient409_GSM924426_U133B_Patient409	1
GSM924005_U133A_Patient410_GSM924427_U133B_Patient410	0
GSM924006_U133A_Patient411_GSM924428_U133B_Patient411	1
GSM924007_U133A_Patient412_GSM924429_U133B_Patient412	0
GSM924008_U133A_Patient413_GSM924430_U133B_Patient413	0
GSM924009_U133A_Patient414_GSM924431_U133B_Patient414	0
GSM924010_U133A_Patient415_GSM924432_U133B_Patient415	0
GSM924011_U133A_Patient416_GSM924433_U133B_Patient416	0
GSM924012_U133A_Patient417_GSM924434_U133B_Patient417	1
GSM924013_U133A_Patient418_GSM924435_U133B_Patient418	0
GSM924014_U133A_Patient419_GSM924436_U133B_Patient419	0
GSM924015_U133A_Patient420_GSM924437_U133B_Patient420	0
GSM924016_U133A_Patient421_GSM924438_U133B_Patient421	0
GSM924017_U133A_Patient422_GSM924439_U133B_Patient422	0
GSM1830990	1
GSM1830991	0
GSM1830992	0
